# Supplementary material for: The Salmonella T3SS1 effector IpaJ is regulated by ItrA and inhibits the MAPK signaling pathway
Source: PLoS Pathog. 2022 Dec 7;18(12):e1011005. doi: 10.1371/journal.ppat.1011005 (PMC9728880; doi:10.1371/journal.ppat.1011005)
Supplement: S5 Table — (XLSX) [file ppat.1011005.s012.xlsx]

## Sheet: Table S5
Table S5. Results of label-free quantitative phosphoproteomics
Modification sites information																	Protein quantitation						Normalized modification sites quantitation
Protein accession	Position	Amino acid	Protein description	Gene name	Localization probability	PEP	Score	Charge	Modified sequence	Mass error [ppm]	A1（WT group）	A2（WT group）	A3（WT group）	B1（ΔipaJ group）	B2（ΔipaJ group）	B3（ΔipaJ group）	A1（WT group）	A2（WT group）	A3（WT group）	B1（ΔipaJ group）	B2（ΔipaJ group）	B3（ΔipaJ group）	A1（WT group）	A2（WT group）	A3（WT group）	B1（ΔipaJ group）	B2（ΔipaJ group）	B3（ΔipaJ group）	ΔipaJ/WT group Ratio	ΔipaJ/WT group P value
A0A087WX78	295	S	Putative elongin-A3 member C OS=Homo sapiens OX=9606 GN=ELOA3C PE=5 SV=3	ELOA3C	0.988709	0.0131184	60	2	MICFNS(0.989)VAKT(0.006)PY(0.005)DAS(1)R	13.197		0.919181		1.06001	1.02081
A0A087WX78	304	S	Putative elongin-A3 member C OS=Homo sapiens OX=9606 GN=ELOA3C PE=5 SV=3	ELOA3C	0.999925	0.0131184	60	2	MICFNS(0.989)VAKT(0.006)PY(0.005)DAS(1)R	13.197		0.919181		1.06001	1.02081
A0A0B4J2F2	435	S	Probable serine/threonine-protein kinase SIK1B OS=Homo sapiens OX=9606 GN=SIK1B PE=1 SV=1	SIK1B	0.999999	2.94179e-42	270.75	2	PVS(1)PSSLLDTAISEEAR	-0.36316	0.873306	1.08027	0.993212	0.963557	1.04456	1.0451
A0A0B4J2F2	437	S	Probable serine/threonine-protein kinase SIK1B OS=Homo sapiens OX=9606 GN=SIK1B PE=1 SV=1	SIK1B	0.755423	3.59936e-06	128.39	3	PRPVS(0.173)PS(0.755)S(0.071)LLDTAISEEAR	-2.3231						1
A0A0B4J2F2	534	S	Probable serine/threonine-protein kinase SIK1B OS=Homo sapiens OX=9606 GN=SIK1B PE=1 SV=1	SIK1B	0.978014	0.000456107	67.849	2	SPAGLSGT(0.006)PAT(0.016)QGLLGACS(0.978)PVR	-2.4393	0.865346	1.13465
A0A1B0GTH6	245	S	Casein kinase II subunit alpha'-interacting protein OS=Homo sapiens OX=9606 GN=CSNKA2IP PE=3 SV=1	CSNKA2IP	0.9939	0.0222424	62.271	2	SLSSPS(0.994)LNT(0.006)K	-8.2695	1.6061		1.25125	0.288074	0.483645	1.37092
A0AVK6	102	S	Transcription factor E2F8 OS=Homo sapiens OX=9606 GN=E2F8 PE=1 SV=1	E2F8	1	0.000137702	125.75	3	DCIHEHLS(1)GDEFEK	-0.037115	0.978512	1.06302	0.997705	0.969043	1.0001	0.991615
A0AVK6	71	S	Transcription factor E2F8 OS=Homo sapiens OX=9606 GN=E2F8 PE=1 SV=1	E2F8	0.99992	0.000858017	110.58	2	MLISAVS(1)PEIR	-5.4824	0.811741	1.02977		1.08021		1.07828
A0FGR8	755	S	Extended synaptotagmin-2 OS=Homo sapiens OX=9606 GN=ESYT2 PE=1 SV=1	ESYT2	0.983964	1.01406e-38	230.42	2	EPT(0.016)PS(0.984)IAS(1)DIS(1)LPIATQELR	-0.53262	1.12997	0.114546	0.130246	1.10065	1.77865	1.74594	1.02876	1.02576	1.11262	0.924984	0.978902	0.928961	1.098	0.112	0.117	1.19	1.817	1.879	3.682	0.0704827
A0FGR8	758	S	Extended synaptotagmin-2 OS=Homo sapiens OX=9606 GN=ESYT2 PE=1 SV=1	ESYT2	1	2.93322e-69	252.82	2	EPT(0.402)PS(0.598)IAS(1)DIS(1)LPIATQELR	1.0962	0.512971	0.678289	1.92059	0.644002	0.880955	1.36319	1.02876	1.02576	1.11262	0.924984	0.978902	0.928961	0.499	0.661	1.726	0.696	0.9	1.467	1.061	0.732094
A0FGR8	761	S	Extended synaptotagmin-2 OS=Homo sapiens OX=9606 GN=ESYT2 PE=1 SV=1	ESYT2	1	1.09451e-61	233.31	2	EPT(0.512)PS(0.488)IAS(1)DIS(1)LPIATQELR	0.4974	0.893338	1.14181	1.05056	0.829622	1.22716	0.857512	1.02876	1.02576	1.11262	0.924984	0.978902	0.928961	0.868	1.113	0.944	0.897	1.254	0.923	1.051	0.755785
A0FGR8	691	S	Extended synaptotagmin-2 OS=Homo sapiens OX=9606 GN=ESYT2 PE=1 SV=1	ESYT2	0.999978	2.31948e-231	402.07	3	SHMS(1)GS(1)PGPGGSNTAPSTPVIGGSDKPGMEEK	-0.50872	1.00373	1.04507	1.14896	1.02613	0.956809	0.819297	1.02876	1.02576	1.11262	0.924984	0.978902	0.928961	0.976	1.019	1.033	1.109	0.977	0.882	0.98	0.74217
A0FGR8	693	S	Extended synaptotagmin-2 OS=Homo sapiens OX=9606 GN=ESYT2 PE=1 SV=1	ESYT2	1	4.65552e-179	318.26	3	S(0.002)HMS(0.998)GS(1)PGPGGSNTAPSTPVIGGSDKPGMEEK	-0.929	0.942526	0.931058	1.09677	0.897055	1.21107	0.921528	1.02876	1.02576	1.11262	0.924984	0.978902	0.928961	0.916	0.908	0.986	0.97	1.237	0.992	1.138	0.203885
A0FGR8	738	S	Extended synaptotagmin-2 OS=Homo sapiens OX=9606 GN=ESYT2 PE=1 SV=1	ESYT2	0.976759	6.11091e-07	146.48	2	S(0.001)S(0.018)S(0.977)S(0.005)LLASPGHISVK	-1.2533	1.01977	1.10029	1.00287	0.906361	0.913257	1.05746	1.02876	1.02576	1.11262	0.924984	0.978902	0.928961	0.991	1.073	0.901	0.98	0.933	1.138	1.029	0.742729
A0FGR8	739	S	Extended synaptotagmin-2 OS=Homo sapiens OX=9606 GN=ESYT2 PE=1 SV=1	ESYT2	0.987164	2.32106e-05	129.01	2	S(0.001)S(0.001)S(0.011)S(0.987)LLAS(1)PGHISVK	1.8932	1.21059	1.3643	0.50969	0.648802	0.805897	1.46072	1.02876	1.02576	1.11262	0.924984	0.978902	0.928961	1.177	1.33	0.458	0.701	0.823	1.572	1.044	0.860314
A0FGR8	743	S	Extended synaptotagmin-2 OS=Homo sapiens OX=9606 GN=ESYT2 PE=1 SV=1	ESYT2	1	3.72359e-46	251.26	2	S(0.311)S(0.172)S(0.258)S(0.258)LLAS(1)PGHISVK	0.51835	1.17582	1.46224	1.52103	0.189583	0.210692	1.44064	1.02876	1.02576	1.11262	0.924984	0.978902	0.928961	1.143	1.426	1.367	0.205	0.215	1.551	0.501	0.158146
A0FGR8	748	S	Extended synaptotagmin-2 OS=Homo sapiens OX=9606 GN=ESYT2 PE=1 SV=1	ESYT2	0.999976	2.31485e-09	177.64	2	SSSSLLASPGHIS(1)VK	-0.59582	0.863955	1.24286	1.00071	0.923941	0.978992	0.989547	1.02876	1.02576	1.11262	0.924984	0.978902	0.928961	0.84	1.212	0.899	0.999	1	1.065	1.038	0.684068
A0FGR9	697	S	Extended synaptotagmin-3 OS=Homo sapiens OX=9606 GN=ESYT3 PE=1 SV=1	ESYT3	0.999956	2.63983e-13	121.07	2	SPATIFLTVPGPHS(1)PGPIK	4.378			0.951641	1.00545	1.14827	0.894639
A0JLT2	226	S	Mediator of RNA polymerase II transcription subunit 19 OS=Homo sapiens OX=9606 GN=MED19 PE=1 SV=2	MED19	1	1.21477e-19	213.69	3	HS(1)PDHPGMGSSQASSSSSLR	2.6018	1.0752	1.01441	0.969435	1.00173	0.902864	1.03636
A0JNW5	414	S	UHRF1-binding protein 1-like OS=Homo sapiens OX=9606 GN=UHRF1BP1L PE=1 SV=2	UHRF1BP1L	1	2.76044e-06	136.31	4	DHNVGS(1)PPKS(0.995)PT(0.005)HASPQHTQTEK	-1.3097		0.855646		1.04219	1.18482	0.917348
A0JNW5	418	S	UHRF1-binding protein 1-like OS=Homo sapiens OX=9606 GN=UHRF1BP1L PE=1 SV=2	UHRF1BP1L	0.995274	1.62679e-47	205.47	4	DHNVGS(1)PPKS(0.995)PT(0.005)HASPQHTQTEK	-1.3097	0.544562	1.05245	0.680757	1.28674	1.27479	1.16071
A0JNW5	922	S	UHRF1-binding protein 1-like OS=Homo sapiens OX=9606 GN=UHRF1BP1L PE=1 SV=2	UHRF1BP1L	0.990655	0.00129612	97.949	3	IRS(0.991)VT(0.009)VNHMSDNR	6.6343		0.576349			1.3081	1.11555
A0MZ66	619	S	Shootin-1 OS=Homo sapiens OX=9606 GN=SHTN1 PE=1 SV=4	SHTN1	1	1.45168e-45	209.03	2	EDEGEIQPENKEDS(1)IENVR	0.89683	0.926991	1.0589	1.01948	1.09995	0.943608	0.951068	1.0709	1.00304	1.04888	1.04306	0.901262	0.932862	0.866	1.056	0.972	1.055	1.047	1.02	1.079	0.247583
A0MZ66	494	S	Shootin-1 OS=Homo sapiens OX=9606 GN=SHTN1 PE=1 SV=4	SHTN1	0.994403	1.74429e-29	195.51	2	VTAEADSSS(0.994)PT(0.006)GILATSESK	-2.3389	1.12727	1.01621	1.02728	1.01369	0.846697	0.968859	1.0709	1.00304	1.04888	1.04306	0.901262	0.932862	1.053	1.013	0.979	0.972	0.939	1.039	0.969	0.42717
A0MZ66	249	S	Shootin-1 OS=Homo sapiens OX=9606 GN=SHTN1 PE=1 SV=4	SHTN1	1	0.000329731	105.57	3	RQS(1)HLLLQSSIPDQQLLK	-0.81168	0.43325	0.57056	0.847868	1.25788	1.63945	1.25099	1.0709	1.00304	1.04888	1.04306	0.901262	0.932862	0.405	0.569	0.808	1.206	1.819	1.341	2.45	0.0171698
A0MZ66	506	S	Shootin-1 OS=Homo sapiens OX=9606 GN=SHTN1 PE=1 SV=4	SHTN1	1	6.09655e-09	160.07	2	S(1)MPVLGSVSSVTK	-0.28316	0.830034	0.841546	0.857916	1.2501	0.816407	1.404	1.0709	1.00304	1.04888	1.04306	0.901262	0.932862	0.775	0.839	0.818	1.198	0.906	1.505	1.484	0.0655777
A0MZ66	534	S	Shootin-1 OS=Homo sapiens OX=9606 GN=SHTN1 PE=1 SV=4	SHTN1	0.993509	3.03034e-08	122.21	2	TLEAEFNSPS(0.994)PPT(0.006)PEPGEGPR	-0.37821	0.695176		0.515659	1.9796	0.80956		1.0709	1.00304	1.04888	1.04306	0.901262	0.932862	0.649		0.492	1.898	0.898		2.45	0.170698
A1A4S6	643	S	Rho GTPase-activating protein 10 OS=Homo sapiens OX=9606 GN=ARHGAP10 PE=1 SV=1	ARHGAP10	0.96938	3.64066e-14	191.62	3	EDTPTSSLDSLS(0.012)S(0.969)PS(0.019)PVTTAVPGPPGPDK	1.689			0.491743	1.15596	1.15088	1.20142
A1A4S6	589	S	Rho GTPase-activating protein 10 OS=Homo sapiens OX=9606 GN=ARHGAP10 PE=1 SV=1	ARHGAP10	0.995293	1.32451e-06	165.88	3	TPPDTTFPEPTCLS(0.995)AS(0.005)PPNAPPR	0.62353			1
A1A4S6	591	S	Rho GTPase-activating protein 10 OS=Homo sapiens OX=9606 GN=ARHGAP10 PE=1 SV=1	ARHGAP10	0.997248	4.34435e-09	158.35	2	TPPDTTFPEPTCLS(0.003)AS(0.997)PPNAPPR	2.4133	1.01585	0.94629	1.08044	0.959099	0.911509	1.08681
A1L020	338	S	RNA-binding protein MEX3A OS=Homo sapiens OX=9606 GN=MEX3A PE=1 SV=1	MEX3A	1	3.13091e-05	94.905	2	QNS(1)LGCIGECGVDSGFEAPR	2.8478	0.872328	1.04284	0.948451			1.13638
A1L170	222	S	Uncharacterized protein C1orf226 OS=Homo sapiens OX=9606 GN=C1orf226 PE=1 SV=1	C1orf226	0.999989	0.000558953	151.08	2	RAS(1)S(0.999)PS(0.001)LIER	0.80308	1.02313	1.17137	0.826173	1.02801	1.01969	0.93162	0.977408	0.97355			1.04904		1.047	1.203			0.972		0.864
A1L170	223	S	Uncharacterized protein C1orf226 OS=Homo sapiens OX=9606 GN=C1orf226 PE=1 SV=1	C1orf226	0.999052	0.000558953	144.09	2	RAS(1)S(0.999)PS(0.001)LIER	0.80308	1.04197	1.03918	1.01239	0.917697	1.01973	0.969035	0.977408	0.97355			1.04904		1.066	1.067			0.972		0.911
A1L170	249	S	Uncharacterized protein C1orf226 OS=Homo sapiens OX=9606 GN=C1orf226 PE=1 SV=1	C1orf226	0.999897	3.70708e-37	224.41	2	LSLSPISLAESWEDGS(1)PPPQAR	1.5267	0.880753	0.844891	1.07152	1.16546	1.19311	0.844265	0.977408	0.97355			1.04904		0.901	0.868			1.137		1.285
A1L170	18	S	Uncharacterized protein C1orf226 OS=Homo sapiens OX=9606 GN=C1orf226 PE=1 SV=1	C1orf226	0.999999	0.0111007	72.038	2	S(1)FPHLSK	0.44621	0.901736	1.20982	1.21991	1.09717	0.844415	0.726947	0.977408	0.97355			1.04904		0.923	1.243			0.805		0.743
A1L390	576	S	Pleckstrin homology domain-containing family G member 3 OS=Homo sapiens OX=9606 GN=PLEKHG3 PE=1 SV=1	PLEKHG3	1	3.12452e-21	164.54	3	ALS(1)S(1)EEEEEMGGAAQEPESLLPPSVLDQASVIAER	1.022	0.648903	0.767219	1.60532	1.04242	1.23436	0.70177	1.12553	0.95468	0.98129	0.9706	1.02077	0.947129	0.577	0.804	1.636	1.074	1.209	0.741	1.002	0.827958
A1L390	577	S	Pleckstrin homology domain-containing family G member 3 OS=Homo sapiens OX=9606 GN=PLEKHG3 PE=1 SV=1	PLEKHG3	1	3.12452e-21	164.54	3	ALS(1)S(1)EEEEEMGGAAQEPESLLPPSVLDQASVIAER	1.022	0.648903	0.767219	1.60532	1.04242	1.23436	0.70177	1.12553	0.95468	0.98129	0.9706	1.02077	0.947129	0.577	0.804	1.636	1.074	1.209	0.741	1.002	0.827958
A1L390	962	S	Pleckstrin homology domain-containing family G member 3 OS=Homo sapiens OX=9606 GN=PLEKHG3 PE=1 SV=1	PLEKHG3	0.975703	9.14994e-06	123.16	2	DGKS(0.976)PT(0.024)VPCLQEEAGEPLGGK	-7.7331	0.438856		1.11915	1.24672	1.37475	0.820528	1.12553	0.95468	0.98129	0.9706	1.02077	0.947129	0.39		1.14	1.284	1.347	0.866	1.524	0.30608
A1L390	759	S	Pleckstrin homology domain-containing family G member 3 OS=Homo sapiens OX=9606 GN=PLEKHG3 PE=1 SV=1	PLEKHG3	0.99999	0.00184277	64.967	3	FNS(1)LPRPDPEPVPPVGSK	-3.1078				1			1.12553	0.95468	0.98129	0.9706	1.02077	0.947129				1.03
A1L390	614	S	Pleckstrin homology domain-containing family G member 3 OS=Homo sapiens OX=9606 GN=PLEKHG3 PE=1 SV=1	PLEKHG3	0.98673	0.00657318	90.761	2	FVSS(0.013)FS(0.987)R	-2.3036	0.889575	1.16198	0.996326	1.07102	0.969032	0.912075	1.12553	0.95468	0.98129	0.9706	1.02077	0.947129	0.79	1.217	1.015	1.103	0.949	0.963	0.998	0.939625
A1L390	1154	S	Pleckstrin homology domain-containing family G member 3 OS=Homo sapiens OX=9606 GN=PLEKHG3 PE=1 SV=1	PLEKHG3	0.776939	1.22412e-41	174.56	3	GPLPS(0.777)PT(0.22)AGLEES(0.002)S(0.002)GQGPS(0.5)S(0.5)PVALLGQVQDFQQSAECQPK	3.6803	1.05406	1.28072	0.647835	1.13259		0.884793	1.12553	0.95468	0.98129	0.9706	1.02077	0.947129	0.937	1.342	0.66	1.167		0.934	1.072	0.729535
A1L390	1169	S	Pleckstrin homology domain-containing family G member 3 OS=Homo sapiens OX=9606 GN=PLEKHG3 PE=1 SV=1	PLEKHG3	0.811646	1.22412e-41	174.56	3	GPLPS(0.583)PT(0.417)AGLEES(0.002)S(0.004)GQGPS(0.183)S(0.812)PVALLGQVQDFQQSAECQPK	5.2929	0.902918	1.09708					1.12553	0.95468	0.98129	0.9706	1.02077	0.947129	0.802	1.149
A1L390	76	S	Pleckstrin homology domain-containing family G member 3 OS=Homo sapiens OX=9606 GN=PLEKHG3 PE=1 SV=1	PLEKHG3	1	0.000574778	142.71	2	GPLS(1)PFNSR	-0.94849	0.826067	0.88025	0.970128	0.941207	1.10763	1.27472	1.12553	0.95468	0.98129	0.9706	1.02077	0.947129	0.734	0.922	0.989	0.97	1.085	1.346	1.286	0.130571
A1L390	827	S	Pleckstrin homology domain-containing family G member 3 OS=Homo sapiens OX=9606 GN=PLEKHG3 PE=1 SV=1	PLEKHG3	0.998181	1.17869e-09	146.75	2	IWEGMESS(0.002)GGS(0.998)PGK	-1.853	0.840933		0.933961	1.12932		1.09578	1.12553	0.95468	0.98129	0.9706	1.02077	0.947129	0.747		0.952	1.164		1.157	1.366	0.119072
A1L390	1000	S	Pleckstrin homology domain-containing family G member 3 OS=Homo sapiens OX=9606 GN=PLEKHG3 PE=1 SV=1	PLEKHG3	0.999952	5.2713e-32	134.48	4	KPVLSLFDYEQLMAQEHS(1)PPKPSSAGEMSPQR	0.12135		1.19063			1.13239	0.676979	1.12553	0.95468	0.98129	0.9706	1.02077	0.947129		1.247			1.109	0.715	0.731
A1L390	1037	S	Pleckstrin homology domain-containing family G member 3 OS=Homo sapiens OX=9606 GN=PLEKHG3 PE=1 SV=1	PLEKHG3	1	2.59907e-56	260.78	2	S(1)PLS(1)PTETFSWPDVR	-0.81911	1.1282	1.03968	0.895277	0.884179	0.912782	1.13989	1.12553	0.95468	0.98129	0.9706	1.02077	0.947129	1.002	1.089	0.912	0.911	0.894	1.204	1.002	0.966183
A1L390	1040	S	Pleckstrin homology domain-containing family G member 3 OS=Homo sapiens OX=9606 GN=PLEKHG3 PE=1 SV=1	PLEKHG3	1	2.59907e-56	260.78	2	S(1)PLS(1)PTETFSWPDVR	-0.81911	1.37239	1.2161	1.01201	0.741728	0.754697	0.903078	1.12553	0.95468	0.98129	0.9706	1.02077	0.947129	1.219	1.274	1.031	0.764	0.739	0.953	0.697	0.023942
A1L390	741	S	Pleckstrin homology domain-containing family G member 3 OS=Homo sapiens OX=9606 GN=PLEKHG3 PE=1 SV=1	PLEKHG3	0.999755	0.000475172	147.02	2	RES(1)LSYIPK	-2.3975	0.901012	1.01464	1.01403	1.00813	0.993715	1.06848	1.12553	0.95468	0.98129	0.9706	1.02077	0.947129	0.801	1.063	1.033	1.039	0.973	1.128	1.084	0.43381
A1L390	1079	S	Pleckstrin homology domain-containing family G member 3 OS=Homo sapiens OX=9606 GN=PLEKHG3 PE=1 SV=1	PLEKHG3	0.838024	6.08268e-05	125.75	3	S(0.838)HS(0.162)VPENMVEPPLSGR	-1.9168	1.20397	1.19357	0.745503	1.20452	0.776171	0.876267	1.12553	0.95468	0.98129	0.9706	1.02077	0.947129	1.07	1.25	0.76	1.241	0.76	0.925	0.95	0.815696
A1L390	1081	S	Pleckstrin homology domain-containing family G member 3 OS=Homo sapiens OX=9606 GN=PLEKHG3 PE=1 SV=1	PLEKHG3	0.999728	1.91134e-16	200.13	2	SHS(1)VPENMVEPPLSGR	-3.2059	0.740255	0.921575	1.02941	1.20963	1.03206	1.06707	1.12553	0.95468	0.98129	0.9706	1.02077	0.947129	0.658	0.965	1.049	1.246	1.011	1.127	1.266	0.180632
A1L390	631	S	Pleckstrin homology domain-containing family G member 3 OS=Homo sapiens OX=9606 GN=PLEKHG3 PE=1 SV=1	PLEKHG3	0.999998	0.00265166	85.622	2	SSGFGS(1)PR	-4.27	0.897251	1.27737	0.906024	0.554968		1.36439	1.12553	0.95468	0.98129	0.9706	1.02077	0.947129	0.797	1.338	0.923	0.572		1.441	0.987	0.833095
A1L390	640	S	Pleckstrin homology domain-containing family G member 3 OS=Homo sapiens OX=9606 GN=PLEKHG3 PE=1 SV=1	PLEKHG3	0.997419	8.01097e-08	176.58	2	SS(0.003)S(0.997)VLSLEGSEK	-0.37329	0.766936	1.13025	0.917116	0.963442	0.927055	1.2952	1.12553	0.95468	0.98129	0.9706	1.02077	0.947129	0.681	1.184	0.935	0.993	0.908	1.368	1.168	0.463916
A1L390	643	S	Pleckstrin homology domain-containing family G member 3 OS=Homo sapiens OX=9606 GN=PLEKHG3 PE=1 SV=1	PLEKHG3	1	8.01097e-08	176.58	2	S(0.002)S(0.008)S(0.991)VLS(1)LEGSEK	-0.82515	0.750892	1.137	1.10875	1.0306	0.545482	1.42727	1.12553	0.95468	0.98129	0.9706	1.02077	0.947129	0.667	1.191	1.13	1.062	0.534	1.507	1.038	0.965567
A1L390	647	S	Pleckstrin homology domain-containing family G member 3 OS=Homo sapiens OX=9606 GN=PLEKHG3 PE=1 SV=1	PLEKHG3	0.999999	6.63175e-10	156.02	2	SSSVLS(1)LEGS(1)EK	3.1531	1.56359	1.36751	1.38376	0.519051	0.516922	0.649174	1.12553	0.95468	0.98129	0.9706	1.02077	0.947129	1.389	1.432	1.41	0.535	0.506	0.685	0.408	0.000636081
A1X283	291	S	SH3 and PX domain-containing protein 2B OS=Homo sapiens OX=9606 GN=SH3PXD2B PE=1 SV=3	SH3PXD2B	0.820051	0.0022859	50.486	3	NSGEPLPPKPGPGS(0.82)PS(0.179)HPGALDLDGVS(0.001)R	0.1258			0.896936			1.10306	0.864858	1.00221	1.10032	1.00011	0.89246	1.14004			0.815			0.968	1.188
A2A2Y4	416	S	FERM domain-containing protein 3 OS=Homo sapiens OX=9606 GN=FRMD3 PE=1 SV=1	FRMD3	0.874884	2.36028e-24	225.94	2	EENISAPLIS(0.014)S(0.111)S(0.875)PVK	1.9808	1.03576		1.13684	0.80067	1.08759	0.939143
A2A2Y4	429	S	FERM domain-containing protein 3 OS=Homo sapiens OX=9606 GN=FRMD3 PE=1 SV=1	FRMD3	1	6.0316e-05	125.14	2	EYEDPPS(1)EEEDKIK	1.1832	0.777986	1.08114	1.01011	0.981125	1.14964
A2A2Y4	24	S	FERM domain-containing protein 3 OS=Homo sapiens OX=9606 GN=FRMD3 PE=1 SV=1	FRMD3	0.811457	0.00362453	64.21	2	S(0.083)S(0.106)S(0.811)VKS(0.981)LS(0.019)QEMR	-0.66566	1
A2A2Y4	27	S	FERM domain-containing protein 3 OS=Homo sapiens OX=9606 GN=FRMD3 PE=1 SV=1	FRMD3	0.980658	0.00362453	64.21	2	S(0.083)S(0.106)S(0.811)VKS(0.981)LS(0.019)QEMR	-0.66566	1
A2A3K4	438	S	Protein tyrosine phosphatase domain-containing protein 1 OS=Homo sapiens OX=9606 GN=PTPDC1 PE=1 SV=1	PTPDC1	1	5.63745e-06	125.52	3	LISHCYIPQS(1)PEPDLHK	-0.12765	0.445038	0.699317	0.945914	1.27902	1.32492	1.3058
A2A3K4	392	S	Protein tyrosine phosphatase domain-containing protein 1 OS=Homo sapiens OX=9606 GN=PTPDC1 PE=1 SV=1	PTPDC1	0.99998	0.000437856	135.13	2	RLS(1)YSDSDLK	0.75396	0.487922	0.897261	1.08145	1.44834		1.08502
A2AJT9	78	S	BCLAF1 and THRAP3 family member 3 OS=Homo sapiens OX=9606 GN=BCLAF3 PE=1 SV=1	BCLAF3	0.999966	1.88445e-16	158.13	3	GNIYYQSYEHRS(1)PS(1)PNIR	-1.0349	1.12843	0.987835	1.05912	0.86892	0.984176	0.971524
A2AJT9	80	S	BCLAF1 and THRAP3 family member 3 OS=Homo sapiens OX=9606 GN=BCLAF3 PE=1 SV=1	BCLAF3	0.999998	1.88445e-16	158.13	3	GNIYYQSYEHRS(1)PS(1)PNIR	-1.0349	1.12843	0.987835	1.05912	0.86892	0.984176	0.971524
A2AJT9	15	S	BCLAF1 and THRAP3 family member 3 OS=Homo sapiens OX=9606 GN=BCLAF3 PE=1 SV=1	BCLAF3	1	0.0125282	80.623	2	HRS(1)LS(1)PVPR	-0.69212	0.970453	0.971747	1.05137	0.96561	1.06715	0.973671
A2AJT9	17	S	BCLAF1 and THRAP3 family member 3 OS=Homo sapiens OX=9606 GN=BCLAF3 PE=1 SV=1	BCLAF3	1	0.0125282	80.623	2	HRS(1)LS(1)PVPR	-0.69212	0.983389	0.969248	1.04866	0.963126	1.0644	0.971167
A2AJT9	31	S	BCLAF1 and THRAP3 family member 3 OS=Homo sapiens OX=9606 GN=BCLAF3 PE=1 SV=1	BCLAF3	0.999996	0.00277079	77.157	3	HS(1)HGHYGCEYR	0.59551	0.603309	0.733378		1.20472	1.35517	1.10343
A2AJT9	402	S	BCLAF1 and THRAP3 family member 3 OS=Homo sapiens OX=9606 GN=BCLAF3 PE=1 SV=1	BCLAF3	1	1.28386e-09	169.52	2	LPDVKPS(1)PINLR	1.0163	1.00846	1.05158	0.962836	0.899647	1.04988	1.0276
A2AJT9	192	S	BCLAF1 and THRAP3 family member 3 OS=Homo sapiens OX=9606 GN=BCLAF3 PE=1 SV=1	BCLAF3	1	0.00277836	95.138	2	RGS(1)EDFETR	-0.64824	0.836676					1.16332
A2AJT9	139	S	BCLAF1 and THRAP3 family member 3 OS=Homo sapiens OX=9606 GN=BCLAF3 PE=1 SV=1	BCLAF3	1	0.00186388	66.485	2	VQGGHS(1)PDDHR	-3.3461	1.08966				0.910341
A2RRD8	452	S	Zinc finger protein 320 OS=Homo sapiens OX=9606 GN=ZNF320 PE=1 SV=1	ZNF320	0.999475	0.000443367	152.23	2	AFNS(0.999)PS(0.001)HLIR	-0.78135	1.01344	1.02257	1.05992	0.970648	0.940277	0.993155
A2RRP1	473	S	Neuroblastoma-amplified sequence OS=Homo sapiens OX=9606 GN=NBAS PE=1 SV=2	NBAS	0.999972	2.52704e-78	290.29	2	AGEEDEGEEDS(1)DS(0.989)DY(0.011)EISAK	-1.4247	1.00833	1.0736	1.08832	0.887092	0.983434	0.959213	1.04863	1.04436	1.08169	0.903152	0.982873	0.939307	0.962	1.028	1.006	0.982	1.001	1.021	1.003	0.903169
A2RRP1	475	S	Neuroblastoma-amplified sequence OS=Homo sapiens OX=9606 GN=NBAS PE=1 SV=2	NBAS	0.998101	4.70619e-69	224.87	2	AGEEDEGEEDS(1)DS(0.998)DY(0.002)EISAK	0.37055	1.03893	1.02316	1.16613	0.89756	1.05238	0.821841	1.04863	1.04436	1.08169	0.903152	0.982873	0.939307	0.991	0.98	1.078	0.994	1.071	0.875	0.964	0.588188
A2RU67	62	S	Protein FAM234B OS=Homo sapiens OX=9606 GN=FAM234B PE=1 SV=1	FAM234B	1	3.00575e-42	206.87	2	SPLGEAPEPDS(1)DAEVAEAAK	0.17309	0.909993	1.13911	0.997282	0.826476	0.983469	1.14367
A2RUS2	472	S	DENN domain-containing protein 3 OS=Homo sapiens OX=9606 GN=DENND3 PE=1 SV=2	DENND3	1	1.11117e-05	58.338	2	MVVS(1)MPNLQDIAMPELAPR	0.0023927		1.16902	1.08018		1.34616	0.404634
A2VDJ0	1093	S	Transmembrane protein 131-like OS=Homo sapiens OX=9606 GN=TMEM131L PE=1 SV=2	TMEM131L	0.992005	0.0139473	63.212	2	T(0.006)S(0.992)ENT(0.002)AEFKER	-0.56752			0.937404	1.20219		0.860403
A3KN83	794	S	Protein strawberry notch homolog 1 OS=Homo sapiens OX=9606 GN=SBNO1 PE=1 SV=1	SBNO1	0.999977	1.01867e-28	174.46	2	S(1)IDPDSIQSALLASGLGSK	-1.9849	0.810377	1.1828	1.11411	1.00932	0.847565	1.03582	0.98507	1.04871	1.01746	0.988493	0.976608	0.983666	0.823	1.128	1.095	1.021	0.868	1.053	0.966	0.819464
A3KN83	214	S	Protein strawberry notch homolog 1 OS=Homo sapiens OX=9606 GN=SBNO1 PE=1 SV=1	SBNO1	0.999723	0.00514759	114.64	2	SFS(1)PTMK	-0.065222	0.835434	0.923939	1.11697	1.05059	1.05384	1.01923	0.98507	1.04871	1.01746	0.988493	0.976608	0.983666	0.848	0.881	1.098	1.063	1.079	1.036	1.124	0.203684
A4D1P6	256	S	WD repeat-containing protein 91 OS=Homo sapiens OX=9606 GN=WDR91 PE=1 SV=2	WDR91	1	0.000195848	157.77	2	NASLSQS(1)PR	-1.8189	0.862108	1.04769	1.08749	0.871561	1.03778	1.09338	0.970262	1.09102	0.981683	1.06199	0.924095	0.970951	0.889	0.96	1.108	0.821	1.123	1.126	1.038	0.812905
A4D1S0	177	S	Killer cell lectin-like receptor subfamily G member 2 OS=Homo sapiens OX=9606 GN=KLRG2 PE=1 SV=3	KLRG2	0.999309	0.00621086	44.82	2	APS(0.999)QGGT(0.001)WGR	0.50202					1
A4D1S0	204	S	Killer cell lectin-like receptor subfamily G member 2 OS=Homo sapiens OX=9606 GN=KLRG2 PE=1 SV=3	KLRG2	0.999989	9.20979e-06	107.84	2	AS(1)PAEGSAGSPGSPTCCR	0.14917		0.901368	0.964282	0.840049	1.19925	1.09505
A4D1S0	215	S	Killer cell lectin-like receptor subfamily G member 2 OS=Homo sapiens OX=9606 GN=KLRG2 PE=1 SV=3	KLRG2	0.978687	9.259e-16	174	2	ASPAEGSAGS(0.002)PGS(0.979)PT(0.019)CCR	-1.074	0.639353	0.958495	1.05301	1.31221	1.03694
A4D1S0	143	S	Killer cell lectin-like receptor subfamily G member 2 OS=Homo sapiens OX=9606 GN=KLRG2 PE=1 SV=3	KLRG2	0.987706	2.25208e-06	149.62	2	VKPVGAAGGSS(0.003)T(0.009)PS(0.988)PR	-3.3965		0.687704		0.995767	1.54561	0.770924
A4D1S0	158	S	Killer cell lectin-like receptor subfamily G member 2 OS=Homo sapiens OX=9606 GN=KLRG2 PE=1 SV=3	KLRG2	0.999387	0.00126516	82.437	2	VPVPES(0.999)PAFS(0.001)R	-1.6525		0.971064	0.901083	1.04725	1.04807	1.03253
A4FU69	359	S	EF-hand calcium-binding domain-containing protein 5 OS=Homo sapiens OX=9606 GN=EFCAB5 PE=1 SV=3	EFCAB5	1	0.0259489	69.641	2	DLKS(1)EMFEELLK	-8.8963	0.89991		1.01997		1.08012
A5YKK6	1061	S	CCR4-NOT transcription complex subunit 1 OS=Homo sapiens OX=9606 GN=CNOT1 PE=1 SV=2	CNOT1	0.999591	2.16416e-08	144.72	2	TVTVTRPTGVS(1)FK	-1.2022	0.802966	0.890936	0.949351	1.14563	0.780085	1.43103	0.905795	1.05573	0.952053	1.05169	1.01779	1.01694	0.886	0.844	0.997	1.089	0.766	1.407	1.196	0.455059
A6H8Y1	1883	S	Transcription factor TFIIIB component B'' homolog OS=Homo sapiens OX=9606 GN=BDP1 PE=1 SV=3	BDP1	0.885685	2.07404e-10	101.85	3	ASQEEDDDADDFES(0.886)DY(0.112)EEES(0.001)Y(0.001)HLAPEEVNK	4.3798		1.05427		0.838964	1.07492	1.03184
A6H8Y1	2044	S	Transcription factor TFIIIB component B'' homolog OS=Homo sapiens OX=9606 GN=BDP1 PE=1 SV=3	BDP1	0.925933	5.48521e-06	102.1	2	IVHECQELS(0.07)S(0.926)PVIT(0.003)TSPASFEENK	-0.65753	0.437674	0.641926	1.07338	1.42823	1.46824	0.950547
A6NCL7	405	S	Ankyrin repeat domain-containing protein 33B OS=Homo sapiens OX=9606 GN=ANKRD33B PE=3 SV=1	ANKRD33B	1	0.000917038	157.74	2	KAS(1)LLPLQR	-1.7938	0.742333	0.988839	1.03258	1.0816	1.14681	1.00784
A6NCL7	416	S	Ankyrin repeat domain-containing protein 33B OS=Homo sapiens OX=9606 GN=ANKRD33B PE=3 SV=1	ANKRD33B	1	0.00507466	91.245	2	S(1)VRPGVVVPR	-1.8029	0.902179	0.961934		1.02088	1.08668	1.02832
A6ND36	4	S	Protein FAM83G OS=Homo sapiens OX=9606 GN=FAM83G PE=1 SV=2	FAM83G	1	6.10844e-09	140.3	2	AFS(1)QVQCLDDNHVNWR	0.8978		0.902895	1.02181	1.05887	1.12201	0.894411
A6ND36	356	S	Protein FAM83G OS=Homo sapiens OX=9606 GN=FAM83G PE=1 SV=2	FAM83G	1	0.00181771	130.71	2	AKS(1)VDEIAK	0.056155	0.84483	1.04003	1.10085	0.894262	1.05711	1.06291
A6ND36	634	S	Protein FAM83G OS=Homo sapiens OX=9606 GN=FAM83G PE=1 SV=2	FAM83G	1	0.000238676	121.71	3	RHS(1)EQVANGPTPPPR	-2.4396	0.728865	1.52886	0.85917	1.56259	0.320517
A6ND36	610	S	Protein FAM83G OS=Homo sapiens OX=9606 GN=FAM83G PE=1 SV=2	FAM83G	0.963721	0.00617069	41.261	2	RPS(0.964)VAS(0.231)S(0.77)VS(0.032)EEY(0.003)FEVR	0.27482				1
A6ND36	614	S	Protein FAM83G OS=Homo sapiens OX=9606 GN=FAM83G PE=1 SV=2	FAM83G	0.770456	0.00617069	41.261	2	RPS(0.964)VAS(0.231)S(0.77)VS(0.032)EEY(0.003)FEVR	0.27482				1
A6ND36	127	S	Protein FAM83G OS=Homo sapiens OX=9606 GN=FAM83G PE=1 SV=2	FAM83G	1	0.000494628	95.263	2	S(1)IPQLDLGWPDTIAYR	-0.36107	0.80618		1.40126	1.17656	0.915517	0.700489
A6NDB9	143	S	Paralemmin-3 OS=Homo sapiens OX=9606 GN=PALM3 PE=1 SV=2	PALM3	1	2.25644e-05	109.66	2	RAS(1)LPAGLVGTPPESPSEPR	1.4235	1.7568	1.86666		0.342376	0.63937	0.394789
A6NDB9	155	S	Paralemmin-3 OS=Homo sapiens OX=9606 GN=PALM3 PE=1 SV=2	PALM3	0.935995	2.25644e-05	109.66	2	AS(0.098)LPAGLVGT(0.903)PPES(0.936)PS(0.062)EPR	-3.0625	1.28093	1.16738	1.50997	0.292945		0.748784
A6NDB9	420	S	Paralemmin-3 OS=Homo sapiens OX=9606 GN=PALM3 PE=1 SV=2	PALM3	1	1.58988e-06	191.95	2	DEAEMS(1)PVVER	-0.15978	0.923792	1.01018	1.01966	0.985361	1.01255	1.04845
A6NDB9	375	S	Paralemmin-3 OS=Homo sapiens OX=9606 GN=PALM3 PE=1 SV=2	PALM3	1	4.47584e-20	215.67	2	GDES(1)PLGAEGAK	-1.5429	0.936646	1.00562	0.926813		0.95227	1.17865
A6NDB9	124	S	Paralemmin-3 OS=Homo sapiens OX=9606 GN=PALM3 PE=1 SV=2	PALM3	0.889918	1.06544e-13	171.05	3	QGHRPLS(0.89)QS(0.11)IVEAGSVGQTDLNK	0.15088				0.837043	1.16296
A6NDB9	303	S	Paralemmin-3 OS=Homo sapiens OX=9606 GN=PALM3 PE=1 SV=2	PALM3	0.998576	8.19245e-16	235.6	2	VPEVVQTS(0.001)S(0.999)PR	-1.7905	0.958163	1.09945	0.987741	0.968698	1.00802	0.977937
A6NFI3	10	S	Zinc finger protein 316 OS=Homo sapiens OX=9606 GN=ZNF316 PE=1 SV=1	ZNF316	0.999999	6.88673e-55	273.43	2	AALHTTPDS(1)PAAQLER	3.1658	0.874847	0.882213	1.09545	0.937894	1.15791	1.0517
A6NFI3	112	S	Zinc finger protein 316 OS=Homo sapiens OX=9606 GN=ZNF316 PE=1 SV=1	ZNF316	1	1.83724e-11	227.73	2	GGDAKS(1)PVLQEK	0.021909	1.11554	1.11308	1.09148	0.775651	0.917471	0.986772
A6NFI3	540	S	Zinc finger protein 316 OS=Homo sapiens OX=9606 GN=ZNF316 PE=1 SV=1	ZNF316	0.993186	1.1641e-15	80.735	3	REPGETAAAAGPEDT(0.007)DPGPEGS(0.993)EVGEADGEAEAAAEER	-0.20502		0.827229		0.967622	1.158	1.04715
A6NGB9	149	S	WAS/WASL-interacting protein family member 3 OS=Homo sapiens OX=9606 GN=WIPF3 PE=1 SV=4	WIPF3	0.999995	0.000618402	110.14	2	TISGPLIPPAS(1)PR	-0.01263				1.04151	0.954803	1.00369
A6NGC4	235	S	TLC domain-containing protein 2 OS=Homo sapiens OX=9606 GN=TLCD2 PE=3 SV=3	TLCD2	1	0.00223631	79.889	2	PHPPS(1)PGHEK	-3.9353	0.0550355		1.28205	1.29892	1.36399
A6NHR9	1974	S	Structural maintenance of chromosomes flexible hinge domain-containing protein 1 OS=Homo sapiens OX=9606 GN=SMCHD1 PE=1 SV=2	SMCHD1	0.999954	0.00193016	97.084	2	CNDSLRHS(1)PK	-1.978				0.911422	1.08858		0.987348	1.02084	1.10059	0.943543	1.01658	0.931102				0.966	1.071
A6NHR9	293	S	Structural maintenance of chromosomes flexible hinge domain-containing protein 1 OS=Homo sapiens OX=9606 GN=SMCHD1 PE=1 SV=2	SMCHD1	0.839206	0.00117086	69.613	3	KPS(0.839)DS(0.161)VHITNDDER	-0.58984		0.848485	1.09436	1.05715			0.987348	1.02084	1.10059	0.943543	1.01658	0.931102		0.831	0.994	1.12			1.227
A6NI28	587	S	Rho GTPase-activating protein 42 OS=Homo sapiens OX=9606 GN=ARHGAP42 PE=1 SV=3	ARHGAP42	0.999983	0.0112882	55.604	3	IFHTAPDPSIPLPQPQS(1)R	-2.576	0.606568		1.38784	0.829126	1.17647
A6NKD9	216	S	Coiled-coil domain-containing protein 85C OS=Homo sapiens OX=9606 GN=CCDC85C PE=1 SV=1	CCDC85C	0.761349	1.48537e-23	144.69	4	DVGDGSSTS(0.007)S(0.023)AGS(0.209)GGS(0.761)PDHHHHVPPPLLPPGPHK	2.7642	1.10631		0.109577	1.3336	1.20282	1.2477	1.06507		0.882958	1.19391	0.933744	0.924313	1.039		0.124	1.117	1.288	1.35	2.152	0.21534
A6NKD9	246	S	Coiled-coil domain-containing protein 85C OS=Homo sapiens OX=9606 GN=CCDC85C PE=1 SV=1	CCDC85C	1	6.49518e-10	179.98	2	S(1)LDDLSAPPHHR	-1.3971	0.6749	0.810734	0.976642	1.24064	1.27455	1.02254	1.06507		0.882958	1.19391	0.933744	0.924313	0.634		1.106	1.039	1.365	1.106	1.345	0.254728
A6NKF1	402	S	SAC3 domain-containing protein 1 OS=Homo sapiens OX=9606 GN=SAC3D1 PE=1 SV=2	SAC3D1	0.999602	1.6652e-19	194.44	2	TLEEVVMAEEEDEGTDRPGS(1)PA	0.1054	0.980433	0.922576	1.00476	1.07975	1.07515	0.93733
A6NM28	203	S	Zinc finger protein 92 homolog OS=Homo sapiens OX=9606 GN=ZFP92 PE=2 SV=3	ZFP92	0.993829	0.00178425	50.314	3	IHS(0.994)GEKPY(0.006)ACPECSK	0.080373					1.10089	0.89911
A6NM28	175	S	Zinc finger protein 92 homolog OS=Homo sapiens OX=9606 GN=ZFP92 PE=2 SV=3	ZFP92	0.99977	0.00107011	73.891	3	IIHS(1)GEKPYACPECGK	-1.0821			0.98673	1.27291	0.740355
A6NM28	400	S	Zinc finger protein 92 homolog OS=Homo sapiens OX=9606 GN=ZFP92 PE=2 SV=3	ZFP92	0.981286	1.3976e-12	200.04	2	LAGPGSTGPGS(0.001)AVAAT(0.017)S(0.981)PPRPS(0.001)T(0.001)AAR	-2.1205		1.02004	0.986125	0.975723	1.01811
A7E2V4	1267	S	Zinc finger SWIM domain-containing protein 8 OS=Homo sapiens OX=9606 GN=ZSWIM8 PE=1 SV=1	ZSWIM8	0.840599	2.59509e-36	192.51	3	AGGNSSTSIFT(0.001)HPS(0.043)S(0.115)S(0.841)GGHQGPHR	0.41063			1.07925		0.920749
A7E2V4	1130	S	Zinc finger SWIM domain-containing protein 8 OS=Homo sapiens OX=9606 GN=ZSWIM8 PE=1 SV=1	ZSWIM8	1	0.0318134	66.664	2	GWGS(1)PGRPK	-2.0743					1.02336	0.976642
A7E2V4	1155	S	Zinc finger SWIM domain-containing protein 8 OS=Homo sapiens OX=9606 GN=ZSWIM8 PE=1 SV=1	ZSWIM8	0.836713	1.10674e-06	170.98	3	HTGMASIDSSAPETTS(0.029)DS(0.837)S(0.097)PT(0.036)LSR	-0.22837			1
A7E2V4	1156	S	Zinc finger SWIM domain-containing protein 8 OS=Homo sapiens OX=9606 GN=ZSWIM8 PE=1 SV=1	ZSWIM8	0.938039	1.65834e-47	197.4	3	HTGMASIDSSAPETTS(0.017)DS(0.03)S(0.938)PT(0.013)LS(0.002)R	-0.20611	0.336121	0.310274	2.27194	0.232038		1.84963
A7E2V4	48	S	Zinc finger SWIM domain-containing protein 8 OS=Homo sapiens OX=9606 GN=ZSWIM8 PE=1 SV=1	ZSWIM8	0.99981	0.00595712	51.51	2	KQS(1)AGPNS(0.738)PT(0.261)GGGGGGGS(0.001)GGT(0.001)R	-6.0721		0.792583	1.04118		1.16624
A7E2V4	53	S	Zinc finger SWIM domain-containing protein 8 OS=Homo sapiens OX=9606 GN=ZSWIM8 PE=1 SV=1	ZSWIM8	0.999837	6.43165e-07	109.61	2	QSAGPNS(1)PTGGGGGGGSGGTR	-4.169	0.771855	1.16775	1.1467		1.1108	0.802896
A7E2V4	1092	S	Zinc finger SWIM domain-containing protein 8 OS=Homo sapiens OX=9606 GN=ZSWIM8 PE=1 SV=1	ZSWIM8	0.911041	3.99701e-05	73.455	3	NVPES(0.019)S(0.041)PHS(0.911)PCEGLPS(0.029)EAALTPRPEGK	-0.47786		0.963941			1.03606
A7E2V4	567	S	Zinc finger SWIM domain-containing protein 8 OS=Homo sapiens OX=9606 GN=ZSWIM8 PE=1 SV=1	ZSWIM8	1	0.013343	76.563	2	RLS(1)AEGGDK	-2.5351	0.613315		1.23021	0.764053	1.00026	1.39215
A7KAX9	856	S	Rho GTPase-activating protein 32 OS=Homo sapiens OX=9606 GN=ARHGAP32 PE=1 SV=1	ARHGAP32	0.999967	4.28581e-06	170.64	3	DAETGSSQCQTPGSTASSEPVS(1)PLQEK	-2.5759	0.969304	0.819317	1.19628	1.10655	1.06579	0.842757
A7KAX9	1203	S	Rho GTPase-activating protein 32 OS=Homo sapiens OX=9606 GN=ARHGAP32 PE=1 SV=1	ARHGAP32	0.999968	0.00247091	71.471	2	NSMPTVSFLDQDQS(1)PPR	-2.0529	1.05895	0.978165	1.19173	0.718348	1.14205	0.910767
A7KAX9	706	S	Rho GTPase-activating protein 32 OS=Homo sapiens OX=9606 GN=ARHGAP32 PE=1 SV=1	ARHGAP32	0.979977	9.44385e-05	105.63	3	S(0.004)AKS(0.98)EES(0.015)LTSLHAVDGDSK	-3.0643		1
A7KAX9	709	S	Rho GTPase-activating protein 32 OS=Homo sapiens OX=9606 GN=ARHGAP32 PE=1 SV=1	ARHGAP32	0.789944	0.00247504	70.249	3	SAKS(0.137)EES(0.79)LT(0.028)S(0.044)LHAVDGDSK	-1.5001					1
A7KAX9	892	S	Rho GTPase-activating protein 32 OS=Homo sapiens OX=9606 GN=ARHGAP32 PE=1 SV=1	ARHGAP32	1	0.00277907	101.82	2	VVYAFS(1)PK	-3.9015		0.949167	1.02694		1.0239
A7MCY6	504	S	TANK-binding kinase 1-binding protein 1 OS=Homo sapiens OX=9606 GN=TBKBP1 PE=1 SV=1	TBKBP1	1	2.60368e-16	195.98	2	AYGSELYGPGRPLS(1)PR	0.63847	0.803829	0.915824	0.994457	1.04073	1.08394	1.16122
A7MCY6	385	S	TANK-binding kinase 1-binding protein 1 OS=Homo sapiens OX=9606 GN=TBKBP1 PE=1 SV=1	TBKBP1	0.999895	0.0203071	64.56	2	RS(1)PAS(0.952)PS(0.043)CPS(0.004)PVPQR	-7.4459				1.0273	0.930921	1.04178
A7MCY6	388	S	TANK-binding kinase 1-binding protein 1 OS=Homo sapiens OX=9606 GN=TBKBP1 PE=1 SV=1	TBKBP1	0.952399	0.0203071	64.56	2	RS(1)PAS(0.952)PS(0.043)CPS(0.004)PVPQR	-7.4459				1.0273	0.930921	1.04178
A8CG34	674	S	Nuclear envelope pore membrane protein POM 121C OS=Homo sapiens OX=9606 GN=POM121C PE=1 SV=3	POM121C	0.996461	3.23146e-13	144.64	2	APPTLQAETATKPQATS(0.003)APS(0.996)PAPK	-1.8942	0.6935	0.970376	1.27545	1.21996	0.810838	1.02988
A8CG34	355	S	Nuclear envelope pore membrane protein POM 121C OS=Homo sapiens OX=9606 GN=POM121C PE=1 SV=3	POM121C	0.999979	3.70309e-06	153.26	2	GLNS(1)QSSDDHLNKR	-4.7473	0.950748	0.769888	1.8272	1.05395	0.658598	0.739622
A8CG34	358	S	Nuclear envelope pore membrane protein POM 121C OS=Homo sapiens OX=9606 GN=POM121C PE=1 SV=3	POM121C	0.999455	3.85864e-13	174.72	2	GLNSQS(0.001)S(0.999)DDHLNK	0.88564	1.07411	0.922075	1.72379	0.852203	0.679109	0.748713
A8CG34	322	S	Nuclear envelope pore membrane protein POM 121C OS=Homo sapiens OX=9606 GN=POM121C PE=1 SV=3	POM121C	0.999135	1.43178e-36	232.38	3	RHDS(0.999)S(0.999)GS(0.999)GHS(0.999)AFEPLVAS(0.002)GVPAS(0.001)FVPK	-2.2295	1.00116	1.18361	1.03492	0.877741	0.952582	0.949991
A8CG34	323	S	Nuclear envelope pore membrane protein POM 121C OS=Homo sapiens OX=9606 GN=POM121C PE=1 SV=3	POM121C	0.999135	2.90408e-13	151.55	3	RHDS(0.999)S(0.999)GS(0.999)GHS(0.999)AFEPLVAS(0.002)GVPAS(0.001)FVPK	-2.2295	0.902943	1.42381	0.386996	1.1867	1.28788	0.811671
A8CG34	325	S	Nuclear envelope pore membrane protein POM 121C OS=Homo sapiens OX=9606 GN=POM121C PE=1 SV=3	POM121C	0.999135	1.43178e-36	232.38	3	RHDS(0.999)S(0.999)GS(0.999)GHS(0.999)AFEPLVAS(0.002)GVPAS(0.001)FVPK	-2.2295	0.872612	1.13029	0.974788	0.917978	0.973744	1.13058
A8CG34	328	S	Nuclear envelope pore membrane protein POM 121C OS=Homo sapiens OX=9606 GN=POM121C PE=1 SV=3	POM121C	0.999753	4.44261e-27	174.03	3	HDS(0.925)S(0.27)GS(0.805)GHS(1)AFEPLVASGVPASFVPK	-0.34781	0.584038	1.55943	0.772032	1.30764	0.833876	0.942994
A8CG34	246	S	Nuclear envelope pore membrane protein POM 121C OS=Homo sapiens OX=9606 GN=POM121C PE=1 SV=3	POM121C	0.999941	0.000573513	123.42	2	MVCS(1)PVTVR	-0.69278		0.739235	1.09324	0.97053	1.19699
A8CG34	411	S	Nuclear envelope pore membrane protein POM 121C OS=Homo sapiens OX=9606 GN=POM121C PE=1 SV=3	POM121C	0.838517	0.000323036	102.55	2	NGPS(0.001)S(0.839)S(0.16)PFS(0.001)SPASSR	-4.4348		1.09763	0.902372
A8CG34	412	S	Nuclear envelope pore membrane protein POM 121C OS=Homo sapiens OX=9606 GN=POM121C PE=1 SV=3	POM121C	0.961364	0.00123832	82.725	2	NGPS(0.001)S(0.037)S(0.961)PFSSPASSR	-4.3257	1.16585			0.878965	0.982503	0.972685
A8CG34	81	S	Nuclear envelope pore membrane protein POM 121C OS=Homo sapiens OX=9606 GN=POM121C PE=1 SV=3	POM121C	0.994818	0.000486328	159.93	2	PLS(0.005)S(0.995)FVQK	-3.3114	1.32916	1.66604	0.996187	0.761517	0.603194	0.6439
A8CG34	275	S	Nuclear envelope pore membrane protein POM 121C OS=Homo sapiens OX=9606 GN=POM121C PE=1 SV=3	POM121C	0.871532	6.24372e-05	92.079	2	SAIPEQIISS(0.001)T(0.005)LS(0.04)S(0.872)PS(0.065)S(0.017)NAPDPCAK	3.7612	1.0811			0.833045		1.08585
A8CG34	2	S	Nuclear envelope pore membrane protein POM 121C OS=Homo sapiens OX=9606 GN=POM121C PE=1 SV=3	POM121C	1	0.000228603	108.5	2	S(1)PAAAAAGAGER	-2.7017	1.00478	1.47133	0.48471	0.599889	0.93691	1.50238
A8CG34	935	S	Nuclear envelope pore membrane protein POM 121C OS=Homo sapiens OX=9606 GN=POM121C PE=1 SV=3	POM121C	0.994114	8.43984e-06	116.34	2	S(0.994)PLPS(0.004)Y(0.002)PGANPQPAFGAAEGQPPGAAK	1.2164	0.445292	0.613426	0.967236	1.33169	1.43163	1.21073
A8CG34	373	S	Nuclear envelope pore membrane protein POM 121C OS=Homo sapiens OX=9606 GN=POM121C PE=1 SV=3	POM121C	0.966938	3.51417e-15	158.27	2	S(0.285)S(0.43)S(0.285)MS(0.033)S(0.967)LTGAYTSGIPSSSR	1.5773	0.871364	0.975378	1.04968	0.984188	1.02302	1.09637
A8CG34	95	S	Nuclear envelope pore membrane protein POM 121C OS=Homo sapiens OX=9606 GN=POM121C PE=1 SV=3	POM121C	1	0.00654177	81.335	2	TLFAS(1)PPAK	-2.088	0.713872	1.04845	1.07845	0.916645	1.13671	1.10588
A8K855	200	S	EF-hand calcium-binding domain-containing protein 7 OS=Homo sapiens OX=9606 GN=EFCAB7 PE=1 SV=1	EFCAB7	0.998429	8.24086e-05	76.547	4	HQFGNHIEGS(0.998)PERDPS(0.002)PVPKPS(1)PK	-0.48306	1.0323	0.505535	1.23617	1.39398	0.766238	1.06578
A8K855	212	S	EF-hand calcium-binding domain-containing protein 7 OS=Homo sapiens OX=9606 GN=EFCAB7 PE=1 SV=1	EFCAB7	0.999984	1.22154e-08	92.399	4	HQFGNHIEGS(0.998)PERDPS(0.002)PVPKPS(1)PK	-0.48306	0.758507	0.862189	1.09463	1.23719	1.21188	0.835606
A8MPP1	204	S	Putative ATP-dependent RNA helicase DDX11-like protein 8 OS=Homo sapiens OX=9606 GN=DDX11L8 PE=1 SV=1	DDX11L8	1	3.69005e-05	130.17	3	LEQLESGEEELVLAEYES(1)DEEKK	3.2202	0.697182	1.06139	0.964563	1.12507	1.07041	1.08139
A8MQB3	58	S	Putative uncharacterized protein LINC02693 OS=Homo sapiens OX=9606 GN=LINC02693 PE=5 SV=1	LINC02693	1	0.0366715	45.489	2	LQEHS(1)PEPRR	6.8416			1
A8MV81	8	S	HIG1 domain family member 1C OS=Homo sapiens OX=9606 GN=HIGD1C PE=1 SV=2	HIGD1C	0.880246	0.011861	61.194	2	S(0.054)S(0.065)DNQWS(0.88)ADEDEGQLS(1)R	-1.0144	1.08945	1.04774		0.862808
A8MV81	17	S	HIG1 domain family member 1C OS=Homo sapiens OX=9606 GN=HIGD1C PE=1 SV=2	HIGD1C	0.999999	0.011861	61.194	2	S(0.333)S(0.333)DNQWS(0.333)ADEDEGQLS(1)R	-1.007	1.06201	1.02135	1.01192	0.841073		1.06366
A8MVW0	789	S	Protein FAM171A2 OS=Homo sapiens OX=9606 GN=FAM171A2 PE=1 SV=1	FAM171A2	0.978494	5.30029e-08	129.66	2	RDS(0.978)LT(0.015)S(0.007)PEDELGAEVGDEAGDK	-0.66857	0.848273	0.884817	1.03304	1.06275		1.17112
A8MW92	584	S	PHD finger protein 20-like protein 1 OS=Homo sapiens OX=9606 GN=PHF20L1 PE=1 SV=2	PHF20L1	0.999991	1.32938e-09	146.37	2	QHDYS(1)DYEDSSLEFLER	1.9119	1.11157	0.886611	1.14802	0.739406	1.11519	0.999203
P62308	66	S	Small nuclear ribonucleoprotein G OS=Homo sapiens OX=9606 GN=SNRPG PE=1 SV=1	SNRPG	1	0.00339761	65.212	2	GNS(1)IIMLEALER	-3.7752	0.692557			1.30744			1.18433	1.065	1.07854	0.911602	0.924679	0.835845	0.585			1.434			2.451
B2RTY4	2464	S	Unconventional myosin-IXa OS=Homo sapiens OX=9606 GN=MYO9A PE=1 SV=2	MYO9A	0.999998	0.0029025	57.053	2	AAS(1)GNEALGMEGPLGQTK	-3.1873				1
B2RTY4	1223	S	Unconventional myosin-IXa OS=Homo sapiens OX=9606 GN=MYO9A PE=1 SV=2	MYO9A	0.839755	0.00325845	67.251	3	ES(0.013)S(0.84)VDCLKES(0.147)PNKQQER	1.6666		1
B2RTY4	1230	S	Unconventional myosin-IXa OS=Homo sapiens OX=9606 GN=MYO9A PE=1 SV=2	MYO9A	0.999995	6.2083e-06	117.33	3	ESSVDCLKES(1)PNKQQER	2.276			0.975223	1.02478
B2RTY4	2294	S	Unconventional myosin-IXa OS=Homo sapiens OX=9606 GN=MYO9A PE=1 SV=2	MYO9A	0.976541	0.000202669	111.98	2	GNYPGPS(0.023)S(0.977)PVVVR	-0.86276			0.728315	1.24239	0.952875	1.07642
B2RTY4	1299	S	Unconventional myosin-IXa OS=Homo sapiens OX=9606 GN=MYO9A PE=1 SV=2	MYO9A	0.997852	0.00149802	106.47	2	SLGGIS(0.998)PS(0.002)EDRR	-0.85742		1.14193	1.26689	1.42715	0.164032
B2RUZ4	22	S	Small integral membrane protein 1 OS=Homo sapiens OX=9606 GN=SMIM1 PE=1 SV=1	SMIM1	0.999999	0.00115541	68.13	2	DGVS(1)LGAVS(0.579)S(0.313)T(0.105)EEAS(0.003)R	4.9095		0.885807			1.0305	1.08369
B2RUZ4	6	S	Small integral membrane protein 1 OS=Homo sapiens OX=9606 GN=SMIM1 PE=1 SV=1	SMIM1	0.999996	0.000967394	86.135	2	MQPQES(1)HVHYSR	-5.1698		0.851151		1.01066	1.09462	1.04356
Q99613	9	S	Eukaryotic translation initiation factor 3 subunit C OS=Homo sapiens OX=9606 GN=EIF3C PE=1 SV=1	EIF3C	0.939611	4.88952e-08	117.82	3	FFT(0.023)T(0.032)GS(0.94)DS(0.855)ES(0.143)ES(0.006)S(0.001)LSGEELVTKPVGGNYGK	1.3862	0.875456	0.961542	0.948807	1.04024		1.17395	1.06533	1.06822	1.01173	1.02264	0.91093	0.921155	0.822	0.9	0.938	1.017		1.274	1.292	0.0827013
Q99613	11	S	Eukaryotic translation initiation factor 3 subunit C OS=Homo sapiens OX=9606 GN=EIF3C PE=1 SV=1	EIF3C	0.965726	4.88952e-08	117.82	3	FFT(0.006)T(0.152)GS(0.842)DS(0.966)ES(0.029)ES(0.003)S(0.002)LSGEELVTKPVGGNYGK	0.2142	0.859584	0.944109	0.931605	1.02138	1.09065	1.15267	1.06533	1.06822	1.01173	1.02264	0.91093	0.921155	0.807	0.884	0.921	0.999	1.197	1.251	1.32	0.0256708
Q99613	166	S	Eukaryotic translation initiation factor 3 subunit C OS=Homo sapiens OX=9606 GN=EIF3C PE=1 SV=1	EIF3C	1	2.41473e-16	171.14	2	QNPEQS(1)ADEDAEK	-1.207	0.690225	0.727175	0.6524	1.31691	0.734126	1.87916	1.06533	1.06822	1.01173	1.02264	0.91093	0.921155	0.648	0.681	0.645	1.288	0.806	2.04	2.094	0.0674653
Q99613	178	S	Eukaryotic translation initiation factor 3 subunit C OS=Homo sapiens OX=9606 GN=EIF3C PE=1 SV=1	EIF3C	0.996892	6.3915e-10	52.59	3	QNPEQS(1)ADEDAEKNEEDS(0.997)EGS(0.995)S(0.995)DEDEDEDGVS(0.012)AAT(0.002)FLK	0.96521			0.186013	1.25531	0.485515	2.07317	1.06533	1.06822	1.01173	1.02264	0.91093	0.921155			0.184	1.228	0.533	2.251	7.268
Q99613	181	S	Eukaryotic translation initiation factor 3 subunit C OS=Homo sapiens OX=9606 GN=EIF3C PE=1 SV=1	EIF3C	0.99485	6.3915e-10	52.59	3	QNPEQS(1)ADEDAEKNEEDS(0.995)EGS(0.995)S(0.995)DEDEDEDGVS(0.012)AAT(0.004)FLK	1.4213			0.186013	1.25531	0.485515	2.07317	1.06533	1.06822	1.01173	1.02264	0.91093	0.921155			0.184	1.228	0.533	2.251	7.268
Q99613	182	S	Eukaryotic translation initiation factor 3 subunit C OS=Homo sapiens OX=9606 GN=EIF3C PE=1 SV=1	EIF3C	0.99485	6.3915e-10	52.59	3	QNPEQS(1)ADEDAEKNEEDS(0.995)EGS(0.995)S(0.995)DEDEDEDGVS(0.012)AAT(0.004)FLK	1.4213			0.186013	1.25531	0.485515	2.07317	1.06533	1.06822	1.01173	1.02264	0.91093	0.921155			0.184	1.228	0.533	2.251	7.268
Q99613	39	S	Eukaryotic translation initiation factor 3 subunit C OS=Homo sapiens OX=9606 GN=EIF3C PE=1 SV=1	EIF3C	1	4.88671e-32	272.81	2	QPLLLS(1)EDEEDTK	2.2627	0.7745	0.987351	1.05563	1.03193	1.05905	1.09154	1.06533	1.06822	1.01173	1.02264	0.91093	0.921155	0.727	0.924	1.043	1.009	1.163	1.185	1.246	0.123892
Q99613	909	S	Eukaryotic translation initiation factor 3 subunit C OS=Homo sapiens OX=9606 GN=EIF3C PE=1 SV=1	EIF3C	0.999968	0.00226889	74.269	2	QQQS(1)QTAY	0.37724			0.82155	1.17845			1.06533	1.06822	1.01173	1.02264	0.91093	0.921155			0.812	1.152			1.419
B7ZBB8	166	S	Protein phosphatase 1 regulatory subunit 3G OS=Homo sapiens OX=9606 GN=PPP1R3G PE=1 SV=1	PPP1R3G	1	0.0251243	61.48	2	LRS(1)FPMR	-2.2147	1.05643					0.943575
B7ZBB8	84	S	Protein phosphatase 1 regulatory subunit 3G OS=Homo sapiens OX=9606 GN=PPP1R3G PE=1 SV=1	PPP1R3G	0.971366	0.0072917	47.915	2	S(0.971)FS(0.029)LPADPILQAAK	-1.3063					1
B7ZBB8	86	S	Protein phosphatase 1 regulatory subunit 3G OS=Homo sapiens OX=9606 GN=PPP1R3G PE=1 SV=1	PPP1R3G	0.999129	0.000356263	114.5	2	S(0.001)FS(0.999)LPADPILQAAK	-1.3495	1.17297		1.00361	1.23295	0.435133	1.15534
C9J069	856	S	Apical junction component 1 homolog OS=Homo sapiens OX=9606 GN=AJM1 PE=3 SV=1	AJM1	1	0.000579005	105.78	2	VALAAGS(1)PARPPPAR	-2.031	1.00329	0.974927	0.998098	0.963773	0.994121	1.0658
C9JH25	533	S	Proline-rich transmembrane protein 4 OS=Homo sapiens OX=9606 GN=PRRT4 PE=2 SV=1	PRRT4	1	0.0100505	59.67	2	AGAPLGGS(1)GFK	-1.6441		1.13147		0.91067		0.957862
C9JI98	175	S	Transmembrane protein 238 OS=Homo sapiens OX=9606 GN=TMEM238 PE=1 SV=1	TMEM238	1	1.68798e-15	149.14	2	LQLATLEAGPGAAGAGS(1)E	0.86374					1
C9JLW8	21	S	Mapk-regulated corepressor-interacting protein 1 OS=Homo sapiens OX=9606 GN=MCRIP1 PE=1 SV=1	MCRIP1	0.999988	1.79714e-20	173.19	2	S(1)PPSSSEIFTPAHEENVR	-0.84852	1.03141	0.877577	0.904715	1.22294	1.04582	0.91754
Q01628	10	S	Interferon-induced transmembrane protein 3 OS=Homo sapiens OX=9606 GN=IFITM3 PE=1 SV=2	IFITM3	0.998271	4.92506e-19	197.99	3	MNHTVQT(0.002)FFS(0.998)PVNSGQPPNYEMLK	-0.4569	0.577998	0.836937	0.980466	1.42849	0.908879	1.26723	0.981757	1.07197	0.960553	1.13293	0.973584	0.879208	0.589	0.781	1.021	1.261	0.934	1.441	1.521	0.103896
Q01628	14	S	Interferon-induced transmembrane protein 3 OS=Homo sapiens OX=9606 GN=IFITM3 PE=1 SV=2	IFITM3	0.848381	6.22637e-05	84.266	2	MNHT(0.001)VQT(0.012)FFS(0.127)PVNS(0.848)GQPPNY(0.011)EMLK	-0.1853	0.600602		1.3994				0.981757	1.07197	0.960553	1.13293	0.973584	0.879208	0.612		1.457
C9JR72	38	S	Kelch repeat and BTB domain-containing protein 13 OS=Homo sapiens OX=9606 GN=KBTBD13 PE=1 SV=1	KBTBD13	0.999966	0.0313376	97.277	3	GLFRS(1)GMRETR	4.2932			1
Q13765	166	S	Nascent polypeptide-associated complex subunit alpha OS=Homo sapiens OX=9606 GN=NACA PE=1 SV=1	NACA	0.999999	3.14484e-138	304.99	3	VQGEAVSNIQENTQTPTVQEES(1)EEEEVDETGVEVK	2.9202	1.43028	1.05053	0.539198	0.869854	0.576459	1.53368
E9PB15	157	S	Putative protein PTGES3L OS=Homo sapiens OX=9606 GN=PTGES3L PE=5 SV=1	PTGES3L	0.999601	9.22345e-05	70.826	2	RPPPAMDDLDDDS(1)DS(0.999)ADDAT(0.001)SN	1.6448		0.927733			1.07227
E9PB15	159	S	Putative protein PTGES3L OS=Homo sapiens OX=9606 GN=PTGES3L PE=5 SV=1	PTGES3L	0.999206	9.22345e-05	70.826	2	RPPPAMDDLDDDS(1)DS(0.999)ADDAT(0.001)SN	1.6448		0.927733			1.07227
O00116	65	S	Alkyldihydroxyacetonephosphate synthase, peroxisomal OS=Homo sapiens OX=9606 GN=AGPS PE=1 SV=1	AGPS	0.998144	3.88019e-06	138.49	2	AAS(0.998)AAT(0.002)AAPTATPAAQESGTIPK	-2.0821	0.945959	1.0261	1.05466	0.962976	1.00117	1.00915	0.977157	1.01108	1.04454	0.960003	1.0156	0.991629	0.968	1.015	1.01	1.003	0.986	1.018	1.005	0.798863
O00139	586	S	Kinesin-like protein KIF2A OS=Homo sapiens OX=9606 GN=KIF2A PE=1 SV=3	KIF2A	0.968933	9.90891e-29	135.23	4	ELTVDPTAAGDVRPIMHHPPNQIDDLETQWGVGS(0.031)S(0.969)PQR	-4.0887	0.731566	0.920141	1.04589	1.38194	0.885133	1.03532	1.09928	1.06351	1.04924	0.977355	0.955922	0.854696	0.665	0.865	0.997	1.414	0.926	1.211	1.405	0.119025
O00141	397	S	Serine/threonine-protein kinase Sgk1 OS=Homo sapiens OX=9606 GN=SGK1 PE=1 SV=2	SGK1	0.999999	1.22804e-06	101.8	2	HFDPEFTEEPVPNS(1)IGK	-12.324					1.15775	0.842247					1.02755	0.972449					1.127	0.866
O00141	401	S	Serine/threonine-protein kinase Sgk1 OS=Homo sapiens OX=9606 GN=SGK1 PE=1 SV=2	SGK1	0.943125	1.15932e-09	93.517	3	HFDPEFTEEPVPNS(0.011)IGKS(0.943)PDS(0.038)VLVT(0.005)AS(0.002)VK	1.4864		0.756311	1.2621	1.21282		0.768763					1.02755	0.972449						0.791
O00141	74	S	Serine/threonine-protein kinase Sgk1 OS=Homo sapiens OX=9606 GN=SGK1 PE=1 SV=2	SGK1	0.947062	1.09218e-13	85.036	3	ISQPQEPELMNANPS(0.947)PPPS(0.026)PS(0.026)QQINLGPSSNPHAK	-0.35996	0.926271	1.05379	1.08019			0.939749					1.02755	0.972449						0.966
O00148	37	S	ATP-dependent RNA helicase DDX39A OS=Homo sapiens OX=9606 GN=DDX39A PE=1 SV=2	DDX39A	0.999961	1.95979e-05	133.49	2	GS(1)YVSIHSSGFR	-0.27055	0.728402	0.808873	0.916803	1.30412	1.15778	1.08402	1.08422	1.02041	0.980575	0.933297	1.00007	0.981428	0.672	0.793	0.935	1.397	1.158	1.105	1.525	0.0233631
O00148	40	S	ATP-dependent RNA helicase DDX39A OS=Homo sapiens OX=9606 GN=DDX39A PE=1 SV=2	DDX39A	0.999997	7.86024e-05	151.52	2	GSYVS(1)IHSSGFR	0.3727	0.66054	0.800058	0.95281	1.24173	1.19197	1.1529	1.08422	1.02041	0.980575	0.933297	1.00007	0.981428	0.609	0.784	0.972	1.33	1.192	1.175	1.563	0.0301212
O00151	130	S	PDZ and LIM domain protein 1 OS=Homo sapiens OX=9606 GN=PDLIM1 PE=1 SV=4	PDLIM1	0.957466	1.68401e-06	122.94	2	SAMPFT(0.023)AS(0.957)PAS(0.013)S(0.005)T(0.002)TAR	5.963						1	1.0352	0.99277	0.915657	1.07741	0.960598	1.01836						0.982
O00151	90	S	PDZ and LIM domain protein 1 OS=Homo sapiens OX=9606 GN=PDLIM1 PE=1 SV=4	PDLIM1	0.99997	0.000397108	93.162	2	VWS(1)PLVTEEGK	0.33321	0.796331	0.91181	0.972408	1.27476	1.03199	1.0127	1.0352	0.99277	0.915657	1.07741	0.960598	1.01836	0.769	0.918	1.062	1.183	1.074	0.994	1.183	0.176533
O00159	408	S	Unconventional myosin-Ic OS=Homo sapiens OX=9606 GN=MYO1C PE=1 SV=4	MYO1C	0.998817	0.00261223	88.181	2	DVES(0.999)PS(0.001)WR	-0.75047	0.865571		1.05322	1.00688	0.998184	1.07614	0.981104	1.08477	0.954772	0.982318	0.991521	1.00552	0.882		1.103	1.025	1.007	1.07	1.042	0.625607
O00161	20	S	Synaptosomal-associated protein 23 OS=Homo sapiens OX=9606 GN=SNAP23 PE=1 SV=1	SNAP23	0.999853	3.22764e-13	164.28	2	AHQITDES(1)LES(0.937)T(0.063)RR	-2.8413		1.02712	0.652048	1.29402	0.741792	1.28501	0.996583	1.04832	1.08702	1.00913	0.944173	0.914776		0.98	0.6	1.282	0.786	1.405	1.465	0.287926
O00161	23	S	Synaptosomal-associated protein 23 OS=Homo sapiens OX=9606 GN=SNAP23 PE=1 SV=1	SNAP23	0.967911	0.000490949	100.36	2	AHQIT(0.001)DES(0.999)LES(0.968)T(0.032)RR	-1.7146		0.619657		1.22299	1.37782	0.77954	0.996583	1.04832	1.08702	1.00913	0.944173	0.914776		0.591		1.212	1.459	0.852	1.987
O00161	110	S	Synaptosomal-associated protein 23 OS=Homo sapiens OX=9606 GN=SNAP23 PE=1 SV=1	SNAP23	0.999998	2.7861e-31	215.53	2	TTWGDGGENS(1)PCNVVSK	0.38925	0.856914	0.860167	1.02877	1.19479	1.07376	0.985598	0.996583	1.04832	1.08702	1.00913	0.944173	0.914776	0.86	0.821	0.946	1.184	1.137	1.077	1.293	0.00663281
O00170	159	S	AH receptor-interacting protein OS=Homo sapiens OX=9606 GN=AIP PE=1 SV=2	AIP	0.960782	0.000548678	78.925	2	VES(0.961)PGT(0.039)YQQDPWAMTDEEK	3.5206			1				0.966499	1.00771	0.99397	1.08133	0.950723	0.999778			1.006
O00178	44	S	GTP-binding protein 1 OS=Homo sapiens OX=9606 GN=GTPBP1 PE=1 SV=3	GTPBP1	1	2.09181e-47	213.01	3	LHGGFDS(1)DCS(1)EDGEALNGEPELDLTSK	-0.59883	0.855506	1.00928	0.987425	1.06288	1.07659	1.00832	0.851915	1.00666	0.975814	1.08349	1.01428	1.06784	1.004	1.003	1.012	0.981	1.061	0.944	0.989	0.742006
O00178	47	S	GTP-binding protein 1 OS=Homo sapiens OX=9606 GN=GTPBP1 PE=1 SV=3	GTPBP1	1	2.09181e-47	213.01	3	LHGGFDS(1)DCS(1)EDGEALNGEPELDLTSK	-0.59883	0.813494	0.959715	0.938934	1.01068	1.15044	1.12673	0.851915	1.00666	0.975814	1.08349	1.01428	1.06784	0.955	0.953	0.962	0.933	1.134	1.055	1.088	0.228704
O00178	580	S	GTP-binding protein 1 OS=Homo sapiens OX=9606 GN=GTPBP1 PE=1 SV=3	GTPBP1	0.99997	8.21685e-21	171.6	2	LLQTTNNS(1)PMNSKPQQIK	-3.6826	0.860041	0.94664	1.05351	1.05341	1.08591	1.0005	0.851915	1.00666	0.975814	1.08349	1.01428	1.06784	1.01	0.94	1.08	0.972	1.071	0.937	0.983	0.783191
O00178	12	S	GTP-binding protein 1 OS=Homo sapiens OX=9606 GN=GTPBP1 PE=1 SV=3	GTPBP1	0.940993	3.34542e-05	133.81	2	S(0.059)AMDS(0.941)PVPASMFAPEPS(0.722)S(0.278)PGAAR	2.6685	0.725963			1.02857	1.24546		0.851915	1.00666	0.975814	1.08349	1.01428	1.06784	0.852			0.949	1.228		1.278
O00178	24	S	GTP-binding protein 1 OS=Homo sapiens OX=9606 GN=GTPBP1 PE=1 SV=3	GTPBP1	0.768636	6.70116e-48	202.82	2	SAMDSPVPAS(0.001)MFAPEPS(0.769)S(0.23)PGAAR	-0.46627	0.626444	0.688748	0.589421	0.631537	2.75777	0.706083	0.851915	1.00666	0.975814	1.08349	1.01428	1.06784	0.735	0.684	0.604	0.583	2.719	0.661	1.959	0.452856
O00178	25	S	GTP-binding protein 1 OS=Homo sapiens OX=9606 GN=GTPBP1 PE=1 SV=3	GTPBP1	0.973454	1.86452e-75	258.27	2	SAMDSPVPASMFAPEPS(0.027)S(0.973)PGAAR	0.73749	0.875975	0.998048	1.01605	1.0618	1.03933	1.0088	0.851915	1.00666	0.975814	1.08349	1.01428	1.06784	1.028	0.991	1.041	0.98	1.025	0.945	0.964	0.25395
O00186	323	S	Syntaxin-binding protein 3 OS=Homo sapiens OX=9606 GN=STXBP3 PE=1 SV=2	STXBP3	0.966072	0.000875314	108.24	2	T(0.017)S(0.966)LS(0.017)ALTQLMK	-4.9738	0.720452	1.0417	1.05082		0.981094	1.20593	1.08967	1.11532	0.984003	0.952986	0.940693	0.917328	0.661	0.934	1.068		1.043	1.315	1.328	0.241199
O00192	606	S	Armadillo repeat protein deleted in velo-cardio-facial syndrome OS=Homo sapiens OX=9606 GN=ARVCF PE=1 SV=1	ARVCF	0.957653	0.00290587	50.621	2	YQEAEPGPLGS(0.042)AVGS(0.958)QR	-9.2485			1
O00193	17	S	Small acidic protein OS=Homo sapiens OX=9606 GN=SMAP PE=1 SV=1	SMAP	0.999615	1.13649e-91	291.97	2	SAS(1)PDDDLGSSNWEAADLGNEER	2.5267	0.969639	0.895501	0.865544	1.14317	1.03848	1.08766		0.864277	1.0332	1.27199	0.815519	1.01501		1.036	0.838	0.899	1.273	1.072	1.154	0.427967
O00203	276	S	AP-3 complex subunit beta-1 OS=Homo sapiens OX=9606 GN=AP3B1 PE=1 SV=3	AP3B1	1	1.06945e-42	285.99	2	NFYES(1)DDDQKEK	1.5389	0.83835	1.14955	0.553712	1.02994	0.932197	1.49625	0.998304	1.04199	1.00677	1.03049	0.972045	0.950407	0.84	1.103	0.55	0.999	0.959	1.574	1.417	0.232575
O00203	609	S	AP-3 complex subunit beta-1 OS=Homo sapiens OX=9606 GN=AP3B1 PE=1 SV=3	AP3B1	1	0.000279799	139.7	3	PAPLLES(1)PFKDR	-3.5522	0.913315	1.00687	1.05211	0.987638	1.02522	1.01484	0.998304	1.04199	1.00677	1.03049	0.972045	0.950407	0.915	0.966	1.045	0.958	1.055	1.068	1.053	0.371558
O00213	347	S	Amyloid-beta A4 precursor protein-binding family B member 1 OS=Homo sapiens OX=9606 GN=APBB1 PE=1 SV=2	APBB1	0.998773	1.1472e-05	95.147	3	EPEEGTLTFPAQS(0.001)LS(0.999)PEPLPQEEEK	-1.0026				1						1.03938	0.960617					0.962
O00213	205	S	Amyloid-beta A4 precursor protein-binding family B member 1 OS=Homo sapiens OX=9606 GN=APBB1 PE=1 SV=2	APBB1	0.987133	0.00392114	67.507	2	S(0.987)AS(0.013)LLFGMR	-4.6777		1.09366	0.772477	1.13387						1.03938	0.960617					1.091
O00220	463	S	Tumor necrosis factor receptor superfamily member 10A OS=Homo sapiens OX=9606 GN=TNFRSF10A PE=1 SV=3	TNFRSF10A	0.988961	0.00688532	67.887	2	FIYLEDGT(0.011)GS(0.989)AVS(1)LE	-0.15987		0.981726	0.695706		1.0986	1.22397	1.15638		1.24776		0.842388	0.753474			0.558		1.304	1.624	2.624
O00220	466	S	Tumor necrosis factor receptor superfamily member 10A OS=Homo sapiens OX=9606 GN=TNFRSF10A PE=1 SV=3	TNFRSF10A	0.999985	0.00688532	67.887	2	FIYLEDGT(0.011)GS(0.989)AVS(1)LE	-0.15987		0.981726	0.695706		1.0986	1.22397	1.15638		1.24776		0.842388	0.753474			0.558		1.304	1.624	2.624
O00221	157	S	NF-kappa-B inhibitor epsilon OS=Homo sapiens OX=9606 GN=NFKBIE PE=1 SV=3	NFKBIE	0.863107	0.0180044	53.872	2	KGPDEAEES(0.003)QY(0.006)DS(0.863)GIES(0.127)LR	-4.6438				1
O00221	183	S	NF-kappa-B inhibitor epsilon OS=Homo sapiens OX=9606 GN=NFKBIE PE=1 SV=3	NFKBIE	0.770235	4.30592e-06	77.932	3	SLPESTSAPAS(0.027)GPS(0.141)DGS(0.77)PQPCT(0.061)HPPGPVK	-0.083018	0.941797			1.11267		0.945536
O00231	14	S	26S proteasome non-ATPase regulatory subunit 11 OS=Homo sapiens OX=9606 GN=PSMD11 PE=1 SV=3	PSMD11	1	9.53674e-05	184.27	2	AQS(1)LLSTDR	-0.16608	0.683289	0.958765	1.17811	1.39308	0.731011	1.05575	1.04855	1.06408	0.984587	1.00516	0.961805	0.935822	0.652	0.901	1.197	1.386	0.76	1.128	1.191	0.520851
O00255	492	S	Menin OS=Homo sapiens OX=9606 GN=MEN1 PE=1 SV=4	MEN1	1	0.00234545	76.009	3	RES(1)KPEEPPPPK	-2.4023		1.06805	1.11011	1.31595	0.505891
O00257	415	S	E3 SUMO-protein ligase CBX4 OS=Homo sapiens OX=9606 GN=CBX4 PE=1 SV=3	CBX4	1	0.000842712	132.44	2	CLS(1)ETHGER	2.2114	0.980004	1.08139	1.07237	1.05495	0.885452	0.925835	0.901692	0.890553	0.882633		1.25298	1.07214	1.087	1.214	1.215		0.707	0.864	0.67	0.0198463
O00257	467	S	E3 SUMO-protein ligase CBX4 OS=Homo sapiens OX=9606 GN=CBX4 PE=1 SV=3	CBX4	1	4.02907e-06	70.249	3	PADLPPAAALPQPEVILLDS(1)DLDEPIDLR	-0.035927			1.31013		0.689871		0.901692	0.890553	0.882633		1.25298	1.07214			1.484		0.551		0.371
O00257	291	S	E3 SUMO-protein ligase CBX4 OS=Homo sapiens OX=9606 GN=CBX4 PE=1 SV=3	CBX4	0.998015	0.000318731	117.9	2	SGEVAEGEARS(0.998)PS(0.002)HK	0.82499	1						0.901692	0.890553	0.882633		1.25298	1.07214	1.109
O00257	434	S	E3 SUMO-protein ligase CBX4 OS=Homo sapiens OX=9606 GN=CBX4 PE=1 SV=3	CBX4	0.984518	2.8263e-16	195.98	2	S(0.001)IS(0.985)T(0.014)PTCLGGSPAAER	0.83523	0.901246	1.04569	1.10574	0.973832	0.898435	1.07506	0.901692	0.890553	0.882633		1.25298	1.07214	1	1.174	1.253		0.717	1.003	0.753	0.149227
O00257	442	S	E3 SUMO-protein ligase CBX4 OS=Homo sapiens OX=9606 GN=CBX4 PE=1 SV=3	CBX4	0.998904	0.00169473	60.14	2	SISTPT(0.001)CLGGS(0.999)PAAER	-5.9976		1.15481			0.98877	0.856416	0.901692	0.890553	0.882633		1.25298	1.07214		1.297			0.789	0.799	0.612
O00264	181	S	Membrane-associated progesterone receptor component 1 OS=Homo sapiens OX=9606 GN=PGRMC1 PE=1 SV=3	PGRMC1	1	3.59308e-112	284.12	2	EGEEPTVYS(1)DEEEPKDESAR	-3.5638	1.04373	1.08739	1.19676	0.884457	0.889565	0.898092	1.15237	1.03457	1.13895	0.879958	0.904692	0.88946	0.906	1.051	1.051	1.005	0.983	1.01	0.997	0.985173
O00264	190	S	Membrane-associated progesterone receptor component 1 OS=Homo sapiens OX=9606 GN=PGRMC1 PE=1 SV=3	PGRMC1	0.999968	1.16898e-05	95.269	2	EGEEPT(0.028)VY(0.146)S(0.826)DEEEPKDES(1)AR	-2.5674	1.31889	1.10994	0.942271		0.628898		1.15237	1.03457	1.13895	0.879958	0.904692	0.88946	1.144	1.073	0.827		0.695		0.685
O00264	57	S	Membrane-associated progesterone receptor component 1 OS=Homo sapiens OX=9606 GN=PGRMC1 PE=1 SV=3	PGRMC1	1	4.95249e-79	287.99	2	GDQPAASGDS(1)DDDEPPPLPR	1.4556	1.26734	1.17791	1.08514	0.744498	0.748259	0.976856	1.15237	1.03457	1.13895	0.879958	0.904692	0.88946	1.1	1.139	0.953	0.846	0.827	1.098	0.868	0.237928
O00267	666	S	Transcription elongation factor SPT5 OS=Homo sapiens OX=9606 GN=SUPT5H PE=1 SV=1	SUPT5H	1	1.57399e-54	269.7	2	DVTNFTVGGFAPMS(1)PR	0.6437	0.902651	1.2074	1.31934	0.929935	1.04822	0.592456	1.13204	0.996739	1.00893	0.916592	0.989032	0.956665	0.797	1.211	1.308	1.015	1.06	0.619	0.812	0.408685
O00267	671	S	Transcription elongation factor SPT5 OS=Homo sapiens OX=9606 GN=SUPT5H PE=1 SV=1	SUPT5H	0.98296	3.39083e-05	137.4	2	IS(0.017)S(0.983)PMHPSAGGQR	1.7482	0.824777			1.14789	1.23863	0.788704	1.13204	0.996739	1.00893	0.916592	0.989032	0.956665	0.729			1.252	1.252	0.824	1.522
O00267	32	S	Transcription elongation factor SPT5 OS=Homo sapiens OX=9606 GN=SUPT5H PE=1 SV=1	SUPT5H	1	6.57403e-22	150.29	4	S(1)AAGS(1)EKEEEPEDEEEEEEEEEYDEEEEEEDDDRPPK	3.5827	0.653785	0.732774	0.779843	0.86125	1.97235		1.13204	0.996739	1.00893	0.916592	0.989032	0.956665	0.578	0.735	0.773	0.94	1.994		2.11	0.108926
O00267	36	S	Transcription elongation factor SPT5 OS=Homo sapiens OX=9606 GN=SUPT5H PE=1 SV=1	SUPT5H	1	1.91762e-138	271.84	4	S(1)AAGS(1)EKEEEPEDEEEEEEEEEYDEEEEEEDDDRPPK	3.5827	1.39277	1.26854	1.09929	0.982562	0.434325	0.822511	1.13204	0.996739	1.00893	0.916592	0.989032	0.956665	1.23	1.273	1.09	1.072	0.439	0.86	0.66	0.153269
O00268	543	S	Transcription initiation factor TFIID subunit 4 OS=Homo sapiens OX=9606 GN=TAF4 PE=1 SV=2	TAF4	1	4.85455e-08	125.44	3	S(1)PGVQPQLVLGGAAQTASLGTATAVQTGTPQR	4.4495	1.26762	1.18738	1.12832	0.907582	0.690771	0.818323	1.18831	1.05495	1.07008	0.78642	1.03901	0.861228	1.067	1.126	1.054	1.154	0.665	0.95	0.853	0.321109
O00273	315	S	DNA fragmentation factor subunit alpha OS=Homo sapiens OX=9606 GN=DFFA PE=1 SV=1	DFFA	1	0.000229544	128.97	2	AS(1)PPGDLQNPK	-0.5341	1.09243	1.45715	0.124208	0.97451	1.02599	1.32571	1.04846	1.05227	0.970091	1.02484	0.953511	0.950827	1.042	1.385	0.128	0.951	1.076	1.394	1.339	0.420259
O00273	28	S	DNA fragmentation factor subunit alpha OS=Homo sapiens OX=9606 GN=DFFA PE=1 SV=1	DFFA	1	7.18013e-12	131.36	3	NYS(1)REQHGVAASCLEDLR	0.76271	1.11817	1.12827	1.33361		0.63382	0.786122	1.04846	1.05227	0.970091	1.02484	0.953511	0.950827	1.066	1.072	1.375		0.665	0.827	0.637	0.045063
O00299	156	S	Chloride intracellular channel protein 1 OS=Homo sapiens OX=9606 GN=CLIC1 PE=1 SV=4	CLIC1	0.866808	4.864e-05	111.06	3	VLDNYLTSPLPEEVDET(0.133)S(0.867)AEDEGVSQR	-3.6401		1.21328				0.786719	0.909781	0.893404	1.04148	1.07464	1.01331	1.06738		1.358				0.737	0.543
O00303	258	S	Eukaryotic translation initiation factor 3 subunit F OS=Homo sapiens OX=9606 GN=EIF3F PE=1 SV=1	EIF3F	1	0.000410041	137.84	2	TCFS(1)PNR	-2.58	0.930255	1.06634	1.01846	1.08604	0.969994	0.928911	1.15196	1.11032	0.935314	0.975973	0.912088	0.914336	0.808	0.96	1.089	1.113	1.063	1.016	1.117	0.263274
O00308	211	S	NEDD4-like E3 ubiquitin-protein ligase WWP2 OS=Homo sapiens OX=9606 GN=WWP2 PE=1 SV=2	WWP2	1	7.67321e-09	171.51	2	TTPATGEQS(1)PGAR	-0.45672	0.759635	0.94777	1.02442	0.925514	1.22831	1.11435
O00358	308	S	Forkhead box protein E1 OS=Homo sapiens OX=9606 GN=FOXE1 PE=1 SV=3	FOXE1	0.985825	0.0247691	41.813	2	LAGPAS(0.986)PPAGGS(0.006)S(0.006)GGVET(0.002)T(0.001)VDFYGR	5.559					1
O00400	10	S	Acetyl-coenzyme A transporter 1 OS=Homo sapiens OX=9606 GN=SLC33A1 PE=1 SV=1	SLC33A1	0.96951	0.000670328	117.77	2	MSPTISHKDS(0.97)S(0.03)R	-2.9035	0.836877	1.3809	0.782221				0.924995	1.28302	1.08185	1.12231	0.857492	0.73033	0.905	1.076	0.723
O00400	22	S	Acetyl-coenzyme A transporter 1 OS=Homo sapiens OX=9606 GN=SLC33A1 PE=1 SV=1	SLC33A1	0.999901	0.000100343	104.86	3	RPGNFSHS(1)LDMK	-3.148	0.681493	1.04196	1.33084	1.07824	1.02066	0.846804	0.924995	1.28302	1.08185	1.12231	0.857492	0.73033	0.737	0.812	1.23	0.961	1.19	1.159	1.191	0.315243
O00401	430	S	Neural Wiskott-Aldrich syndrome protein OS=Homo sapiens OX=9606 GN=WASL PE=1 SV=2	WASL	0.962855	0.000928244	77.325	3	KVEQNS(0.004)RPVS(0.963)CS(0.033)GR	-1.1602					1		0.924443	0.846794	1.18847	1.03426	0.921646	1.08439					1.085
O00410	827	S	Importin-5 OS=Homo sapiens OX=9606 GN=IPO5 PE=1 SV=4	IPO5	1	2.22105e-27	165.72	3	RQDEDYDEQVEES(1)LQDEDDNDVYILTK	2.9558	0.714463	1.00053	0.954528	1.1347	1.08087	1.11492	0.87045	1.04066	1.0518	1.04575	0.996957	0.994381	0.821	0.961	0.908	1.085	1.084	1.121	1.223	0.0126992
O00418	27	S	Eukaryotic elongation factor 2 kinase OS=Homo sapiens OX=9606 GN=EEF2K PE=1 SV=2	EEF2K	0.997919	1.29073e-11	69.483	3	AGHDGDS(0.998)DGDS(0.989)DDEEGY(0.013)FICPITDDPSSNQNVNSK	0.095331	0.867126	1.05769	1.08018		1.10531	0.889696
O00418	31	S	Eukaryotic elongation factor 2 kinase OS=Homo sapiens OX=9606 GN=EEF2K PE=1 SV=2	EEF2K	0.988936	1.29073e-11	69.483	3	AGHDGDS(0.998)DGDS(0.989)DDEEGY(0.013)FICPITDDPSSNQNVNSK	0.095331	0.879815		1.09599		1.12148	0.902714
O00418	462	S	Eukaryotic elongation factor 2 kinase OS=Homo sapiens OX=9606 GN=EEF2K PE=1 SV=2	EEF2K	0.949117	0.0043703	83.775	2	EHGHS(0.949)YS(0.051)NR	1.1609	0.758554		1.24145
O00418	445	S	Eukaryotic elongation factor 2 kinase OS=Homo sapiens OX=9606 GN=EEF2K PE=1 SV=2	EEF2K	0.999999	1.43043e-39	264.63	2	ESENSGDSGYPS(1)EK	0.9959	0.932493	0.947559	1.00681	1.05472	1.12345	0.934961
O00418	470	S	Eukaryotic elongation factor 2 kinase OS=Homo sapiens OX=9606 GN=EEF2K PE=1 SV=2	EEF2K	1	6.55567e-09	167.64	2	KYES(1)DEDS(0.988)LGS(0.011)SGR	-1.9388	0.818152	0.744087	1.12026	1.06685	1.27471	0.975945
O00418	474	S	Eukaryotic elongation factor 2 kinase OS=Homo sapiens OX=9606 GN=EEF2K PE=1 SV=2	EEF2K	0.999995	3.44824e-40	259.02	2	KYESDEDS(1)LGS(0.907)S(0.093)GR	-0.55207	0.915554	1.09478	1.19864	1.02829	0.769198	0.993538
O00418	477	S	Eukaryotic elongation factor 2 kinase OS=Homo sapiens OX=9606 GN=EEF2K PE=1 SV=2	EEF2K	0.907276	0.000300862	126.81	2	KYESDEDS(1)LGS(0.907)S(0.093)GR	-0.55207		1
O00418	18	S	Eukaryotic elongation factor 2 kinase OS=Homo sapiens OX=9606 GN=EEF2K PE=1 SV=2	EEF2K	1	1.70625e-07	226.85	2	LEGVDGGQS(1)PR	1.0748	0.958103	0.975918	0.988693	1.10739	0.947124	1.02278
O00418	70	S	Eukaryotic elongation factor 2 kinase OS=Homo sapiens OX=9606 GN=EEF2K PE=1 SV=2	EEF2K	0.946094	0.000193683	105.78	2	YS(0.946)S(0.049)S(0.005)GSPANSFHFK	-3.8987		0.647543			1.42132	0.931136
O00418	74	S	Eukaryotic elongation factor 2 kinase OS=Homo sapiens OX=9606 GN=EEF2K PE=1 SV=2	EEF2K	0.999656	9.08808e-06	146.48	2	YSSSGS(1)PANSFHFK	-0.70981	0.802842	1.17883	1.18791	0.875611	0.922313	1.03249
O00423	113	S	Echinoderm microtubule-associated protein-like 1 OS=Homo sapiens OX=9606 GN=EML1 PE=1 SV=3	EML1	0.973137	0.000708629	113.48	2	KPTGS(0.019)LPS(0.973)PS(0.007)GVR	-0.78314	1.03294	0.995216	0.862197	1.10965
O00429	616	S	Dynamin-1-like protein OS=Homo sapiens OX=9606 GN=DNM1L PE=1 SV=2	DNM1L	1	2.31136e-16	223.26	2	SKPIPIMPAS(1)PQK	0.24689	0.8056	0.966257	1.03726	1.14284	1.06469	0.983344	1.05073	1.05122	0.968454	1.01599	0.942945	0.970657	0.767	0.919	1.071	1.125	1.129	1.013	1.185	0.159
O00443	108	S	Phosphatidylinositol 4-phosphate 3-kinase C2 domain-containing subunit alpha OS=Homo sapiens OX=9606 GN=PIK3C2A PE=1 SV=2	PIK3C2A	0.971613	0.00487856	70.195	2	LLLDDS(0.972)FET(0.028)K	2.0935			0.985356	1.04916	0.924616	1.04087	0.928598	1.03776	1.07403	0.985796	0.986056	0.987757			0.917	1.064	0.938	1.054	1.111
O00443	1553	S	Phosphatidylinositol 4-phosphate 3-kinase C2 domain-containing subunit alpha OS=Homo sapiens OX=9606 GN=PIK3C2A PE=1 SV=2	PIK3C2A	0.990841	2.55621e-09	142.76	2	SADAGS(0.003)FS(0.991)PT(0.006)PGQIGGAVK	-2.4354				1			0.928598	1.03776	1.07403	0.985796	0.986056	0.987757				1.014
O00443	327	S	Phosphatidylinositol 4-phosphate 3-kinase C2 domain-containing subunit alpha OS=Homo sapiens OX=9606 GN=PIK3C2A PE=1 SV=2	PIK3C2A	0.99809	0.0149548	60.589	2	S(0.998)LS(0.002)VATVTR	0.42747		1.04345			0.956548		0.928598	1.03776	1.07403	0.985796	0.986056	0.987757		1.005			0.97		0.965
O00443	338	S	Phosphatidylinositol 4-phosphate 3-kinase C2 domain-containing subunit alpha OS=Homo sapiens OX=9606 GN=PIK3C2A PE=1 SV=2	PIK3C2A	1	0.00448489	138.26	2	SQS(1)LNIR	-2.5967	0.866986	1.02593	1.03745	0.939538	1.03151	1.09858	0.928598	1.03776	1.07403	0.985796	0.986056	0.987757	0.934	0.989	0.966	0.953	1.046	1.112	1.077	0.205155
O00443	1084	S	Phosphatidylinositol 4-phosphate 3-kinase C2 domain-containing subunit alpha OS=Homo sapiens OX=9606 GN=PIK3C2A PE=1 SV=2	PIK3C2A	1	0.0108345	81.163	2	VQS(1)FFQK	-2.0206	0.790966	1.00254	1.12374	1.0796	1.00004	1.00313	0.928598	1.03776	1.07403	0.985796	0.986056	0.987757	0.852	0.966	1.046	1.095	1.014	1.016	1.091	0.237042
O00443	259	S	Phosphatidylinositol 4-phosphate 3-kinase C2 domain-containing subunit alpha OS=Homo sapiens OX=9606 GN=PIK3C2A PE=1 SV=2	PIK3C2A	1	9.53674e-05	151.66	2	VSNLQVS(1)PK	-1.1378	0.815574	1.02638	1.18368	1.07961	0.877009	1.01775	0.928598	1.03776	1.07403	0.985796	0.986056	0.987757	0.878	0.989	1.102	1.095	0.889	1.03	1.015	0.871332
O00459	263	S	Phosphatidylinositol 3-kinase regulatory subunit beta OS=Homo sapiens OX=9606 GN=PIK3R2 PE=1 SV=2	PIK3R2	0.919479	1.94065e-21	233.39	3	APPPPS(0.081)S(0.919)PPPGGAPDGSEPSPDFPALLVEK	0.26776		0.961162	0.951192	1.1454	0.799416	1.14283	0.530428	0.871368	1.04573	1.29741	1.10941	1.14565		1.103	0.91	0.883	0.721	0.998	0.862	0.359595
O00461	538	S	Golgi integral membrane protein 4 OS=Homo sapiens OX=9606 GN=GOLIM4 PE=1 SV=1	GOLIM4	1	0.000622564	126.48	2	EADPES(1)EADR	-2.2129	1.04044	0.991151				0.968408	1.06459	1.04093	1.00629	0.921316	1.04196	0.924917	0.977	0.952				1.047	1.086
O00461	583	S	Golgi integral membrane protein 4 OS=Homo sapiens OX=9606 GN=GOLIM4 PE=1 SV=1	GOLIM4	1	2.57775e-12	163.8	2	EENLPDENEEQKQS(1)NQK	-7.5265	0.858141	0.915909	1.09108	1.10508	1.16006	0.869729	1.06459	1.04093	1.00629	0.921316	1.04196	0.924917	0.806	0.88	1.084	1.199	1.113	0.94	1.174	0.224253
O00470	196	S	Homeobox protein Meis1 OS=Homo sapiens OX=9606 GN=MEIS1 PE=1 SV=1	MEIS1	0.993885	0.00141322	106.58	2	EGGS(0.004)KS(0.994)DS(0.002)EDITR	0.86787		0.947941		1.05206
O00472	503	S	RNA polymerase II elongation factor ELL2 OS=Homo sapiens OX=9606 GN=ELL2 PE=1 SV=2	ELL2	0.850796	0.000389507	97.949	2	LNNS(0.149)S(0.851)PNSSGGVK	-1.4801	0.908694	1.09131
O00487	224	S	26S proteasome non-ATPase regulatory subunit 14 OS=Homo sapiens OX=9606 GN=PSMD14 PE=1 SV=1	PSMD14	0.999988	0.000135983	69.369	2	S(1)WMEGLTLQDYSEHCK	2.2197			1				1.13817	1.03911	0.993057	0.972756	0.949444	0.907453			1.007
O00499	296	S	Myc box-dependent-interacting protein 1 OS=Homo sapiens OX=9606 GN=BIN1 PE=1 SV=1	BIN1	1	3.95379e-88	296.93	2	GNKS(1)PS(1)PPDGS(0.982)PAAT(0.018)PEIR	2.4204	0.877243	1.01097	0.998236	1.0582	1.00793	1.04743	0.975626	0.961041	0.966262	1.12218	0.977657	0.997233	0.899	1.052	1.033	0.943	1.031	1.05	1.013	0.818299
O00499	298	S	Myc box-dependent-interacting protein 1 OS=Homo sapiens OX=9606 GN=BIN1 PE=1 SV=1	BIN1	1	2.47217e-17	199.91	2	GNKS(1)PS(1)PPDGS(0.982)PAAT(0.018)PEIR	2.4204	0.995214	1.00305	1.04163	1.04414	1.03162	0.884352	0.975626	0.961041	0.966262	1.12218	0.977657	0.997233	1.02	1.044	1.078	0.93	1.055	0.887	0.914	0.163712
O00499	303	S	Myc box-dependent-interacting protein 1 OS=Homo sapiens OX=9606 GN=BIN1 PE=1 SV=1	BIN1	1	1.71376e-29	204.82	2	S(0.05)PS(0.95)PPDGS(1)PAATPEIR	-0.2479	0.559023	1.05326	1.13592	1.08755	1.08883	1.07542	0.975626	0.961041	0.966262	1.12218	0.977657	0.997233	0.573	1.096	1.176	0.969	1.114	1.078	1.111	0.550333
O00499	331	S	Myc box-dependent-interacting protein 1 OS=Homo sapiens OX=9606 GN=BIN1 PE=1 SV=1	BIN1	0.99246	3.36183e-60	269.87	2	VNHEPEPAGGATPGATLPKS(0.992)PS(0.008)QLR	-0.71411	1.26741	1.00373	0.844983	0.941914	0.958716	0.983245	0.975626	0.961041	0.966262	1.12218	0.977657	0.997233	1.299	1.044	0.874	0.839	0.981	0.986	0.872	0.373848
O00505	56	S	Importin subunit alpha-4 OS=Homo sapiens OX=9606 GN=KPNA3 PE=1 SV=2	KPNA3	1	0.000633742	56.748	2	NVPQEES(1)LEDS(1)DVDADFK	1.9871	0.927548				1.09983	0.972623	1.02932	1.01736	1.06035	1.00474	0.984144	0.904086	0.901				1.118	1.076	1.218
O00505	60	S	Importin subunit alpha-4 OS=Homo sapiens OX=9606 GN=KPNA3 PE=1 SV=2	KPNA3	1	9.43278e-21	175.01	2	NVPQEES(1)LEDS(1)DVDADFK	1.9871	1.04685	0.932782	0.98028	0.934794	1.02606	1.07924	1.02932	1.01736	1.06035	1.00474	0.984144	0.904086	1.017	0.917	0.924	0.93	1.043	1.194	1.108	0.282974
O00512	687	S	B-cell CLL/lymphoma 9 protein OS=Homo sapiens OX=9606 GN=BCL9 PE=1 SV=4	BCL9	0.958042	0.000333919	137.58	2	IPVEGPLS(0.958)PS(0.042)R	5.6458	1
O00512	278	S	B-cell CLL/lymphoma 9 protein OS=Homo sapiens OX=9606 GN=BCL9 PE=1 SV=4	BCL9	1	5.50934e-07	138.49	2	PLDRES(1)PGVENK	-0.89156	1.24245	1.00203	0.828648	0.952423	0.993935	0.980512
O00512	104	S	B-cell CLL/lymphoma 9 protein OS=Homo sapiens OX=9606 GN=BCL9 PE=1 SV=4	BCL9	0.998604	0.000452304	105.94	2	S(0.001)IS(0.999)ADSFDQR	-0.29715	1
O00522	276	S	Krev interaction trapped protein 1 OS=Homo sapiens OX=9606 GN=KRIT1 PE=1 SV=2	KRIT1	0.999205	2.44189e-05	163.93	2	SMS(0.999)SVTEDKER	-0.51841	0.842838	0.927901	1.12597	1.28009	0.972648	0.850557
O00541	307	S	Pescadillo homolog OS=Homo sapiens OX=9606 GN=PES1 PE=1 SV=1	PES1	0.992512	1.62932e-05	93.495	3	VVVPATEEEAEVDEFPT(0.007)DGEMS(0.993)AQEEDR	2.8412	1.18501	1.00852	0.71003	1.10065	0.834948	1.16084	1.04334	1.1032	1.06824	0.92091	0.958845	0.905463	1.136	0.914	0.665	1.195	0.871	1.282	1.233	0.324642
O00559	36	S	Receptor-binding cancer antigen expressed on SiSo cells OS=Homo sapiens OX=9606 GN=EBAG9 PE=1 SV=1	EBAG9	1	2.14443e-69	276.56	2	KLS(1)GDQITLPTTVDYSSVPK	-0.33789	0.954421	1.05213	0.987151	0.915	0.968345	1.12295
O00560	87	S	Syntenin-1 OS=Homo sapiens OX=9606 GN=SDCBP PE=1 SV=1	SDCBP	0.797348	2.39614e-09	134.98	2	PS(0.797)S(0.203)INYMVAPVTGNDVGIR	0.62121	0.845501	0.908095	1.14054	1.01104	1.06909	1.02574	1.14286	1.06252	0.938846	0.983894	0.918861	0.953022	0.74	0.855	1.215	1.028	1.163	1.076	1.163	0.320793
O00562	593	S	Membrane-associated phosphatidylinositol transfer protein 1 OS=Homo sapiens OX=9606 GN=PITPNM1 PE=1 SV=4	PITPNM1	1	0.000531358	93.576	3	RGS(1)MNNELLS(1)PEFGPVR	-3.6692	0.889161	1.14376	0.787219	0.952894	1.01435	1.21262
O00562	600	S	Membrane-associated phosphatidylinositol transfer protein 1 OS=Homo sapiens OX=9606 GN=PITPNM1 PE=1 SV=4	PITPNM1	1	0.0051985	59.357	3	RGS(1)MNNELLS(1)PEFGPVR	-3.6692		0.74066		1.03854		1.2208
O00562	300	S	Membrane-associated phosphatidylinositol transfer protein 1 OS=Homo sapiens OX=9606 GN=PITPNM1 PE=1 SV=4	PITPNM1	0.969706	1.45671e-06	91.929	3	SAASNTGTPDGPEAPPGPDAS(0.97)PDAS(0.03)FGK	3.8779	0.916833	0.958215	1.10788		1.07649	0.940586
O00566	61	S	U3 small nucleolar ribonucleoprotein protein MPP10 OS=Homo sapiens OX=9606 GN=MPHOSPH10 PE=1 SV=2	MPHOSPH10	1	0.00256603	90.142	2	IHGS(1)PLQK	-1.8973	0.938748		1.08456			0.976689	1.12572	0.984076	1.10656	0.914609	0.987646	0.88139	0.834		0.98			1.108	1.222
O00566	242	S	U3 small nucleolar ribonucleoprotein protein MPP10 OS=Homo sapiens OX=9606 GN=MPHOSPH10 PE=1 SV=2	MPHOSPH10	1	1.21243e-227	371.03	3	KDDNDEEEEDIDFFEDIDS(1)DEDEGGLFGSK	-0.64967	0.697869	0.687642	1.21442	1.12007	1.62857	0.651429	1.12572	0.984076	1.10656	0.914609	0.987646	0.88139	0.62	0.699	1.097	1.225	1.649	0.739	1.495	0.261055
O00566	163	S	U3 small nucleolar ribonucleoprotein protein MPP10 OS=Homo sapiens OX=9606 GN=MPHOSPH10 PE=1 SV=2	MPHOSPH10	1	1.23688e-15	154.7	2	KS(1)PVFS(1)DEDS(1)DLDFDISK	1.8215	1.09804	1.04294	1.02258	0.931899	0.957684	0.94686	1.12572	0.984076	1.10656	0.914609	0.987646	0.88139	0.975	1.06	0.924	1.019	0.97	1.074	1.035	0.516213
O00566	167	S	U3 small nucleolar ribonucleoprotein protein MPP10 OS=Homo sapiens OX=9606 GN=MPHOSPH10 PE=1 SV=2	MPHOSPH10	1	1.23688e-15	154.7	2	S(1)PVFS(1)DEDS(1)DLDFDISK	0.87239	1.13812	1.02755	1.02149	0.923018	0.952643	0.937181	1.12572	0.984076	1.10656	0.914609	0.987646	0.88139	1.011	1.044	0.923	1.009	0.965	1.063	1.02	0.685268
O00566	171	S	U3 small nucleolar ribonucleoprotein protein MPP10 OS=Homo sapiens OX=9606 GN=MPHOSPH10 PE=1 SV=2	MPHOSPH10	0.999995	1.23688e-15	154.7	2	S(1)PVFS(1)DEDS(1)DLDFDISK	0.21403	1.1016	1.04273	1.02906	0.929022	0.949109	0.94849	1.12572	0.984076	1.10656	0.914609	0.987646	0.88139	0.979	1.06	0.93	1.016	0.961	1.076	1.028	0.602699
O00567	519	S	Nucleolar protein 56 OS=Homo sapiens OX=9606 GN=NOP56 PE=1 SV=4	NOP56	1	1.80299e-47	195.79	2	EELMS(1)S(1)DLEETAGSTSIPK	0.95704	0.517422	1.14023	1.13084	1.04295	1.09481	1.07376	1.04455	1.07447	1.10345	0.886387	0.947665	0.943483	0.495	1.061	1.025	1.177	1.155	1.138	1.344	0.230136
O00567	520	S	Nucleolar protein 56 OS=Homo sapiens OX=9606 GN=NOP56 PE=1 SV=4	NOP56	1	7.3143e-103	311.28	2	EELMS(1)S(1)DLEETAGSTSIPK	0.95704	0.965987	1.05076	1.01921	0.941211	0.96943	1.05341	1.04455	1.07447	1.10345	0.886387	0.947665	0.943483	0.925	0.978	0.924	1.062	1.023	1.117	1.133	0.0171226
O00567	314	S	Nucleolar protein 56 OS=Homo sapiens OX=9606 GN=NOP56 PE=1 SV=4	NOP56	0.994654	3.46826e-13	184.98	2	LIAHAGS(0.995)LT(0.005)NLAK	-1.5566	1.29527	1.3094	0.683951	0.650162	0.658216	1.40301	1.04455	1.07447	1.10345	0.886387	0.947665	0.943483	1.24	1.219	0.62	0.733	0.695	1.487	0.947	0.842641
O00567	513	S	Nucleolar protein 56 OS=Homo sapiens OX=9606 GN=NOP56 PE=1 SV=4	NOP56	0.924727	0.000127568	80.893	2	S(0.075)FS(0.925)KEELMS(0.021)S(0.98)DLEETAGSTSIPK	1.7665	0.95048	0.965147	1.58934			0.495037	1.04455	1.07447	1.10345	0.886387	0.947665	0.943483	0.91	0.898	1.44			0.525	0.485
O00571	71	S	ATP-dependent RNA helicase DDX3X OS=Homo sapiens OX=9606 GN=DDX3X PE=1 SV=3	DDX3X	0.87823	0.0013287	115.79	2	DKDAYS(0.007)S(0.878)FGS(0.115)R	-0.61409	1.05473	1.0957			0.835064	1.0145	1.12806	1.05896	0.989955	0.993484	0.911415	0.918122	0.935	1.035			0.916	1.105	1.026	0.852755
O00571	74	S	ATP-dependent RNA helicase DDX3X OS=Homo sapiens OX=9606 GN=DDX3X PE=1 SV=3	DDX3X	0.891213	0.00117336	100.56	2	DKDAYS(0.009)S(0.1)FGS(0.891)R	-3.2406	0.717631	0.966521	1.05576	0.981954	1.15702	1.12112	1.12806	1.05896	0.989955	0.993484	0.911415	0.918122	0.636	0.913	1.066	0.988	1.269	1.221	1.33	0.153527
O00571	594	S	ATP-dependent RNA helicase DDX3X OS=Homo sapiens OX=9606 GN=DDX3X PE=1 SV=3	DDX3X	1	0.00166206	108.3	2	FS(1)GGFGAR	-1.0041	0.895766	1.04813	1.13745	0.976967	0.920202	1.02149	1.12806	1.05896	0.989955	0.993484	0.911415	0.918122	0.794	0.99	1.149	0.983	1.01	1.113	1.059	0.586369
O00571	82	S	ATP-dependent RNA helicase DDX3X OS=Homo sapiens OX=9606 GN=DDX3X PE=1 SV=3	DDX3X	0.985374	0.00465799	73.891	2	GKS(0.985)S(0.015)FFSDR	-0.90153		1.01466	1.17941	0.894913		0.911019	1.12806	1.05896	0.989955	0.993484	0.911415	0.918122		0.958	1.191	0.901		0.992	0.881	0.412829
O00571	83	S	ATP-dependent RNA helicase DDX3X OS=Homo sapiens OX=9606 GN=DDX3X PE=1 SV=3	DDX3X	0.94778	0.0142127	49.96	2	S(0.052)S(0.948)FFS(0.001)DR	-3.0423	0.812611				1.04968	1.13771	1.12806	1.05896	0.989955	0.993484	0.911415	0.918122	0.72				1.152	1.239	1.66
O00571	102	S	ATP-dependent RNA helicase DDX3X OS=Homo sapiens OX=9606 GN=DDX3X PE=1 SV=3	DDX3X	0.999281	0.00961968	84.266	2	GRS(0.999)DY(0.001)DGIGSR	2.71	0.816264				1.18374		1.12806	1.05896	0.989955	0.993484	0.911415	0.918122	0.724				1.299		1.794
O00571	611	S	ATP-dependent RNA helicase DDX3X OS=Homo sapiens OX=9606 GN=DDX3X PE=1 SV=3	DDX3X	0.962813	2.26392e-16	216.98	2	QSSGASSS(0.963)S(0.034)FS(0.002)S(0.001)S(0.001)R	-1.1972		1					1.12806	1.05896	0.989955	0.993484	0.911415	0.918122		0.944
O00571	612	S	ATP-dependent RNA helicase DDX3X OS=Homo sapiens OX=9606 GN=DDX3X PE=1 SV=3	DDX3X	0.968365	4.75167e-18	216.38	2	QSSGASS(0.002)S(0.005)S(0.968)FS(0.014)S(0.005)S(0.006)R	-2.4955			1.14112	1.0034	0.909524	0.945957	1.12806	1.05896	0.989955	0.993484	0.911415	0.918122			1.153	1.01	0.998	1.03	0.878
O00592	520	S	Podocalyxin OS=Homo sapiens OX=9606 GN=PODXL PE=1 SV=2	PODXL	0.772372	9.37287e-49	173.83	3	LTEELQTVENGYHDNPTLEVMET(0.043)S(0.185)S(0.772)EMQEK	0.31541		0.928396	1.0716				1.10307	1.10611	1.08461	0.923881	0.912739	0.8696		0.839	0.988
O00629	60	S	Importin subunit alpha-3 OS=Homo sapiens OX=9606 GN=KPNA4 PE=1 SV=1	KPNA4	1	6.97039e-51	242.48	2	NVPHEDICEDS(1)DIDGDYR	0.95391	1.10779	0.970774	1.09596	0.953584	0.936074	0.935819	1.07626	1.01195	1.00415	0.982712	0.962197	0.962735	1.029	0.959	1.091	0.97	0.973	0.972	0.947	0.225782
O00712	312	S	Nuclear factor 1 B-type OS=Homo sapiens OX=9606 GN=NFIB PE=1 SV=2	NFIB	0.963746	0.000127271	135.5	2	DQDMS(0.015)S(0.964)PT(0.015)T(0.005)MK	-3.3383	0.854617	1.00759	1.11301	1.06235	0.952091	1.01035
O00712	328	S	Nuclear factor 1 B-type OS=Homo sapiens OX=9606 GN=NFIB PE=1 SV=2	NFIB	0.999955	1.61373e-50	233.35	3	KPEKPLFSSAS(1)PQDSSPR	-0.25698	0.986717	1.13696	0.820438	1.01159	0.899496	1.1448
O00712	332	S	Nuclear factor 1 B-type OS=Homo sapiens OX=9606 GN=NFIB PE=1 SV=2	NFIB	0.905276	2.68904e-09	141.53	3	KPEKPLFSSASPQDS(0.905)S(0.094)PR	-1.5351	0.850765	0.589835	1.15702	1.15851	1.18007	1.0638
O00712	333	S	Nuclear factor 1 B-type OS=Homo sapiens OX=9606 GN=NFIB PE=1 SV=2	NFIB	0.975842	2.1437e-34	167.56	2	KPEKPLFSSASPQDS(0.024)S(0.976)PR	-1.4247	1.30768	0.890166	0.8734	0.780322	0.860394	1.28804
O00712	264	S	Nuclear factor 1 B-type OS=Homo sapiens OX=9606 GN=NFIB PE=1 SV=2	NFIB	0.98872	0.00661244	81.335	2	S(0.003)LS(0.989)S(0.008)PPSSK	-4.2195			1.06226	0.910508	0.889458	1.13778
O00712	284	S	Nuclear factor 1 B-type OS=Homo sapiens OX=9606 GN=NFIB PE=1 SV=2	NFIB	0.757484	1.89674e-05	101.57	3	TISIDENMEPS(0.757)PT(0.237)GDFY(0.006)PS(0.023)PS(0.341)S(0.611)PAAGS(0.024)R	-3.7526	0.953038	0.994668		0.897751	1.15454
O00712	292	S	Nuclear factor 1 B-type OS=Homo sapiens OX=9606 GN=NFIB PE=1 SV=2	NFIB	0.752393	0.000354793	89.459	3	TISIDENMEPSPTGDFY(0.005)PS(0.752)PS(0.067)S(0.165)PAAGS(0.011)R	0.9521					1
O00712	295	S	Nuclear factor 1 B-type OS=Homo sapiens OX=9606 GN=NFIB PE=1 SV=2	NFIB	0.902524	4.78704e-20	177.48	3	TISIDENMEPSPTGDFYPS(0.012)PS(0.03)S(0.903)PAAGS(0.055)R	0.775	0.96587	1.02932	1.06524		1.26813	0.671445
O00750	85	S	Phosphatidylinositol 4-phosphate 3-kinase C2 domain-containing subunit beta OS=Homo sapiens OX=9606 GN=PIK3C2B PE=1 SV=2	PIK3C2B	0.815064	2.20153e-08	60.589	3	GLS(0.815)GS(0.182)DPT(0.002)LNYNSLSPQEGPPNHSTSQGPQPGSDPWPK	1.1057		0.910064				1.08994	0.835647	1.0442	0.962968	1.08708	1.03542	1.03468		0.872				1.053	1.208
O00750	155	S	Phosphatidylinositol 4-phosphate 3-kinase C2 domain-containing subunit beta OS=Homo sapiens OX=9606 GN=PIK3C2B PE=1 SV=2	PIK3C2B	1	0.000787713	131.54	2	KLS(1)PPPLPPR	-2.6119		0.987668	1.09625	0.920068	1.033	0.96301	0.835647	1.0442	0.962968	1.08708	1.03542	1.03468		0.946	1.138	0.846	0.998	0.931	0.888	0.295055
O00750	308	S	Phosphatidylinositol 4-phosphate 3-kinase C2 domain-containing subunit beta OS=Homo sapiens OX=9606 GN=PIK3C2B PE=1 SV=2	PIK3C2B	1	0.00298513	107.6	2	RIS(1)AAPVGSR	-0.051443	1.01857	1.133	0.986463	0.963365	0.972267	0.926335	0.835647	1.0442	0.962968	1.08708	1.03542	1.03468	1.219	1.085	1.024	0.886	0.939	0.895	0.817	0.0213473
O00764	285	S	Pyridoxal kinase OS=Homo sapiens OX=9606 GN=PDXK PE=1 SV=1	PDXK	1	0.0108791	43.518	3	AQAGEGVRPS(1)PMQLELR	-2.6941		1					1.02333	0.974358	0.986296	1.0685	0.947647	0.99987		1.026
O00767	198	S	Acyl-CoA desaturase OS=Homo sapiens OX=9606 GN=SCD PE=1 SV=2	SCD	0.993583	2.0862e-23	204.37	2	EKGS(0.994)T(0.006)LDLSDLEAEK	1.6974	0.882478	1.19811	0.991246	0.839375	1.0584	1.03038	0.456367	0.750164	1.01167	1.09447	1.31331	1.37402	1.934	1.597	0.98	0.767	0.806	0.75	0.515	0.0371777
O14495	297	S	Phospholipid phosphatase 3 OS=Homo sapiens OX=9606 GN=PLPP3 PE=1 SV=1	PLPP3	1	3.84213e-06	169.57	2	EILS(1)PVDIIDR	-1.445	0.559729	1.16664	1.35096	1.19932	0.668914	1.05444
O14497	363	S	AT-rich interactive domain-containing protein 1A OS=Homo sapiens OX=9606 GN=ARID1A PE=1 SV=3	ARID1A	0.999592	1.17696e-08	134.24	3	SHHAPMS(1)PGSSGGGGQPLAR	-4.4204	1.12028	1.1702	1.16177	0.851687	0.749179	0.946876
O14497	1751	S	AT-rich interactive domain-containing protein 1A OS=Homo sapiens OX=9606 GN=ARID1A PE=1 SV=3	ARID1A	1	0.00464231	81.48	2	TLLDPGRFS(1)K	-1.7317	0.898942	1.03975	1.14634	1.06486	0.967333	0.88277
O14497	1604	S	AT-rich interactive domain-containing protein 1A OS=Homo sapiens OX=9606 GN=ARID1A PE=1 SV=3	ARID1A	0.926911	0.000861683	58.045	3	TSPS(0.07)KS(0.927)PFLHS(0.003)GMK	-3.4589					1
O14497	1755	S	AT-rich interactive domain-containing protein 1A OS=Homo sapiens OX=9606 GN=ARID1A PE=1 SV=3	ARID1A	0.938353	4.32789e-11	128.11	2	VS(0.062)S(0.938)PAPMEGGEEEEELLGPK	1.0197	0.836544	0.91446	1.02892	1.031	1.13421	1.05487
O14503	235	S	Class E basic helix-loop-helix protein 40 OS=Homo sapiens OX=9606 GN=BHLHE40 PE=1 SV=1	BHLHE40	0.9438	0.0143847	59.625	2	TFAHS(0.001)S(0.003)GEQS(0.944)GS(0.697)DT(0.697)DT(0.351)DS(0.218)GY(0.088)GGES(0.001)EK	-1.3971			1
O14523	660	S	Phospholipid transfer protein C2CD2L OS=Homo sapiens OX=9606 GN=C2CD2L PE=1 SV=3	C2CD2L	0.843455	1.1808e-15	162.6	3	EAGLS(0.843)QS(0.157)HDDLSNATATPSVR	-0.45545	0.974304	0.875552			1.15014
O14523	662	S	Phospholipid transfer protein C2CD2L OS=Homo sapiens OX=9606 GN=C2CD2L PE=1 SV=3	C2CD2L	0.988561	1.50073e-38	222.2	2	EAGLS(0.011)QS(0.989)HDDLSNATATPSVR	-2.0858	0.71869	0.858476	1.03339		1.38945
O14523	59	S	Phospholipid transfer protein C2CD2L OS=Homo sapiens OX=9606 GN=C2CD2L PE=1 SV=3	C2CD2L	1	0.000989287	74.643	2	GPGPALAGEPAGS(1)LR	-2.9032				0.916098		1.0839
O14523	464	S	Phospholipid transfer protein C2CD2L OS=Homo sapiens OX=9606 GN=C2CD2L PE=1 SV=3	C2CD2L	0.984612	0.000395705	86.997	2	LDS(0.985)PS(0.414)RS(0.584)PS(0.018)KVEVTEK	-10.471	1.24905	1.31844	0.896653	0.535854
O14523	468	S	Phospholipid transfer protein C2CD2L OS=Homo sapiens OX=9606 GN=C2CD2L PE=1 SV=3	C2CD2L	0.94103	5.16999e-12	137.56	2	LDSPS(0.043)RS(0.941)PS(0.016)K	-0.16237	1.18618	1.23402	0.951016	0.628793
O14523	470	S	Phospholipid transfer protein C2CD2L OS=Homo sapiens OX=9606 GN=C2CD2L PE=1 SV=3	C2CD2L	0.934507	8.6718e-05	130	2	LDS(0.321)PS(0.667)RS(0.078)PS(0.935)KVEVTEK	-15.292					1
O14523	613	S	Phospholipid transfer protein C2CD2L OS=Homo sapiens OX=9606 GN=C2CD2L PE=1 SV=3	C2CD2L	0.986243	1.27316e-12	111.27	3	S(0.003)DIS(0.01)ERPS(0.986)VDDIESETGSTGALETR	1.3743		0.966841	0.964976	0.939598	1.12859
O14523	619	S	Phospholipid transfer protein C2CD2L OS=Homo sapiens OX=9606 GN=C2CD2L PE=1 SV=3	C2CD2L	0.977078	7.03208e-05	63.355	3	SDISERPS(0.002)VDDIES(0.977)ET(0.04)GS(0.694)T(0.285)GALET(0.001)R	5.5817			0.808029			1.19197
O14523	374	S	Phospholipid transfer protein C2CD2L OS=Homo sapiens OX=9606 GN=C2CD2L PE=1 SV=3	C2CD2L	0.829908	1.16787e-12	184.51	2	SSSCGDTELLGQAT(0.04)LPVGS(0.83)PS(0.115)RPLS(0.014)R	2.1077			1.13998		0.860018
O14524	368	S	Nuclear envelope integral membrane protein 1 OS=Homo sapiens OX=9606 GN=NEMP1 PE=1 SV=2	NEMP1	0.999721	0.00719377	63.766	2	EFCNS(1)PDCSAWK	0.56206			0.797134	1.20287
O14526	585	S	F-BAR domain only protein 1 OS=Homo sapiens OX=9606 GN=FCHO1 PE=1 SV=2	FCHO1	0.990126	3.96428e-12	145.73	2	S(0.007)LS(0.99)PS(0.003)PLGSSAASTALER	-2.3046	0.869666	0.867234	1.1063	1.05845	1.08844	1.00991
O14544	70	S	Suppressor of cytokine signaling 6 OS=Homo sapiens OX=9606 GN=SOCS6 PE=1 SV=2	SOCS6	0.998235	1.7497e-05	163.09	2	SKS(0.998)ES(0.001)LMGTLK	-0.18621	0.265926		0.804924	1.34325	1.30005	1.28584
O14545	325	S	TRAF-type zinc finger domain-containing protein 1 OS=Homo sapiens OX=9606 GN=TRAFD1 PE=1 SV=1	TRAFD1	0.86686	0.00671566	77.431	2	ALPSLNT(0.014)GS(0.867)S(0.427)S(0.692)PR	-0.98856		0.979053	1.04805		0.972895		1.01003	1.00466	1.06431	1.05986	0.936102	0.92503		0.975	0.985		1.039		1.06
O14545	327	S	TRAF-type zinc finger domain-containing protein 1 OS=Homo sapiens OX=9606 GN=TRAFD1 PE=1 SV=1	TRAFD1	0.886423	2.54675e-16	209.84	2	ALPSLNTGS(0.002)S(0.112)S(0.886)PR	-0.37189	0.993211	0.992993	0.948556	1.05338	0.99186	1.02	1.01003	1.00466	1.06431	1.05986	0.936102	0.92503	0.983	0.988	0.891	0.994	1.06	1.103	1.103	0.095687
O14545	430	S	TRAF-type zinc finger domain-containing protein 1 OS=Homo sapiens OX=9606 GN=TRAFD1 PE=1 SV=1	TRAFD1	0.864604	0.000556713	93.495	2	HQGDLS(0.865)S(0.135)GYLDDTK	-0.020725		0.798979	0.976714	1.15258	1.07173		1.01003	1.00466	1.06431	1.05986	0.936102	0.92503		0.795	0.918	1.087	1.145		1.303	0.0732081
O14545	409	S	TRAF-type zinc finger domain-containing protein 1 OS=Homo sapiens OX=9606 GN=TRAFD1 PE=1 SV=1	TRAFD1	1	1.44958e-05	152.59	2	LDS(1)QPQET(0.07)S(0.93)PELPR	-1.3305		0.840375	1.15293		0.971972	1.03473	1.01003	1.00466	1.06431	1.05986	0.936102	0.92503		0.836	1.083		1.038	1.119	1.124	0.452937
O14545	415	S	TRAF-type zinc finger domain-containing protein 1 OS=Homo sapiens OX=9606 GN=TRAFD1 PE=1 SV=1	TRAFD1	0.984695	1.4494e-16	194.55	2	LDS(1)QPQET(0.015)S(0.985)PELPR	-1.0245	1.06299	1.14623	1.22739	1.29822	1.2393	0.0258673	1.01003	1.00466	1.06431	1.05986	0.936102	0.92503	1.052	1.141	1.153	1.225	1.324	0.028	0.77	0.421504
O14545	480	S	TRAF-type zinc finger domain-containing protein 1 OS=Homo sapiens OX=9606 GN=TRAFD1 PE=1 SV=1	TRAFD1	0.996492	0.000311123	119.79	2	PGCQPS(0.004)S(0.996)PCVPK	2.156	0.779028	0.765271	0.9313	1.12583	0.84951	1.54906	1.01003	1.00466	1.06431	1.05986	0.936102	0.92503	0.771	0.762	0.875	1.062	0.907	1.675	1.513	0.114082
O14545	470	S	TRAF-type zinc finger domain-containing protein 1 OS=Homo sapiens OX=9606 GN=TRAFD1 PE=1 SV=1	TRAFD1	0.998242	1.00549e-12	153.95	3	ST(0.001)S(0.998)GPRPGCQPSSPCVPK	-3.0539	0.759453	0.926068	1.12223	1.20513	0.856334	1.13079	1.01003	1.00466	1.06431	1.05986	0.936102	0.92503	0.752	0.922	1.054	1.137	0.915	1.222	1.2	0.232041
O14576	179	S	Cytoplasmic dynein 1 intermediate chain 1 OS=Homo sapiens OX=9606 GN=DYNC1I1 PE=1 SV=2	DYNC1I1	0.989247	1.8702e-06	110.48	2	ET(0.003)QT(0.001)PLAT(0.006)HQS(0.989)EEDEEDEEMVESK	-1.7952	0.999903	0.966667		1.03413	0.986812	1.01249
O14578	1305	S	Citron Rho-interacting kinase OS=Homo sapiens OX=9606 GN=CIT PE=1 SV=2	CIT	0.786982	0.000982851	103.17	3	ATDHPHPS(0.787)T(0.202)PAT(0.011)AR	0.72542				1.00872	0.991279				0.722002	1.278						0.789
O14578	1971	S	Citron Rho-interacting kinase OS=Homo sapiens OX=9606 GN=CIT PE=1 SV=2	CIT	1	0.00147063	126.17	2	DKS(1)PGRPLER	-0.95353	0.97117	1.06191	1.11424	0.923194	0.937566	0.99192			0.722002	1.278					1.543	0.722			0.468
O14578	582	S	Citron Rho-interacting kinase OS=Homo sapiens OX=9606 GN=CIT PE=1 SV=2	CIT	0.999989	0.00490956	72.922	3	RRS(1)DLYESELR	-3.4527	1.09476	0.947725		1.10308	0.854574	0.999857			0.722002	1.278						0.863
O14578	440	S	Citron Rho-interacting kinase OS=Homo sapiens OX=9606 GN=CIT PE=1 SV=2	CIT	0.999879	0.000139514	126.63	2	SESVVSGLDS(1)PAK	-0.93333	0.747565	1.15075	1.01797	1.04522	1.00847	1.03004			0.722002	1.278					1.41	0.818			0.58
O14578	1322	S	Citron Rho-interacting kinase OS=Homo sapiens OX=9606 GN=CIT PE=1 SV=2	CIT	0.99994	0.00136067	63.355	2	S(1)PEHQPSAMSLLAPPSSR	2.2246					1				0.722002	1.278
O14578	1939	S	Citron Rho-interacting kinase OS=Homo sapiens OX=9606 GN=CIT PE=1 SV=2	CIT	0.858829	0.00542504	67.838	2	VAS(0.859)S(0.141)PAPPEGPSHPR	0.45778			1						0.722002	1.278					1.385
O14578	1940	S	Citron Rho-interacting kinase OS=Homo sapiens OX=9606 GN=CIT PE=1 SV=2	CIT	0.975379	0.000138233	112.68	2	VAS(0.025)S(0.975)PAPPEGPSHPR	-5.0236	0.754262	0.764132			1.30737	1.17423			0.722002	1.278
O14579	13	S	Coatomer subunit epsilon OS=Homo sapiens OX=9606 GN=COPE PE=1 SV=3	COPE	0.968578	1.15176e-06	106.93	2	APPAPGPAS(0.031)GGS(0.969)GEVDELFDVK	-0.51252		1.05736	0.874998		1.02892	1.03872	1.13169	1.04479	0.990207	0.970778	0.912612	0.949932		1.012	0.884		1.127	1.093	1.171	0.147452
O14579	99	S	Coatomer subunit epsilon OS=Homo sapiens OX=9606 GN=COPE PE=1 SV=3	COPE	1	0.000110488	131.06	2	RDS(1)IVAELDR	1.293	0.998933	0.780353	0.99108	1.11664	1.07316	1.03983	1.13169	1.04479	0.990207	0.970778	0.912612	0.949932	0.883	0.747	1.001	1.15	1.176	1.095	1.3	0.0368557
O14595	5	S	Carboxy-terminal domain RNA polymerase II polypeptide A small phosphatase 2 OS=Homo sapiens OX=9606 GN=CTDSP2 PE=1 SV=2	CTDSP2	0.999426	0.000323779	117.41	2	MEHGS(0.999)IIT(0.001)QAR	0.19894					1.09081	0.909191
O14613	141	S	Cdc42 effector protein 2 OS=Homo sapiens OX=9606 GN=CDC42EP2 PE=1 SV=1	CDC42EP2	0.984221	0.0336797	43.764	3	LHLET(0.015)PQPS(0.984)PQEGGS(0.001)VDIWR	3.5787				1
O14617	658	S	AP-3 complex subunit delta-1 OS=Homo sapiens OX=9606 GN=AP3D1 PE=1 SV=1	AP3D1	1	2.2376e-15	222.25	2	HRPS(1)EADEEELAR	-3.7362	0.483805	0.758012	1.00765	1.43623	1.12846	1.18585	0.911103	1.02818	0.993467	1.02308	1.00273	1.04144	0.531	0.737	1.014	1.404	1.125	1.139	1.607	0.0655029
O14617	827	S	AP-3 complex subunit delta-1 OS=Homo sapiens OX=9606 GN=AP3D1 PE=1 SV=1	AP3D1	0.99662	9.68722e-90	315.35	3	NTET(0.002)S(0.997)KS(0.001)PEKDVPMVEK	0.34613	1.757		2.06947	0.0959735		0.077553	0.911103	1.02818	0.993467	1.02308	1.00273	1.04144	1.928		2.083	0.094		0.074	0.042	0.0015598
O14617	829	S	AP-3 complex subunit delta-1 OS=Homo sapiens OX=9606 GN=AP3D1 PE=1 SV=1	AP3D1	1	1.67427e-76	314.38	2	S(1)PEKDVPMVEK	-1.6671	0.918903	1.04223	0.95299	1.04111	1.04033	1.00443	0.911103	1.02818	0.993467	1.02308	1.00273	1.04144	1.009	1.014	0.959	1.018	1.037	0.964	1.012	0.688753
O14639	706	S	Actin-binding LIM protein 1 OS=Homo sapiens OX=9606 GN=ABLIM1 PE=1 SV=3	ABLIM1	1	0.00176229	93.772	2	GVS(1)MPNMLEPK	-2.7524	0.849241	0.954722	0.88665	1.273	1.01572	1.02067
O14639	586	S	Actin-binding LIM protein 1 OS=Homo sapiens OX=9606 GN=ABLIM1 PE=1 SV=3	ABLIM1	0.974631	0.00107173	115.29	2	RS(0.975)S(0.025)GREEDDEELLR	-1.7398	1.14057	0.918869		0.870677	1.02341	1.04648
O14639	587	S	Actin-binding LIM protein 1 OS=Homo sapiens OX=9606 GN=ABLIM1 PE=1 SV=3	ABLIM1	0.971951	2.4843e-06	149.57	3	RS(0.028)S(0.972)GREEDDEELLR	-2.5001	0.901737	0.882151		1.14936		1.06675
O14639	452	S	Actin-binding LIM protein 1 OS=Homo sapiens OX=9606 GN=ABLIM1 PE=1 SV=3	ABLIM1	0.983204	7.1762e-10	182.52	2	S(0.001)T(0.016)S(0.983)QGS(0.999)INS(0.001)PVYSR	2.0905	0.126717	1.29998	1.36683	0.221475	1.04185	1.94314
O14639	455	S	Actin-binding LIM protein 1 OS=Homo sapiens OX=9606 GN=ABLIM1 PE=1 SV=3	ABLIM1	0.999975	0.000175426	121.23	2	S(0.03)T(0.042)S(0.928)QGS(1)INSPVYSR	1.8262	0.690315	0.735814	1.18971	1.20652		1.17764
O14639	431	S	Actin-binding LIM protein 1 OS=Homo sapiens OX=9606 GN=ABLIM1 PE=1 SV=3	ABLIM1	0.999979	2.32736e-21	206.14	2	TLS(1)PTPSAEGYQDVR	-0.97293	1.06257	1.03053	0.932462	1.00085	0.998626	0.97497
O14639	435	S	Actin-binding LIM protein 1 OS=Homo sapiens OX=9606 GN=ABLIM1 PE=1 SV=3	ABLIM1	0.999547	0.00024877	96.453	2	T(0.007)LS(0.993)PTPS(1)AEGYQDVR	-2.94	0.80161	0.929659	1.01673	1.11576	1.06154	1.07471
O14640	600	S	Segment polarity protein dishevelled homolog DVL-1 OS=Homo sapiens OX=9606 GN=DVL1 PE=1 SV=2	DVL1	0.896919	3.88861e-05	123.02	2	AAGAGGS(0.897)GS(0.103)ESDHTAPSGVGSSWR	1.4658	1.28405	0.874662	0.914237		0.991842	0.93521
O14640	51	S	Segment polarity protein dishevelled homolog DVL-1 OS=Homo sapiens OX=9606 GN=DVL1 PE=1 SV=2	DVL1	1	0.0210907	50.116	2	S(1)MDQDFGVVK	-3.3222					1
O14641	211	S	Segment polarity protein dishevelled homolog DVL-2 OS=Homo sapiens OX=9606 GN=DVL2 PE=1 SV=1	DVL2	0.97422	1.57593e-12	119.56	3	HLAGYESSSTLMTSELESTS(0.001)LGDS(0.974)DEEDT(0.022)MS(0.003)R	2.4568		1.00143		1.05736		0.941205	0.968412	1.05154	0.778292	1.06524	1.14322	0.993297		0.952		0.993		0.948	1.019
O14641	170	S	Segment polarity protein dishevelled homolog DVL-2 OS=Homo sapiens OX=9606 GN=DVL2 PE=1 SV=1	DVL2	0.784383	0.004191	81.578	3	RRDS(0.216)S(0.784)EHGAGGHR	2.2257		1.37725			0.622754		0.968412	1.05154	0.778292	1.06524	1.14322	0.993297		1.31			0.545		0.416
O14646	1677	S	Chromodomain-helicase-DNA-binding protein 1 OS=Homo sapiens OX=9606 GN=CHD1 PE=1 SV=2	CHD1	0.999859	1.53729e-05	159.75	2	ASSSGPRS(1)PLDQR	-0.16851	0.861231	0.902099	1.0403	1.07302	1.10192	1.02142	0.974965	1.04307	1.06618	0.932145	0.995832	0.987815	0.883	0.865	0.976	1.151	1.107	1.034	1.209	0.0175755
O14646	1385	S	Chromodomain-helicase-DNA-binding protein 1 OS=Homo sapiens OX=9606 GN=CHD1 PE=1 SV=2	CHD1	0.805147	4.52386e-28	169.03	3	KS(0.138)S(0.805)VS(0.057)DAPVHITASGEPVPISEESEELDQK	3.4984		0.955282	1.22444	1.1164		0.703881	0.974965	1.04307	1.06618	0.932145	0.995832	0.987815		0.916	1.148	1.198		0.713	0.926	0.74857
O14646	215	S	Chromodomain-helicase-DNA-binding protein 1 OS=Homo sapiens OX=9606 GN=CHD1 PE=1 SV=2	CHD1	1	1.05163e-76	275.96	2	QIDS(1)S(1)EEDDDEEDYDNDKR	-5.405	0.891945	1.01795	0.854614	0.995395	0.941515	1.29859	0.974965	1.04307	1.06618	0.932145	0.995832	0.987815	0.915	0.976	0.802	1.068	0.945	1.315	1.236	0.141424
O14646	216	S	Chromodomain-helicase-DNA-binding protein 1 OS=Homo sapiens OX=9606 GN=CHD1 PE=1 SV=2	CHD1	1	1.05163e-76	275.96	2	QIDS(1)S(1)EEDDDEEDYDNDKR	-5.405	0.891945	1.01795	0.854614	0.995395	0.941515	1.29859	0.974965	1.04307	1.06618	0.932145	0.995832	0.987815	0.915	0.976	0.802	1.068	0.945	1.315	1.236	0.141424
O14646	1096	S	Chromodomain-helicase-DNA-binding protein 1 OS=Homo sapiens OX=9606 GN=CHD1 PE=1 SV=2	CHD1	0.999304	7.11895e-06	144.55	2	RYS(0.999)GS(0.724)DS(0.273)DS(0.004)ISEGK	-3.1392	0.540401	1.39905	1.27906	1.00751	0.522666	1.25131	0.974965	1.04307	1.06618	0.932145	0.995832	0.987815	0.554	1.341	1.2	1.081	0.525	1.267	0.928	0.862578
O14646	1098	S	Chromodomain-helicase-DNA-binding protein 1 OS=Homo sapiens OX=9606 GN=CHD1 PE=1 SV=2	CHD1	0.999679	7.11895e-06	144.55	2	RY(0.007)S(0.993)GS(1)DS(1)DS(0.99)IS(0.01)EGK	-0.51709	0.514147	1.33108	1.21692	0.958563	0.497274	1.48202	0.974965	1.04307	1.06618	0.932145	0.995832	0.987815	0.527	1.276	1.141	1.028	0.499	1.5	1.028	0.998327
O14646	1100	S	Chromodomain-helicase-DNA-binding protein 1 OS=Homo sapiens OX=9606 GN=CHD1 PE=1 SV=2	CHD1	0.999993	0.000264086	111.6	2	RY(0.007)S(0.993)GS(1)DS(1)DS(0.99)IS(0.01)EGK	-0.51709		0.776482	1.09394	0.893095	0.962541	1.27394	0.974965	1.04307	1.06618	0.932145	0.995832	0.987815		0.744	1.026	0.958	0.967	1.29	1.211	0.34504
O14646	1102	S	Chromodomain-helicase-DNA-binding protein 1 OS=Homo sapiens OX=9606 GN=CHD1 PE=1 SV=2	CHD1	0.99045	0.00279741	93.626	2	RY(0.007)S(0.993)GS(1)DS(1)DS(0.99)IS(0.01)EGK	-0.51709			0.964716	0.814133	1.45366	0.767497	0.974965	1.04307	1.06618	0.932145	0.995832	0.987815			0.905	0.873	1.46	0.777	1.145
O14646	1689	S	Chromodomain-helicase-DNA-binding protein 1 OS=Homo sapiens OX=9606 GN=CHD1 PE=1 SV=2	CHD1	1	3.32936e-47	259.21	2	S(1)PFEHSVEHK	0.002556	0.730413	0.961368	0.962681	1.08273	1.25482	1.00799	0.974965	1.04307	1.06618	0.932145	0.995832	0.987815	0.749	0.922	0.903	1.162	1.26	1.02	1.337	0.0321663
O14646	1683	S	Chromodomain-helicase-DNA-binding protein 1 OS=Homo sapiens OX=9606 GN=CHD1 PE=1 SV=2	CHD1	0.999425	1.73595e-05	122.21	3	S(0.999)PY(0.001)GS(0.435)RS(0.565)PFEHSVEHK	-0.40634			0.784905	0.906853	1.16944	1.1388	0.974965	1.04307	1.06618	0.932145	0.995832	0.987815			0.736	0.973	1.174	1.153	1.495
O14646	1687	S	Chromodomain-helicase-DNA-binding protein 1 OS=Homo sapiens OX=9606 GN=CHD1 PE=1 SV=2	CHD1	0.945927	7.4188e-17	202.15	4	SPYGS(0.946)RS(0.054)PFEHSVEHK	-2.563	0.342451	0.321027	1.65691	0.290136	2.38948		0.974965	1.04307	1.06618	0.932145	0.995832	0.987815	0.351	0.308	1.554	0.311	2.399		1.837	0.688524
O14646	90	S	Chromodomain-helicase-DNA-binding protein 1 OS=Homo sapiens OX=9606 GN=CHD1 PE=1 SV=2	CHD1	0.935545	0.000531912	114.39	2	S(0.052)S(0.936)PS(0.013)ILAVQR	-4.8744	0.692657	0.920024	0.95248	1.08457	1.26664	1.08363	0.974965	1.04307	1.06618	0.932145	0.995832	0.987815	0.71	0.882	0.893	1.164	1.272	1.097	1.422	0.0144551
O14647	1386	S	Chromodomain-helicase-DNA-binding protein 2 OS=Homo sapiens OX=9606 GN=CHD2 PE=1 SV=2	CHD2	1	3.20102e-27	205.47	2	DDGLEKS(1)PMKK	-2.3528	0.828672	1.00433	1.05146	1.0898	1.01992	1.00581	0.971104	1.00468	1.08697	0.973738	0.975556	0.987948	0.853	1	0.967	1.119	1.045	1.018	1.128	0.094379
O14647	129	S	Chromodomain-helicase-DNA-binding protein 2 OS=Homo sapiens OX=9606 GN=CHD2 PE=1 SV=2	CHD2	0.99991	0.00419794	71.892	2	FNIKEEAS(1)S(1)GS(0.974)ES(0.02)GS(0.006)PK	-1.1803					0.940952	1.05905	0.971104	1.00468	1.08697	0.973738	0.975556	0.987948					0.965	1.072
O14647	130	S	Chromodomain-helicase-DNA-binding protein 2 OS=Homo sapiens OX=9606 GN=CHD2 PE=1 SV=2	CHD2	0.999738	0.00419794	71.892	2	FNIKEEAS(1)S(1)GS(0.974)ES(0.02)GS(0.006)PK	-1.1803					0.940952	1.05905	0.971104	1.00468	1.08697	0.973738	0.975556	0.987948					0.965	1.072
O14647	132	S	Chromodomain-helicase-DNA-binding protein 2 OS=Homo sapiens OX=9606 GN=CHD2 PE=1 SV=2	CHD2	0.9736	0.00419794	71.892	2	FNIKEEAS(1)S(1)GS(0.974)ES(0.02)GS(0.006)PK	-1.1803					0.940952	1.05905	0.971104	1.00468	1.08697	0.973738	0.975556	0.987948					0.965	1.072
O14647	207	S	Chromodomain-helicase-DNA-binding protein 2 OS=Homo sapiens OX=9606 GN=CHD2 PE=1 SV=2	CHD2	1	7.73872e-31	198.09	2	QDS(1)S(1)DEDDDDDEAPKR	-5.8496	0.599624	1.0256	1.2841	0.877354	1.10363	1.1097	0.971104	1.00468	1.08697	0.973738	0.975556	0.987948	0.617	1.021	1.181	0.901	1.131	1.123	1.119	0.532532
O14647	208	S	Chromodomain-helicase-DNA-binding protein 2 OS=Homo sapiens OX=9606 GN=CHD2 PE=1 SV=2	CHD2	1	7.73872e-31	198.09	2	QDS(1)S(1)DEDDDDDEAPKR	-5.8496	0.599624	1.0256	1.2841	0.877354	1.10363	1.1097	0.971104	1.00468	1.08697	0.973738	0.975556	0.987948	0.617	1.021	1.181	0.901	1.131	1.123	1.119	0.532532
O14647	1364	S	Chromodomain-helicase-DNA-binding protein 2 OS=Homo sapiens OX=9606 GN=CHD2 PE=1 SV=2	CHD2	0.939726	0.000376205	142.73	2	LKEEHGIELS(0.94)S(0.06)PR	-1.3836	1						0.971104	1.00468	1.08697	0.973738	0.975556	0.987948	1.03
O14647	1365	S	Chromodomain-helicase-DNA-binding protein 2 OS=Homo sapiens OX=9606 GN=CHD2 PE=1 SV=2	CHD2	0.983583	2.87877e-09	191.18	3	LKEEHGIELS(0.016)S(0.984)PR	-2.8911	0.899763	0.966066	1.01986	0.991232	1.06667	1.0564	0.971104	1.00468	1.08697	0.973738	0.975556	0.987948	0.927	0.962	0.938	1.018	1.093	1.069	1.125	0.00772205
O14647	242	S	Chromodomain-helicase-DNA-binding protein 2 OS=Homo sapiens OX=9606 GN=CHD2 PE=1 SV=2	CHD2	0.998139	1.54215e-16	88.741	3	NVS(0.002)Y(0.002)KEDDDFET(0.998)DS(0.998)DDLIEMTGEGVDEQQDNSETIEK	3.4056		1.24229	0.757711				0.971104	1.00468	1.08697	0.973738	0.975556	0.987948		1.237	0.697
O14647	1789	S	Chromodomain-helicase-DNA-binding protein 2 OS=Homo sapiens OX=9606 GN=CHD2 PE=1 SV=2	CHD2	0.99189	0.000234524	77.287	3	S(0.992)PPS(0.011)QKS(0.994)PHDS(0.12)KS(0.883)PLDHR	0.74544	1.07263			0.996859	0.972737	0.957772	0.971104	1.00468	1.08697	0.973738	0.975556	0.987948	1.105			1.024	0.997	0.969	0.902
O14647	1745	S	Chromodomain-helicase-DNA-binding protein 2 OS=Homo sapiens OX=9606 GN=CHD2 PE=1 SV=2	CHD2	0.998477	0.00165817	63.025	4	RMS(0.998)DHRPAMGY(0.002)HGQGPSDHYR	-1.3703	0.745374		1.16406	1.09057			0.971104	1.00468	1.08697	0.973738	0.975556	0.987948	0.768		1.071	1.12			1.218
O14647	1728	S	Chromodomain-helicase-DNA-binding protein 2 OS=Homo sapiens OX=9606 GN=CHD2 PE=1 SV=2	CHD2	1	5.84198e-05	126.42	3	S(1)DEFRPQNYHQQDFR	-2.1452	0.841189	0.980085	1.17542	1.07179	1.00674	0.924783	0.971104	1.00468	1.08697	0.973738	0.975556	0.987948	0.866	0.976	1.081	1.101	1.032	0.936	1.05	0.559314
O14647	1795	S	Chromodomain-helicase-DNA-binding protein 2 OS=Homo sapiens OX=9606 GN=CHD2 PE=1 SV=2	CHD2	1	0.000196349	108.41	2	S(1)PHDS(0.001)KS(0.999)PLDHR	0.82038	0.854	0.206203	1.34708	1.19657	1.20926	1.18689	0.971104	1.00468	1.08697	0.973738	0.975556	0.987948	0.879	0.205	1.239	1.229	1.24	1.201	1.58	0.272441
O14647	1801	S	Chromodomain-helicase-DNA-binding protein 2 OS=Homo sapiens OX=9606 GN=CHD2 PE=1 SV=2	CHD2	0.998779	0.000196349	108.41	2	S(1)PHDS(0.001)KS(0.999)PLDHR	0.82038	1.07835	0.260373	1.40927	1.51092	1.52693	0.214159	0.971104	1.00468	1.08697	0.973738	0.975556	0.987948	1.11	0.259	1.297	1.552	1.565	0.217	1.251	0.896635
O14647	1807	S	Chromodomain-helicase-DNA-binding protein 2 OS=Homo sapiens OX=9606 GN=CHD2 PE=1 SV=2	CHD2	0.999971	0.000224009	74.485	4	S(0.002)PHDS(0.012)KS(0.987)PLDHRS(1)PLER	-1.2835	0.911835	0.160795	1.27174	1.32892	1.16754	1.15916	0.971104	1.00468	1.08697	0.973738	0.975556	0.987948	0.939	0.16	1.17	1.365	1.197	1.173	1.646	0.275853
O14662	35	S	Syntaxin-16 OS=Homo sapiens OX=9606 GN=STX16 PE=1 SV=3	STX16	0.831337	1.14145e-36	246.66	3	QLLAEQVS(0.001)S(0.035)HIT(0.003)S(0.114)S(0.831)PLHS(0.016)R	0.29299	0.807845	0.962741	1.13596			1.09345		1.07743	0.935673	1.06354	0.923355			0.894	1.214
O14668	164	S	Transmembrane gamma-carboxyglutamic acid protein 1 OS=Homo sapiens OX=9606 GN=PRRG1 PE=1 SV=1	PRRG1	0.999892	0.000395305	52.295	2	LS(1)NCDPPPTYEEATGQVNLQR	0.090486						1
O14672	740	S	Disintegrin and metalloproteinase domain-containing protein 10 OS=Homo sapiens OX=9606 GN=ADAM10 PE=1 SV=1	ADAM10	0.999994	0.00209013	101.82	2	ES(1)YQMGHMR	-1.4151	0.533799	0.666385	0.937377	0.772474	1.73355	1.35642	0.952228	1.09194	1.09743	0.932774	0.989724	0.935912	0.561	0.61	0.854	0.828	1.752	1.449	1.99	0.0640507
O14681	326	S	Etoposide-induced protein 2.4 homolog OS=Homo sapiens OX=9606 GN=EI24 PE=1 SV=4	EI24	1	0.000339439	165.39	2	FPS(1)PHPS(1)PAK	0.37003	0.578966	0.825174	0.950361	1.24986	1.02642	1.36922	0.891539	1.1538		0.877143	1.01903	1.05849	0.649	0.715		1.425	1.007	1.294	1.821	0.0236465
O14681	330	S	Etoposide-induced protein 2.4 homolog OS=Homo sapiens OX=9606 GN=EI24 PE=1 SV=4	EI24	1	0.000442877	143.22	2	FPS(1)PHPS(1)PAK	0.37003	0.75397	1.02909	1.1995	0.853852	1.24188	0.921707	0.891539	1.1538		0.877143	1.01903	1.05849	0.846	0.892		0.973	1.219	0.871	1.175	0.325283
O14683	14	S	Tumor protein p53-inducible protein 11 OS=Homo sapiens OX=9606 GN=TP53I11 PE=1 SV=2	TP53I11	1	2.3991e-08	261.49	2	KHS(1)QTDLVSR	1.1646	0.687756	1.12755	1.24507	0.904092	0.973066	1.06247
O14686	4738	S	Histone-lysine N-methyltransferase 2D OS=Homo sapiens OX=9606 GN=KMT2D PE=1 SV=2	KMT2D	1	8.14751e-06	156.14	2	ALS(1)PVIPLIPR	-4.5152	1.0965	1.0794	1.04757	0.883226	0.922732	0.970571
O14686	2274	S	Histone-lysine N-methyltransferase 2D OS=Homo sapiens OX=9606 GN=KMT2D PE=1 SV=2	KMT2D	1	8.37105e-22	184.59	2	ASEPLLS(1)PPPFGESR	0.80475	0.861231	0.963887	1.14523	1.05623	0.930811	1.0426
O14686	3199	S	Histone-lysine N-methyltransferase 2D OS=Homo sapiens OX=9606 GN=KMT2D PE=1 SV=2	KMT2D	0.957016	3.76941e-06	73.254	3	ASFGATGGPPAHLLT(0.998)PS(0.957)PLS(0.044)GPGGSSLLEK	-1.8188		1.13253	1.13401			0.733463
O14686	373	S	Histone-lysine N-methyltransferase 2D OS=Homo sapiens OX=9606 GN=KMT2D PE=1 SV=2	KMT2D	0.997583	0.00109214	53.872	2	FS(0.998)PPEPGDT(0.001)PT(0.001)DEPDALYVACQGQPK	-1.6548		1.19369		0.954367	1.15987	0.692069
O14686	1834	S	Histone-lysine N-methyltransferase 2D OS=Homo sapiens OX=9606 GN=KMT2D PE=1 SV=2	KMT2D	1	2.06006e-50	220.03	2	GDDGPDIADEES(1)RGLEGK	1.1086	0.611184	0.58706	0.875134	1.17774	1.5077	1.24119
O14686	4849	S	Histone-lysine N-methyltransferase 2D OS=Homo sapiens OX=9606 GN=KMT2D PE=1 SV=2	KMT2D	0.999947	3.48023e-20	188.98	2	GLEGKS(1)PDTGPDWLK	0.32628	0.841099	0.863999	1.21687	1.07844	1.13859	0.861
O14686	1151	S	Histone-lysine N-methyltransferase 2D OS=Homo sapiens OX=9606 GN=KMT2D PE=1 SV=2	KMT2D	0.999997	0.00089396	55.557	2	GS(1)PVLLDPEELAPVT(1)PMEVYPECK	0.37682			0.456733		1.54327
O14686	3130	S	Histone-lysine N-methyltransferase 2D OS=Homo sapiens OX=9606 GN=KMT2D PE=1 SV=2	KMT2D	0.999843	0.00959267	77.325	2	HPS(1)PCQFTIATPK	-0.29394				1
O14686	4822	S	Histone-lysine N-methyltransferase 2D OS=Homo sapiens OX=9606 GN=KMT2D PE=1 SV=2	KMT2D	0.998804	0.000290043	97.525	2	IPNSY(0.001)EVLFPES(0.999)PAR	-1.1076		1
O14686	2295	S	Histone-lysine N-methyltransferase 2D OS=Homo sapiens OX=9606 GN=KMT2D PE=1 SV=2	KMT2D	0.778202	0.000154021	45.169	3	KEELGAS(0.778)S(0.146)PS(0.041)Y(0.036)GPPNLGFVDS(0.476)PS(0.174)S(0.174)GT(0.174)HLGGLELK	-2.6037						1
O14686	1671	S	Histone-lysine N-methyltransferase 2D OS=Homo sapiens OX=9606 GN=KMT2D PE=1 SV=2	KMT2D	1	9.75482e-29	187.63	2	LEGPVS(1)PDVEPGKEETEESK	1.0748	0.949035	0.999113	1.0334	0.973397	1.02239	1.02266
O14686	654	S	Histone-lysine N-methyltransferase 2D OS=Homo sapiens OX=9606 GN=KMT2D PE=1 SV=2	KMT2D	1	0.00281746	94.66	2	LS(1)PLPVVSR	-2.3579	0.980704	1.08572	1.09948	0.917956	0.948458	0.967673
O14686	468	S	Histone-lysine N-methyltransferase 2D OS=Homo sapiens OX=9606 GN=KMT2D PE=1 SV=2	KMT2D	1	0.00123036	63.96	3	LS(1)PPPEELPAS(1)PLPEALHLSR	-3.7545			0.939232	0.99926	0.85865	1.20286
O14686	477	S	Histone-lysine N-methyltransferase 2D OS=Homo sapiens OX=9606 GN=KMT2D PE=1 SV=2	KMT2D	0.999919	0.00123036	63.96	3	LS(1)PPPEELPAS(1)PLPEALHLSR	-3.7545			0.939232	0.99926	0.85865	1.20286
O14686	1606	S	Histone-lysine N-methyltransferase 2D OS=Homo sapiens OX=9606 GN=KMT2D PE=1 SV=2	KMT2D	0.999966	0.00164128	90.306	2	NLTMS(1)PLHK	-0.11696	0.71025	0.840099	0.905194	1.07696	1.3489	1.1186
O14686	4359	S	Histone-lysine N-methyltransferase 2D OS=Homo sapiens OX=9606 GN=KMT2D PE=1 SV=2	KMT2D	1	9.53899e-15	198.04	2	VS(1)PAAAQLADTLFSK	-0.03856	1.13096	1.20544	0.935266	0.872152	0.845979	1.01019
O14686	1180	S	Histone-lysine N-methyltransferase 2D OS=Homo sapiens OX=9606 GN=KMT2D PE=1 SV=2	KMT2D	1	1.28463e-64	306.07	2	QTAGQGS(1)PCEEQEEPR	-1.1231	1.41148	1.46321	0.686399	0.586679	0.386538	1.46569
O14686	2640	S	Histone-lysine N-methyltransferase 2D OS=Homo sapiens OX=9606 GN=KMT2D PE=1 SV=2	KMT2D	0.995048	0.00208529	110.52	2	SGIT(0.005)S(0.995)PVEK	-0.62413	1.18045	1.11525	1.07654	0.795274		0.832487
O14713	11	S	Integrin beta-1-binding protein 1 OS=Homo sapiens OX=9606 GN=ITGB1BP1 PE=1 SV=1	ITGB1BP1	0.996852	5.06852e-17	223.38	2	HSS(0.997)S(0.003)SSQSSEISTK	-2.1378	0.608026	0.946571	1.01355	1.09182	1.18702	1.15302
O14730	125	S	Serine/threonine-protein kinase RIO3 OS=Homo sapiens OX=9606 GN=RIOK3 PE=1 SV=2	RIOK3	0.999836	1.21455e-08	108.31	2	VHPYEDS(1)DS(1)S(1)EDEVDWQDTR	1.8523		0.892292	1.07457	1.02948	1.10594	0.897724
O14730	127	S	Serine/threonine-protein kinase RIO3 OS=Homo sapiens OX=9606 GN=RIOK3 PE=1 SV=2	RIOK3	0.999995	1.21455e-08	108.31	2	VHPYEDS(1)DS(1)S(1)EDEVDWQDTR	1.8523		0.892292	1.07457	1.02948	1.10594	0.897724
O14730	128	S	Serine/threonine-protein kinase RIO3 OS=Homo sapiens OX=9606 GN=RIOK3 PE=1 SV=2	RIOK3	0.999998	1.21455e-08	108.31	2	VHPYEDS(1)DS(1)S(1)EDEVDWQDTR	1.8523		0.892292	1.07457	1.02948	1.10594	0.897724
O14730	8	S	Serine/threonine-protein kinase RIO3 OS=Homo sapiens OX=9606 GN=RIOK3 PE=1 SV=2	RIOK3	0.978747	0.00868003	45.17	2	MDLVGVAS(0.979)PEPGT(0.021)AAAWGPS(0.001)K	0.70837						1
O14733	35	S	Dual specificity mitogen-activated protein kinase kinase 7 OS=Homo sapiens OX=9606 GN=MAP2K7 PE=1 SV=2	MAP2K7	1	3.48989e-06	94.63	3	IDLNLDIS(1)PQRPR	-2.7455	1.02906				1.03774	0.933198
O14733	61	S	Dual specificity mitogen-activated protein kinase kinase 7 OS=Homo sapiens OX=9606 GN=MAP2K7 PE=1 SV=2	MAP2K7	0.942147	1.64157e-35	225.94	3	SPSSES(0.057)S(0.942)PQHPTPPARPR	0.12984	0.673326	0.916213		1.40064	0.899293	1.11052
O14737	119	S	Programmed cell death protein 5 OS=Homo sapiens OX=9606 GN=PDCD5 PE=1 SV=3	PDCD5	1	6.21258e-06	199.51	2	KVMDS(1)DEDDDY	3.5734	1.07783	0.982808	0.645171	1.24013	0.847443	1.20662	1.19077	1.01697	0.952147	1.01617	0.889278	0.934662	0.905	0.966	0.678	1.22	0.953	1.291	1.359	0.0966532
O14745	280	S	Na(+)/H(+) exchange regulatory cofactor NHE-RF1 OS=Homo sapiens OX=9606 GN=SLC9A3R1 PE=1 SV=4	SLC9A3R1	1	1.16124e-40	239.48	2	EALAEAALES(1)PRPALVR	1.8279	0.89993	0.989306	1.01382	1.06295	0.970962	1.06303	1.11101	1.06529	0.993395	1.00214	0.869426	0.958748	0.81	0.929	1.021	1.061	1.117	1.109	1.191	0.0606937
O14745	288	S	Na(+)/H(+) exchange regulatory cofactor NHE-RF1 OS=Homo sapiens OX=9606 GN=SLC9A3R1 PE=1 SV=4	SLC9A3R1	0.90994	4.29481e-12	149.14	2	S(0.91)AS(0.214)S(0.455)DT(0.455)S(0.966)EELNSQDSPPK	-0.48216					1		1.11101	1.06529	0.993395	1.00214	0.869426	0.958748					1.15
O14745	290	S	Na(+)/H(+) exchange regulatory cofactor NHE-RF1 OS=Homo sapiens OX=9606 GN=SLC9A3R1 PE=1 SV=4	SLC9A3R1	0.99991	1.97648e-171	381.5	2	SAS(1)SDTSEELNSQDSPPK	2.159	1.23638	0.0377138	1.11362	1.22369	1.23283	1.15577	1.11101	1.06529	0.993395	1.00214	0.869426	0.958748	1.113	0.035	1.121	1.221	1.418	1.205	1.694	0.327179
O14745	291	S	Na(+)/H(+) exchange regulatory cofactor NHE-RF1 OS=Homo sapiens OX=9606 GN=SLC9A3R1 PE=1 SV=4	SLC9A3R1	0.930439	5.14499e-87	306.07	2	S(0.012)AS(0.057)S(0.93)DT(0.002)S(0.998)EELNSQDSPPK	-1.0784	1.11348	0.918151	0.90411	0.989203	1.17054	0.904518	1.11101	1.06529	0.993395	1.00214	0.869426	0.958748	1.002	0.862	0.91	0.987	1.346	0.943	1.181	0.265492
O14745	294	S	Na(+)/H(+) exchange regulatory cofactor NHE-RF1 OS=Homo sapiens OX=9606 GN=SLC9A3R1 PE=1 SV=4	SLC9A3R1	0.998823	2.58567e-08	144.55	2	S(0.01)AS(0.308)S(0.682)DT(0.002)S(0.999)EELNSQDSPPK	-1.9139	0.926106	0.878332	0.864899	0.995222	1.47015	0.86529	1.11101	1.06529	0.993395	1.00214	0.869426	0.958748	0.834	0.825	0.871	0.993	1.691	0.903	1.418	0.189409
O14745	299	S	Na(+)/H(+) exchange regulatory cofactor NHE-RF1 OS=Homo sapiens OX=9606 GN=SLC9A3R1 PE=1 SV=4	SLC9A3R1	0.993838	3.50833e-20	159.03	2	S(0.303)AS(0.674)S(0.023)DTSEELNS(0.994)QDS(0.006)PPK	-2.4203	0.862603	1.12311		0.842572	0.798191	1.37352	1.11101	1.06529	0.993395	1.00214	0.869426	0.958748	0.776	1.054		0.841	0.918	1.433	1.163	0.617406
O14757	296	S	Serine/threonine-protein kinase Chk1 OS=Homo sapiens OX=9606 GN=CHEK1 PE=1 SV=2	CHEK1	0.999992	4.69805e-05	117.68	2	HIQS(1)NLDFSPVNSASSEENVK	-2.4016	1.01744	0.942985	0.926	0.970692	0.985274	1.15761	0.990354	1.06029	1.11497	0.98341	0.93425	0.91673	1.027	0.889	0.831	0.987	1.055	1.263	1.203	0.130406
O14757	301	S	Serine/threonine-protein kinase Chk1 OS=Homo sapiens OX=9606 GN=CHEK1 PE=1 SV=2	CHEK1	0.99968	6.14325e-05	97.042	3	HIQSNLDFS(1)PVNSASSEENVK	3.47	0.91694	0.867385	1.07378			1.1419	0.990354	1.06029	1.11497	0.98341	0.93425	0.91673	0.926	0.818	0.963			1.246	1.381
O14757	280	S	Serine/threonine-protein kinase Chk1 OS=Homo sapiens OX=9606 GN=CHEK1 PE=1 SV=2	CHEK1	0.999202	8.03681e-08	155.38	2	VT(0.001)S(0.999)GGVSESPSGFSK	-1.7577	0.411637	0.618414	0.863792	1.56321	1.19782	1.34512	0.990354	1.06029	1.11497	0.98341	0.93425	0.91673	0.416	0.583	0.775	1.59	1.282	1.467	2.446	0.0083875
O14757	286	S	Serine/threonine-protein kinase Chk1 OS=Homo sapiens OX=9606 GN=CHEK1 PE=1 SV=2	CHEK1	0.960547	0.000361548	114.69	2	VTSGGVS(0.007)ES(0.961)PS(0.03)GFS(0.002)K	-6.9983	0.93338	0.95493	0.851389	1.20018		1.06012	0.990354	1.06029	1.11497	0.98341	0.93425	0.91673	0.942	0.901	0.764	1.22		1.156	1.367	0.0334309
O14757	317	S	Serine/threonine-protein kinase Chk1 OS=Homo sapiens OX=9606 GN=CHEK1 PE=1 SV=2	CHEK1	0.929792	0.00152898	94.66	2	YSS(0.07)S(0.93)QPEPR	2.4333					1		0.990354	1.06029	1.11497	0.98341	0.93425	0.91673					1.07
O14772	576	S	Fucose-1-phosphate guanylyltransferase OS=Homo sapiens OX=9606 GN=FPGT PE=1 SV=3	FPGT	1	0.00686062	67.548	2	LLS(1)IEEMLIY(1)K	6.4755	0.861941	1.01684		1.11701		1.00421	0.495854	0.800692	0.905756	1.27529	1.30319	1.21922	1.738	1.27		0.876		0.824	0.565	0.0729418
O14776	834	S	Transcription elongation regulator 1 OS=Homo sapiens OX=9606 GN=TCERG1 PE=1 SV=2	TCERG1	0.93879	0.00385155	99.668	2	AVDS(0.001)S(0.06)S(0.939)MREDLFK	-0.28015						1	1.17187	1.08618	1.02464	0.932034	0.909914	0.875368						1.142
O14776	638	S	Transcription elongation regulator 1 OS=Homo sapiens OX=9606 GN=TCERG1 PE=1 SV=2	TCERG1	1	1.24079e-09	156.96	2	DIDS(1)EKEAAMEAEIK	1.5965	0.672161	0.950599	1.14347	1.03389	1.17753	1.02236	1.17187	1.08618	1.02464	0.932034	0.909914	0.875368	0.574	0.875	1.116	1.109	1.294	1.168	1.392	0.141099
O14776	853	S	Transcription elongation regulator 1 OS=Homo sapiens OX=9606 GN=TCERG1 PE=1 SV=2	TCERG1	1	0.0285354	57.003	2	NLDS(1)EKEKELER	-5.7082			1				1.17187	1.08618	1.02464	0.932034	0.909914	0.875368			0.976
O14777	69	S	Kinetochore protein NDC80 homolog OS=Homo sapiens OX=9606 GN=NDC80 PE=1 SV=1	NDC80	1	2.68817e-05	148.62	2	NS(1)QLGIFSSSEK	0.39439	0.62233	0.892467	0.93027	1.25733	1.132	1.1656	0.913096	1.11906	1.04837	1.05031	0.94066	0.928497	0.682	0.798	0.887	1.197	1.203	1.255	1.544	0.00481841
O14777	77	S	Kinetochore protein NDC80 homolog OS=Homo sapiens OX=9606 GN=NDC80 PE=1 SV=1	NDC80	0.986061	9.68282e-08	181.08	2	NSQLGIFSS(0.014)S(0.986)EK	0.90846		1.0657	1.23513	0.813988	0.929369	0.955811	0.913096	1.11906	1.04837	1.05031	0.94066	0.928497		0.952	1.178	0.775	0.988	1.029	0.874	0.398044
O14787	355	S	Transportin-2 OS=Homo sapiens OX=9606 GN=TNPO2 PE=1 SV=3	TNPO2	0.999473	5.59316e-05	58.971	3	TVTLPHEAERPDGS(0.999)EDAEDDDDDDALS(0.001)DWNLR	5.6495			1				0.878821	0.974883	0.91226	1.22963	0.994738	1.00967			1.096
O14795	254	S	Protein unc-13 homolog B OS=Homo sapiens OX=9606 GN=UNC13B PE=1 SV=2	UNC13B	0.999838	0.00158157	72.922	2	AIS(1)PTSSSR	1.7073	0.473286		1.13746	1.10223	1.05779	1.22922
O14795	436	S	Protein unc-13 homolog B OS=Homo sapiens OX=9606 GN=UNC13B PE=1 SV=2	UNC13B	0.999997	1.51823e-08	122.16	3	KKPLPLVSDLSLVQS(1)R	-2.6351	0.658981	1.81397	1.2529	0.53507	1.02511	0.713974
O14795	176	S	Protein unc-13 homolog B OS=Homo sapiens OX=9606 GN=UNC13B PE=1 SV=2	UNC13B	0.987461	0.010787	55.866	2	KPLPT(0.002)AAAQCS(0.987)FEDPDS(0.01)AVDDR	-2.0529					1
O14802	24	S	DNA-directed RNA polymerase III subunit RPC1 OS=Homo sapiens OX=9606 GN=POLR3A PE=1 SV=2	POLR3A	0.999994	0.00018475	64.983	3	ISHICFGMKS(1)PEEMR	-2.8651		0.787907	1.13744	0.985505	1.08915		0.945583	1.02969	0.910685	1.00039	1.01379	1.09986		0.765	1.249	0.985	1.074		1.022	0.856867
O14818	11	S	Proteasome subunit alpha type-7 OS=Homo sapiens OX=9606 GN=PSMA7 PE=1 SV=1	PSMA7	0.999653	1.31302e-06	112.27	2	AITVFS(1)PDGHLFQVEYAQEAVK	-1.587	0.675417		0.926037	1.19268	1.20586		1.10783	0.976669	0.954861	0.976693	0.938269	1.04567	0.61		0.97	1.221	1.285		1.586	0.171814
O14828	32	S	Secretory carrier-associated membrane protein 3 OS=Homo sapiens OX=9606 GN=SCAMP3 PE=1 SV=3	SCAMP3	1	8.20474e-130	302.48	4	DGGNPFAEPSELDNPFQDPAVIQHRPS(1)R	-2.1373	0.907146	1.23476	0.958899	0.932729	1.02668	0.939786	0.996946	1.07291	1.04657	0.981822	0.94408	0.957673	0.91	1.151	0.916	0.95	1.087	0.981	1.014	0.845655
O14828	76	S	Secretory carrier-associated membrane protein 3 OS=Homo sapiens OX=9606 GN=SCAMP3 PE=1 SV=3	SCAMP3	0.999998	1.03473e-05	151.66	2	KLS(1)PTEPK	-3.1072	0.860489	1.12257	1.14416	0.855941	0.930131	1.0867	0.996946	1.07291	1.04657	0.981822	0.94408	0.957673	0.863	1.046	1.093	0.872	0.985	1.135	0.997	0.971474
O14867	196	S	Transcription regulator protein BACH1 OS=Homo sapiens OX=9606 GN=BACH1 PE=1 SV=2	BACH1	0.999994	4.40248e-11	105.6	2	AS(1)PPLQDSASQTYESMCLEK	0.98931	0.994309	1.05047	1.03769	0.974764	0.942764
O14867	445	S	Transcription regulator protein BACH1 OS=Homo sapiens OX=9606 GN=BACH1 PE=1 SV=2	BACH1	0.999988	0.000595757	126.48	2	ISES(1)PEPGQR	-2.7662	0.82598	0.944763	1.03046	1.00852		1.19028
O14874	31	S	[3-methyl-2-oxobutanoate dehydrogenase [lipoamide]] kinase, mitochondrial OS=Homo sapiens OX=9606 GN=BCKDK PE=1 SV=2	BCKDK	0.969718	1.35435e-106	351.79	2	S(0.97)T(0.026)S(0.004)ATDTHHVEMAR	-1.784	1.03574	0.975965	1.05486		0.947287	0.986143	1.18115	1.02445	1.13369	0.823733	0.915352	0.921617	0.877	0.953	0.93		1.035	1.07	1.144	0.0289071
O14874	33	S	[3-methyl-2-oxobutanoate dehydrogenase [lipoamide]] kinase, mitochondrial OS=Homo sapiens OX=9606 GN=BCKDK PE=1 SV=2	BCKDK	0.777868	0.00377785	54.556	3	S(0.096)T(0.096)S(0.778)AT(0.021)DT(0.01)HHVEMAR	-4.5146			1				1.18115	1.02445	1.13369	0.823733	0.915352	0.921617			0.882
O14879	237	S	Interferon-induced protein with tetratricopeptide repeats 3 OS=Homo sapiens OX=9606 GN=IFIT3 PE=1 SV=1	IFIT3	0.95822	2.27718e-06	92.319	3	EAEGEQFVEEALEKS(0.958)PCQT(0.042)DVLR	-1.8246	0.986994			1.27262	0.71421	1.02617	0.955503	1.00009	1.00036	1.07764	0.969948	0.996451	1.033			1.181	0.736	1.03	0.951
O14907	61	S	Tax1-binding protein 3 OS=Homo sapiens OX=9606 GN=TAX1BP3 PE=1 SV=2	TAX1BP3	1	5.66409e-05	96.453	2	VS(1)EGGPAEIAGLQIGDK	0.38951	0.934493	1.00717	1.07428	1.05437	1.03014	0.899548	1.20653		1.25596	1.0188	0.78972	0.728984	0.775		0.855	1.035	1.304	1.234	1.461	0.0305202
O14908	222	S	PDZ domain-containing protein GIPC1 OS=Homo sapiens OX=9606 GN=GIPC1 PE=1 SV=2	GIPC1	1	0.00265166	89.382	2	KAFDMIS(1)QR	-1.2953	0.784156	0.950285	1.13213		1.23154	0.901889	1.12412	1.07161	0.947729	1.00263	0.921388	0.932514	0.698	0.887	1.195		1.337	0.967	1.243	0.400673
O14908	232	S	PDZ domain-containing protein GIPC1 OS=Homo sapiens OX=9606 GN=GIPC1 PE=1 SV=2	GIPC1	1	9.04208e-05	129.82	3	SAGGRPGS(1)GPQLGTGR	-1.6385		0.489283		1.00681	1.01727	1.48664	1.12412	1.07161	0.947729	1.00263	0.921388	0.932514		0.457		1.004	1.104	1.594	2.7
O14908	225	S	PDZ domain-containing protein GIPC1 OS=Homo sapiens OX=9606 GN=GIPC1 PE=1 SV=2	GIPC1	0.999977	0.000249436	96.453	3	S(1)AGGRPGSGPQLGTGR	-2.4282	0.813661	0.962343	1.31569	0.775454	1.01535	1.11751	1.12412	1.07161	0.947729	1.00263	0.921388	0.932514	0.724	0.898	1.388	0.773	1.102	1.198	1.021	0.869346
O14920	672	S	Inhibitor of nuclear factor kappa-B kinase subunit beta OS=Homo sapiens OX=9606 GN=IKBKB PE=1 SV=1	IKBKB	0.999889	9.12666e-18	217.77	2	GPVSGS(1)PDSMNASR	-0.23736	0.988628	1.29452	0.741519	0.906322	0.720023	1.34899	0.846144	1.14041	0.957638	1.11874	0.946525	0.990539	1.168	1.135	0.774	0.81	0.761	1.362	0.953	0.783165
O14920	697	S	Inhibitor of nuclear factor kappa-B kinase subunit beta OS=Homo sapiens OX=9606 GN=IKBKB PE=1 SV=1	IKBKB	0.989335	5.18114e-05	90.556	2	LSQPGQLMSQPS(0.001)T(0.001)AS(0.009)NS(0.989)LPEPAK	-2.4358		0.740897	1.05158	1.20752			0.846144	1.14041	0.957638	1.11874	0.946525	0.990539		0.65	1.098	1.079			1.235
O14924	850	S	Regulator of G-protein signaling 12 OS=Homo sapiens OX=9606 GN=RGS12 PE=1 SV=1	RGS12	0.84378	0.00415895	61.503	2	ALPDSQQVPS(0.014)S(0.844)PAS(0.142)K	-6.4126		1.0703	0.898304		1.03139
P19105	19	S	Myosin regulatory light chain 12A OS=Homo sapiens OX=9606 GN=MYL12A PE=1 SV=2	MYL12A	1	9.29153e-45	229.08	2	AT(1)S(1)NVFAMFDQSQIQEFK	0.88074	1.00745	1.08309	1.09471	1.08843	0.862183	0.864133	1.11373	0.923814	0.929162	1.05909	0.92505	1.04915	0.905	1.172	1.178	1.028	0.932	0.824	0.855	0.229565
O14964	240	S	Hepatocyte growth factor-regulated tyrosine kinase substrate OS=Homo sapiens OX=9606 GN=HGS PE=1 SV=1	HGS	0.81829	0.00112882	65.248	2	AT(0.004)S(0.004)T(0.001)T(0.001)ELPPEY(0.005)LT(0.107)S(0.818)PLS(0.06)QQS(0.001)QLPPK	-1.6412	1.35744		0.642558				1.06598	1.00843	1.07223	1.01698	0.897685	0.93869	1.273		0.599
O14974	299	S	Protein phosphatase 1 regulatory subunit 12A OS=Homo sapiens OX=9606 GN=PPP1R12A PE=1 SV=1	PPP1R12A	0.999999	1.40195e-77	257.91	3	DKKS(1)PLIESTANMDNNQSQK	-2.5224	0.953091	1.02813	1.18602	1.06615	0.870462	0.896143	1.24708	1.07397	1.03483	0.902558	0.868985	0.872575	0.764	0.957	1.146	1.181	1.002	1.027	1.12	0.387575
O14974	422	S	Protein phosphatase 1 regulatory subunit 12A OS=Homo sapiens OX=9606 GN=PPP1R12A PE=1 SV=1	PPP1R12A	1	0.0391047	54.584	2	IS(1)PKEEER	-2.8448			0.9641			1.0359	1.24708	1.07397	1.03483	0.902558	0.868985	0.872575			0.932			1.187	1.274
O14974	445	S	Protein phosphatase 1 regulatory subunit 12A OS=Homo sapiens OX=9606 GN=PPP1R12A PE=1 SV=1	PPP1R12A	0.999771	2.00641e-31	244.6	2	TGS(1)YGALAEITASK	0.4827	0.841476	0.866941	0.967254	1.16373	1.11582	1.04478	1.24708	1.07397	1.03483	0.902558	0.868985	0.872575	0.675	0.807	0.935	1.289	1.284	1.197	1.56	0.00961224
O14974	507	S	Protein phosphatase 1 regulatory subunit 12A OS=Homo sapiens OX=9606 GN=PPP1R12A PE=1 SV=1	PPP1R12A	0.994923	9.57657e-07	223.03	2	LAS(0.995)T(0.005)SDIEEK	3.104	0.848934	0.990223	1.35647	1.77482	0.0295505		1.24708	1.07397	1.03483	0.902558	0.868985	0.872575	0.681	0.922	1.311	1.966	0.034		1.03	0.462203
O14974	509	S	Protein phosphatase 1 regulatory subunit 12A OS=Homo sapiens OX=9606 GN=PPP1R12A PE=1 SV=1	PPP1R12A	0.855318	0.00584756	91.993	2	RLAS(0.855)T(0.289)S(0.855)DIEEK	3.5609			0.901353	1.09865			1.24708	1.07397	1.03483	0.902558	0.868985	0.872575			0.871	1.217			1.397
O14974	618	S	Protein phosphatase 1 regulatory subunit 12A OS=Homo sapiens OX=9606 GN=PPP1R12A PE=1 SV=1	PPP1R12A	0.958363	1.17722e-05	135.21	2	LWAEDS(0.958)T(0.042)EKEK	-0.44461			1.03766	0.908557	1.05379		1.24708	1.07397	1.03483	0.902558	0.868985	0.872575			1.003	1.007	1.213		1.107
O14974	995	S	Protein phosphatase 1 regulatory subunit 12A OS=Homo sapiens OX=9606 GN=PPP1R12A PE=1 SV=1	PPP1R12A	1	5.63509e-05	202.24	2	RIS(1)EMEEELK	-0.98059	0.852702	0.953027	0.979425	1.17783	1.02175	1.01527	1.24708	1.07397	1.03483	0.902558	0.868985	0.872575	0.684	0.887	0.946	1.305	1.176	1.164	1.448	0.0231107
O14974	862	S	Protein phosphatase 1 regulatory subunit 12A OS=Homo sapiens OX=9606 GN=PPP1R12A PE=1 SV=1	PPP1R12A	0.999987	1.84766e-48	204.6	3	STGVSFWTQDS(1)DENEQEQQS(0.883)DT(0.115)EEGS(0.002)NKK	1.5939	0.762514	0.909905	0.892345	1.13161	1.22157	1.08206	1.24708	1.07397	1.03483	0.902558	0.868985	0.872575	0.611	0.847	0.862	1.254	1.406	1.24	1.681	0.0111923
O14974	871	S	Protein phosphatase 1 regulatory subunit 12A OS=Homo sapiens OX=9606 GN=PPP1R12A PE=1 SV=1	PPP1R12A	0.997883	3.99682e-76	280.43	3	STGVSFWTQDSDENEQEQQS(0.998)DT(0.002)EEGSNK	-0.51896	0.990974	1.02809	0.94123	1.00908	1.02062	1.01001	1.24708	1.07397	1.03483	0.902558	0.868985	0.872575	0.795	0.957	0.91	1.118	1.174	1.158	1.296	0.0101967
O14974	910	S	Protein phosphatase 1 regulatory subunit 12A OS=Homo sapiens OX=9606 GN=PPP1R12A PE=1 SV=1	PPP1R12A	0.998942	0.000846042	110.44	2	S(0.001)GS(0.999)YSYLEER	-0.24261	0.947923	1.02817	0.973836	1.17479	0.883625	0.991654	1.24708	1.07397	1.03483	0.902558	0.868985	0.872575	0.76	0.957	0.941	1.302	1.017	1.136	1.3	0.0633906
O14974	668	S	Protein phosphatase 1 regulatory subunit 12A OS=Homo sapiens OX=9606 GN=PPP1R12A PE=1 SV=1	PPP1R12A	0.99783	0.000225095	91.1	3	S(0.998)Y(0.002)LTPVRDEESESQR	-1.4676		0.540505	0.795917	1.40028	1.2157	1.0476	1.24708	1.07397	1.03483	0.902558	0.868985	0.872575		0.503	0.769	1.551	1.399	1.201	2.176	0.0232426
O14974	409	S	Protein phosphatase 1 regulatory subunit 12A OS=Homo sapiens OX=9606 GN=PPP1R12A PE=1 SV=1	PPP1R12A	0.924565	2.79384e-51	220.51	4	TKPLASVTNANTSSTQAAPVAVTTPTVSSGQAT(0.01)PT(0.064)S(0.925)PIKK	1.2213	1.12766	0.980151	0.939995	0.985469	0.96154	1.00518	1.24708	1.07397	1.03483	0.902558	0.868985	0.872575	0.904	0.913	0.908	1.092	1.107	1.152	1.23	0.000223411
O14974	903	S	Protein phosphatase 1 regulatory subunit 12A OS=Homo sapiens OX=9606 GN=PPP1R12A PE=1 SV=1	PPP1R12A	1	2.61291e-15	183.24	2	YETSSTSAGDRYDS(1)LLGR	-0.49119	0.846421	0.891682	0.884645	1.14216	1.25315	0.981951	1.24708	1.07397	1.03483	0.902558	0.868985	0.872575	0.679	0.83	0.855	1.265	1.442	1.125	1.621	0.00903357
O14976	826	S	Cyclin-G-associated kinase OS=Homo sapiens OX=9606 GN=GAK PE=1 SV=2	GAK	0.979471	6.86274e-06	45.556	3	ES(0.006)ES(0.01)ALMEDRDES(0.979)EVS(0.965)DEGGS(0.036)PIS(0.002)S(0.002)EGQEPR	-1.8392					1		0.807275	0.949894	1.09044	1.07393	1.00094	1.07753					0.999
O14976	829	S	Cyclin-G-associated kinase OS=Homo sapiens OX=9606 GN=GAK PE=1 SV=2	GAK	0.965469	6.86274e-06	45.556	3	ES(0.006)ES(0.01)ALMEDRDES(0.979)EVS(0.965)DEGGS(0.036)PIS(0.002)S(0.002)EGQEPR	-1.8392					1		0.807275	0.949894	1.09044	1.07393	1.00094	1.07753					0.999
O14978	178	S	Zinc finger protein 263 OS=Homo sapiens OX=9606 GN=ZNF263 PE=1 SV=2	ZNF263	1	0.000943901	58.691	3	LQELLGPS(1)PQRDPQAVK	-2.2295		1.02659			0.980332	0.993076
O14979	241	S	Heterogeneous nuclear ribonucleoprotein D-like OS=Homo sapiens OX=9606 GN=HNRNPDL PE=1 SV=3	HNRNPDL	0.999989	4.45037e-31	199.04	2	VFVGGLS(1)PDTSEEQIK	1.7455	0.985394	0.954794	0.990787	0.983969	1.1302	0.95485	1.17474	1.06324	1.04243	0.917014	0.905321	0.897252	0.839	0.898	0.95	1.073	1.248	1.064	1.26	0.0219744
O14980	1031	S	Exportin-1 OS=Homo sapiens OX=9606 GN=XPO1 PE=1 SV=1	XPO1	0.998381	5.63929e-15	199.04	2	EFAGEDT(0.002)S(0.998)DLFLEER	2.0206	0.876996		1.04607		1.06162	1.01531	0.882125	1.04798	0.978752	1.08496	0.998165	1.00801	0.994		1.069		1.064	1.007	1.004	0.935759
O14980	389	S	Exportin-1 OS=Homo sapiens OX=9606 GN=XPO1 PE=1 SV=1	XPO1	0.920227	7.12085e-37	175.62	2	ES(0.001)PFS(0.02)T(0.054)S(0.92)AS(0.004)PLLSGSQHFDVPPR	4.0657	0.865162		0.915195	1.21964			0.882125	1.04798	0.978752	1.08496	0.998165	1.00801	0.981		0.935	1.124			1.173
O14980	391	S	Exportin-1 OS=Homo sapiens OX=9606 GN=XPO1 PE=1 SV=1	XPO1	0.999878	2.61257e-60	220.79	3	ESPFSTSAS(1)PLLSGSQHFDVPPR	-3.0086	0.20937	1.20382		1.27533	1.31149		0.882125	1.04798	0.978752	1.08496	0.998165	1.00801	0.237	1.149		1.175	1.314		1.796	0.387283
O14980	1055	S	Exportin-1 OS=Homo sapiens OX=9606 GN=XPO1 PE=1 SV=1	XPO1	1	6.54648e-13	162.78	2	QMS(1)VPGIFNPHEIPEEMCD	4.5045	0.734118	1.00317	1.10867	1.26144	0.749987	1.14262	0.882125	1.04798	0.978752	1.08496	0.998165	1.00801	0.832	0.957	1.133	1.163	0.751	1.134	1.043	0.8616
O14981	234	S	TATA-binding protein-associated factor 172 OS=Homo sapiens OX=9606 GN=BTAF1 PE=1 SV=2	BTAF1	0.999897	4.63382e-15	135.48	2	DAVETNEKS(1)NDS(0.217)T(0.783)DGEPEEK	-7.0248	0.566405	0.578434	0.889055	1.2651	1.70101		0.942873	1.1165	0.877163	1.05137	1.04815	0.963953	0.601	0.518	1.014	1.203	1.623		1.987	0.0864402
O14981	237	S	TATA-binding protein-associated factor 172 OS=Homo sapiens OX=9606 GN=BTAF1 PE=1 SV=2	BTAF1	0.961523	7.21553e-11	130.78	2	DAVETNEKS(0.091)NDS(0.962)T(0.948)DGEPEEK	-7.402			0.831464		1.33703	0.831501	0.942873	1.1165	0.877163	1.05137	1.04815	0.963953			0.948		1.276	0.863	1.128
O15013	200	S	Rho guanine nucleotide exchange factor 10 OS=Homo sapiens OX=9606 GN=ARHGEF10 PE=1 SV=4	ARHGEF10	0.971383	0.000849577	83.077	2	QPNS(0.007)LS(0.971)S(0.022)EEPPTSEDQVGR	-2.4165	0.91919	1.04594		1.04027	1.00945	0.985149	0.905463	1.05095	1.07156	1.01923	0.956724	0.996073	1.015	0.995		1.021	1.055	0.989	1.017	0.567112
O15013	1283	S	Rho guanine nucleotide exchange factor 10 OS=Homo sapiens OX=9606 GN=ARHGEF10 PE=1 SV=4	ARHGEF10	0.765278	1.76799e-27	216.4	2	S(0.057)DLS(0.347)S(0.765)S(0.766)S(0.062)GS(0.002)LSLSHGSSSLEHR	2.3251	0.359116			0.925256	1.71563		0.905463	1.05095	1.07156	1.01923	0.956724	0.996073	0.397			0.908	1.793		3.402
O15013	1284	S	Rho guanine nucleotide exchange factor 10 OS=Homo sapiens OX=9606 GN=ARHGEF10 PE=1 SV=4	ARHGEF10	0.994891	6.83537e-61	249.07	3	SDLSS(0.003)S(0.995)S(0.003)GSLSLSHGSSSLEHR	-0.47775		0.937077	0.383075	1.18955	1.29996	1.19034	0.905463	1.05095	1.07156	1.01923	0.956724	0.996073		0.892	0.357	1.167	1.359	1.195	1.986	0.108425
O15013	1285	S	Rho guanine nucleotide exchange factor 10 OS=Homo sapiens OX=9606 GN=ARHGEF10 PE=1 SV=4	ARHGEF10	0.987936	1.82447e-13	133.64	2	S(0.001)DLS(0.003)S(0.211)S(0.788)S(0.988)GS(0.01)LSLSHGSSSLEHR	0.48033			0.623083			1.37692	0.905463	1.05095	1.07156	1.01923	0.956724	0.996073			0.581			1.382	2.379
O15013	1287	S	Rho guanine nucleotide exchange factor 10 OS=Homo sapiens OX=9606 GN=ARHGEF10 PE=1 SV=4	ARHGEF10	0.997434	1.76799e-27	216.4	3	SDLS(0.001)S(0.612)S(0.387)SGS(0.997)LS(0.002)LSHGSSSLEHR	0.79967	0.630802	0.805557	0.885776	1.19497	1.21256	1.27033	0.905463	1.05095	1.07156	1.01923	0.956724	0.996073	0.697	0.767	0.827	1.172	1.267	1.275	1.621	0.0010073
O15013	1291	S	Rho guanine nucleotide exchange factor 10 OS=Homo sapiens OX=9606 GN=ARHGEF10 PE=1 SV=4	ARHGEF10	0.920857	6.23732e-20	164.22	3	SDLSSSSGSLS(0.013)LS(0.921)HGS(0.05)S(0.013)S(0.003)LEHR	0.24582	0.951711	1.24851	0.745856	1.0775	0.975543	1.00088	0.905463	1.05095	1.07156	1.01923	0.956724	0.996073	1.051	1.188	0.696	1.057	1.02	1.005	1.05	0.674168
O15013	379	S	Rho guanine nucleotide exchange factor 10 OS=Homo sapiens OX=9606 GN=ARHGEF10 PE=1 SV=4	ARHGEF10	1	6.10807e-05	220.34	2	S(1)LIAQDHR	-2.0897	0.791772	1.01318	1.00156	1.20317	1.01415	0.976172	0.905463	1.05095	1.07156	1.01923	0.956724	0.996073	0.874	0.964	0.935	1.18	1.06	0.98	1.161	0.0734536
O15013	59	S	Rho guanine nucleotide exchange factor 10 OS=Homo sapiens OX=9606 GN=ARHGEF10 PE=1 SV=4	ARHGEF10	1	4.0394e-110	289.82	3	YDTNNNEEEEGEQFDFDS(1)GDEIPEADR	0.024199	0.900216	0.993774	0.961462	1.06738	1.02141	1.05575	0.905463	1.05095	1.07156	1.01923	0.956724	0.996073	0.994	0.946	0.897	1.047	1.068	1.06	1.119	0.019875
O15014	758	S	Zinc finger protein 609 OS=Homo sapiens OX=9606 GN=ZNF609 PE=1 SV=2	ZNF609	1	0.000987452	159.12	2	AEEGKS(1)PFR	-0.71949	1.16651	1.0414	1.05214	0.880041	0.993053	0.866855
O15014	1055	S	Zinc finger protein 609 OS=Homo sapiens OX=9606 GN=ZNF609 PE=1 SV=2	ZNF609	0.986512	0.0172747	63.212	2	APS(0.987)LT(0.013)DLVK	-4.0688		1.0226	0.9774
O15014	1199	S	Zinc finger protein 609 OS=Homo sapiens OX=9606 GN=ZNF609 PE=1 SV=2	ZNF609	0.993741	0.0193656	44.781	2	EDGKES(0.144)T(0.168)S(0.197)S(0.476)DCKLPT(0.007)S(0.015)EES(0.994)R	16.545					0.984435	1.01557
O15014	358	S	Zinc finger protein 609 OS=Homo sapiens OX=9606 GN=ZNF609 PE=1 SV=2	ZNF609	1	2.91283e-10	218.12	2	FCDS(1)PTSDLEMR	1.8148	1.05467	0.995227	0.964943	0.943509	1.02091	1.02074
O15014	361	S	Zinc finger protein 609 OS=Homo sapiens OX=9606 GN=ZNF609 PE=1 SV=2	ZNF609	0.980111	0.000118542	115.79	2	FCDS(1)PT(0.02)S(0.98)DLEMR	0.45614	0.911217	0.918618	0.950396	0.983403	1.18798	1.04838
O15014	804	S	Zinc finger protein 609 OS=Homo sapiens OX=9606 GN=ZNF609 PE=1 SV=2	ZNF609	0.987532	1.34548e-11	162.78	2	IYSFTDNAPS(0.988)PS(0.008)IGGS(0.001)S(0.003)R	1.7384	0.945935		1.09519	1.02384		0.935029
O15014	576	S	Zinc finger protein 609 OS=Homo sapiens OX=9606 GN=ZNF609 PE=1 SV=2	ZNF609	1	2.33062e-14	245.85	2	LVEPHS(1)PS(1)PSSK	0.44695	1.0875	1.04895	1.01414	0.947485	0.923826	0.978107
O15014	578	S	Zinc finger protein 609 OS=Homo sapiens OX=9606 GN=ZNF609 PE=1 SV=2	ZNF609	0.999779	1.14965e-09	208.23	2	LVEPHS(1)PS(1)PSSK	0.44695	0.950664	1.08951	1.01357	0.920987	0.989026	1.03624
O15014	452	S	Zinc finger protein 609 OS=Homo sapiens OX=9606 GN=ZNF609 PE=1 SV=2	ZNF609	0.938184	0.00524557	77.996	2	NKPLSDMELNS(0.938)S(0.041)S(0.018)EDS(0.003)K	0.24956						1
O15014	413	S	Zinc finger protein 609 OS=Homo sapiens OX=9606 GN=ZNF609 PE=1 SV=2	ZNF609	0.977497	7.48546e-16	139.61	4	RGS(0.977)QNS(0.022)SEHRPPASSTSEDVK	1.1696				1
O15014	467	S	Zinc finger protein 609 OS=Homo sapiens OX=9606 GN=ZNF609 PE=1 SV=2	ZNF609	0.999999	1.84359e-24	218.39	2	TNS(1)MGSATGPLPGTK	4.4176	1.05411	0.987104	0.717575			1.24121
O15014	842	S	Zinc finger protein 609 OS=Homo sapiens OX=9606 GN=ZNF609 PE=1 SV=2	ZNF609	0.962574	0.000186037	68.826	2	T(0.037)NS(0.963)PAYS(0.021)DIS(0.979)DAGEDGEGK	5.3053	0.931616	1.11661	1.72159			0.230177
O15014	846	S	Zinc finger protein 609 OS=Homo sapiens OX=9606 GN=ZNF609 PE=1 SV=2	ZNF609	0.983119	0.000933166	55.557	2	T(0.677)NS(0.319)PAY(0.021)S(0.983)DIS(0.999)DAGEDGEGK	-1.5581	0.982098	1.02861	1.00145			0.987848
O15014	849	S	Zinc finger protein 609 OS=Homo sapiens OX=9606 GN=ZNF609 PE=1 SV=2	ZNF609	0.999385	0.000468221	68.826	2	T(0.677)NS(0.319)PAY(0.021)S(0.983)DIS(0.999)DAGEDGEGK	-1.5581	1.10086	0.939375	1.05761			0.902152
O15015	930	S	Zinc finger protein 646 OS=Homo sapiens OX=9606 GN=ZNF646 PE=1 SV=2	ZNF646	0.999874	0.00215412	71.114	2	S(1)PPLQLSEAELLNQLQR	-2.0373				1
O15018	920	S	PDZ domain-containing protein 2 OS=Homo sapiens OX=9606 GN=PDZD2 PE=1 SV=4	PDZD2	1	0.000521665	104.49	2	ANS(1)LVTLGSHR	-3.3355	0.920471	1.0493	1.02428	1.13875	0.985618	0.88158
O15018	850	S	PDZ domain-containing protein 2 OS=Homo sapiens OX=9606 GN=PDZD2 PE=1 SV=4	PDZD2	0.962274	0.000539141	77.229	2	EANSSPGLGT(0.002)PLKS(0.962)PS(0.035)LAK	0.050905	0.835798	0.951524	0.992699	1.12527	1.09471
O15018	2636	S	PDZ domain-containing protein 2 OS=Homo sapiens OX=9606 GN=PDZD2 PE=1 SV=4	PDZD2	0.987165	0.0174456	47.915	2	EGS(0.009)GLGFS(0.987)VAGGT(0.004)DVEPK	-2.0529					1.04274	0.957261
O15018	1270	S	PDZ domain-containing protein 2 OS=Homo sapiens OX=9606 GN=PDZD2 PE=1 SV=4	PDZD2	0.997472	4.38842e-05	70.249	2	TSVDTGQVSRPENPS(0.001)QPAS(0.997)PR	1.4745		0.886543	1.11346
O15021	1467	S	Microtubule-associated serine/threonine-protein kinase 4 OS=Homo sapiens OX=9606 GN=MAST4 PE=1 SV=4	MAST4	0.999971	0.000210121	107.6	3	KHS(1)LEVTQEEVQR	-2.8471	0.845888	0.887954	1.10447	1.18849	1.09169	0.881507
Q6P0Q8	230	S	Microtubule-associated serine/threonine-protein kinase 2 OS=Homo sapiens OX=9606 GN=MAST2 PE=1 SV=2	MAST2	0.969641	5.69115e-10	144.17	3	RWS(0.97)LAS(0.025)LPS(0.002)S(0.002)GY(0.002)GTNTPSSTVSSSCSSQEK	0.56836	0.688722	0.827846	0.930651	1.40457	1.16543	0.982789
Q6P0Q8	1399	S	Microtubule-associated serine/threonine-protein kinase 2 OS=Homo sapiens OX=9606 GN=MAST2 PE=1 SV=2	MAST2	0.999198	0.00994697	66.485	2	S(0.001)AEPPRS(0.999)PLLK	-2.1594			0.16901	1.44403		1.38696
O15021	1370	S	Microtubule-associated serine/threonine-protein kinase 4 OS=Homo sapiens OX=9606 GN=MAST4 PE=1 SV=4	MAST4	1	0.00240536	94.507	2	S(1)AGNIPLSPLAR	-3.4066	0.94092	1.03187	0.959441	0.96814	1.11046	0.98917
O15027	2073	S	Protein transport protein Sec16A OS=Homo sapiens OX=9606 GN=SEC16A PE=1 SV=4	SEC16A	0.973443	0.000623037	57.71	2	ADS(0.973)GPT(0.027)QPPLSLSPAPETK	0.54907		1.18279				0.817213	1.09862	1.09616	1.02392	0.966206	0.903336	0.911757		1.079				0.896	0.83
O15027	2083	S	Protein transport protein Sec16A OS=Homo sapiens OX=9606 GN=SEC16A PE=1 SV=4	SEC16A	0.997733	3.80899e-13	163.34	2	ADSGPTQPPLS(0.001)LS(0.998)PAPET(0.002)K	0.73756	0.781131	0.913037	1.05367	1.14696	1.04527	1.05993	1.09862	1.09616	1.02392	0.966206	0.903336	0.911757	0.711	0.833	1.029	1.187	1.157	1.163	1.363	0.0402853
O15027	122	S	Protein transport protein Sec16A OS=Homo sapiens OX=9606 GN=SEC16A PE=1 SV=4	SEC16A	0.997467	3.9009e-05	102.89	2	AHAS(0.997)PFS(0.002)GALTPSAPPGPEMNR	-1.109	1.02129	1.02492	1.22765		0.930855	0.795292	1.09862	1.09616	1.02392	0.966206	0.903336	0.911757	0.93	0.935	1.199		1.03	0.872	0.931	0.625471
O15027	1069	S	Protein transport protein Sec16A OS=Homo sapiens OX=9606 GN=SEC16A PE=1 SV=4	SEC16A	1	6.05162e-05	133.29	2	AQQELVPPQQQAS(1)PPQLPK	-0.61474	1.28887	1.68308	1.17776	0.816338		0.0339482	1.09862	1.09616	1.02392	0.966206	0.903336	0.911757	1.173	1.535	1.15	0.845		0.037	0.343	0.190527
O15027	2295	S	Protein transport protein Sec16A OS=Homo sapiens OX=9606 GN=SEC16A PE=1 SV=4	SEC16A	0.997814	0.00139652	103.87	2	CS(0.002)S(0.998)MSSLSR	-2.8521	1.20736	1.14357	0.886442	1.1774	0.640495	0.944728	1.09862	1.09616	1.02392	0.966206	0.903336	0.911757	1.099	1.043	0.866	1.219	0.709	1.036	0.985	0.854723
O15027	1305	S	Protein transport protein Sec16A OS=Homo sapiens OX=9606 GN=SEC16A PE=1 SV=4	SEC16A	1	1.06406e-14	248.91	2	REHS(1)AFGDRPEK	-2.5606	1.02	1.01419	0.993399	1.14525	0.960527	0.866634	1.09862	1.09616	1.02392	0.966206	0.903336	0.911757	0.928	0.925	0.97	1.185	1.063	0.951	1.133	0.137038
O15027	1327	S	Protein transport protein Sec16A OS=Homo sapiens OX=9606 GN=SEC16A PE=1 SV=4	SEC16A	0.999999	2.69035e-91	289.97	4	FTGS(1)FDDDPDPHRDPYGEEVDRR	0.63998	0.935629	1.06057	0.994881	0.947728	0.763417	1.29777	1.09862	1.09616	1.02392	0.966206	0.903336	0.911757	0.852	0.968	0.972	0.981	0.845	1.423	1.164	0.468391
O15027	589	S	Protein transport protein Sec16A OS=Homo sapiens OX=9606 GN=SEC16A PE=1 SV=4	SEC16A	0.810269	2.72547e-06	59.868	3	GS(0.163)VS(0.81)QPS(0.016)T(0.009)PS(0.001)PPKPTGIFQTSANSSFEPVK	-1.0039	0.795865			1.48493	0.705287	1.01392	1.09862	1.09616	1.02392	0.966206	0.903336	0.911757	0.724			1.537	0.781	1.112	1.579
O15027	1964	S	Protein transport protein Sec16A OS=Homo sapiens OX=9606 GN=SEC16A PE=1 SV=4	SEC16A	1	1.0817e-36	224.63	2	LLPSAPQTLPDGPLAS(1)PAR	-0.69119	0.763341	0.864542	1.01157	1.15073	1.10398	1.10584	1.09862	1.09616	1.02392	0.966206	0.903336	0.911757	0.695	0.789	0.988	1.191	1.222	1.213	1.467	0.0188133
O15027	1939	S	Protein transport protein Sec16A OS=Homo sapiens OX=9606 GN=SEC16A PE=1 SV=4	SEC16A	0.990283	1.8188e-07	136.96	3	PGLSQPGALGIANPLLAVPAPS(0.99)PEHS(0.006)S(0.003)PS(0.001)VR	-0.7019	0.925157	1.21063	0.957604	1.03697	0.838968	1.03068	1.09862	1.09616	1.02392	0.966206	0.903336	0.911757	0.842	1.104	0.935	1.073	0.929	1.13	1.087	0.428764
O15027	569	S	Protein transport protein Sec16A OS=Homo sapiens OX=9606 GN=SEC16A PE=1 SV=4	SEC16A	0.999963	1.28539e-70	257.99	2	QIDSS(1)PVGGETDETTVSQNYR	-1.0309	1.1121	1.19273	1.08463	0.929136	0.82355	0.857851	1.09862	1.09616	1.02392	0.966206	0.903336	0.911757	1.012	1.088	1.059	0.962	0.912	0.941	0.891	0.0117488
O15027	1368	S	Protein transport protein Sec16A OS=Homo sapiens OX=9606 GN=SEC16A PE=1 SV=4	SEC16A	0.986532	5.92817e-27	254.55	2	RS(0.987)S(0.024)LS(0.988)S(0.97)HS(0.03)HQS(0.003)QIYR	-3.5702	0.740453	0.696513	2.36997	0.699518	0.49355		1.09862	1.09616	1.02392	0.966206	0.903336	0.911757	0.674	0.635	2.315	0.724	0.546		0.526	0.466661
O15027	1369	S	Protein transport protein Sec16A OS=Homo sapiens OX=9606 GN=SEC16A PE=1 SV=4	SEC16A	0.999082	1.65231e-38	294.17	3	RS(0.001)S(0.999)LSSHSHQSQIYR	-0.26197	1.05348	1.01658	1.20372	1.2493	1.37752	0.0994075	1.09862	1.09616	1.02392	0.966206	0.903336	0.911757	0.959	0.927	1.176	1.293	1.525	0.109	0.956	0.571442
O15027	1371	S	Protein transport protein Sec16A OS=Homo sapiens OX=9606 GN=SEC16A PE=1 SV=4	SEC16A	0.987708	0.000726834	127.07	2	RS(0.987)S(0.024)LS(0.988)S(0.97)HS(0.03)HQS(0.003)QIYR	-3.5702		0.0197229	1.46494	1.51534			1.09862	1.09616	1.02392	0.966206	0.903336	0.911757		0.018	1.431	1.568			2.164
O15027	1372	S	Protein transport protein Sec16A OS=Homo sapiens OX=9606 GN=SEC16A PE=1 SV=4	SEC16A	0.969745	0.00110377	91.457	2	RS(0.987)S(0.024)LS(0.988)S(0.97)HS(0.03)HQS(0.003)QIYR	-3.5702			0.154647		2.74301	0.102347	1.09862	1.09616	1.02392	0.966206	0.903336	0.911757			0.151		3.037	0.112	10.427
O15027	1374	S	Protein transport protein Sec16A OS=Homo sapiens OX=9606 GN=SEC16A PE=1 SV=4	SEC16A	0.986404	0.00302717	58.061	3	RS(0.429)S(0.539)LS(0.025)S(0.019)HS(0.986)HQS(0.001)QIYR	-0.64744	0.704781	0.858658	1.12591	1.31065			1.09862	1.09616	1.02392	0.966206	0.903336	0.911757	0.642	0.783	1.1	1.356			1.611
O15027	1389	S	Protein transport protein Sec16A OS=Homo sapiens OX=9606 GN=SEC16A PE=1 SV=4	SEC16A	0.882629	1.71638e-05	98.74	3	SHNVAAGS(0.883)Y(0.01)EAPLPPGS(0.107)FHGDFAYGTYR	0.23025	1						1.09862	1.09616	1.02392	0.966206	0.903336	0.911757	0.91
O15027	1398	S	Protein transport protein Sec16A OS=Homo sapiens OX=9606 GN=SEC16A PE=1 SV=4	SEC16A	0.997384	1.56838e-13	119.37	3	SHNVAAGSYEAPLPPGS(0.997)FHGDFAYGT(0.002)YR	0.03577		0.752646	0.985163	1.26312	1.07895	0.920128	1.09862	1.09616	1.02392	0.966206	0.903336	0.911757		0.687	0.962	1.307	1.194	1.009	1.419	0.109713
O15027	1356	S	Protein transport protein Sec16A OS=Homo sapiens OX=9606 GN=SEC16A PE=1 SV=4	SEC16A	0.999999	3.49389e-10	224.49	2	S(1)LHSAHSLASR	-1.814	0.869465	1.00251	0.995017	1.05988	1.06278	1.01035	1.09862	1.09616	1.02392	0.966206	0.903336	0.911757	0.791	0.915	0.972	1.097	1.177	1.108	1.263	0.0219527
O15027	2022	S	Protein transport protein Sec16A OS=Homo sapiens OX=9606 GN=SEC16A PE=1 SV=4	SEC16A	0.999997	0.000132598	70.877	2	S(1)PDPGIVPQEAPVGNSLSELSEENFDGK	3.8368	0.8876	0.863105			1.16305	1.08624	1.09862	1.09616	1.02392	0.966206	0.903336	0.911757	0.808	0.787			1.288	1.191	1.554	0.00868534
O15027	1347	S	Protein transport protein Sec16A OS=Homo sapiens OX=9606 GN=SEC16A PE=1 SV=4	SEC16A	1	0.000191085	96.264	4	S(1)VHS(1)EHS(1)ARS(0.977)LHS(0.023)AHSLASR	-0.20965	0.876878	1.06255	1.13479	1.00076	0.992508	0.932514	1.09862	1.09616	1.02392	0.966206	0.903336	0.911757	0.798	0.969	1.108	1.036	1.099	1.023	1.098	0.35433
O15027	1350	S	Protein transport protein Sec16A OS=Homo sapiens OX=9606 GN=SEC16A PE=1 SV=4	SEC16A	1	0.000191085	96.264	4	S(1)VHS(1)EHS(1)ARS(0.977)LHS(0.023)AHSLASR	-0.20965	0.876878	1.06255	1.13479	1.00076	0.992508	0.932514	1.09862	1.09616	1.02392	0.966206	0.903336	0.911757	0.798	0.969	1.108	1.036	1.099	1.023	1.098	0.35433
O15027	1353	S	Protein transport protein Sec16A OS=Homo sapiens OX=9606 GN=SEC16A PE=1 SV=4	SEC16A	0.999677	0.000191085	96.264	4	S(1)VHS(1)EHS(1)ARS(0.977)LHS(0.023)AHSLASR	-0.20965	0.876878	1.06255	1.13479	1.00076	0.992508	0.932514	1.09862	1.09616	1.02392	0.966206	0.903336	0.911757	0.798	0.969	1.108	1.036	1.099	1.023	1.098	0.35433
O15027	2271	S	Protein transport protein Sec16A OS=Homo sapiens OX=9606 GN=SEC16A PE=1 SV=4	SEC16A	0.999799	2.36963e-09	121.8	3	VLSSAAS(1)LPGSELPSSRPEGSQGGELSR	0.043641	1.02053	1.1908	1.05968	1.17278	0.702723	0.853482	1.09862	1.09616	1.02392	0.966206	0.903336	0.911757	0.929	1.086	1.035	1.214	0.778	0.936	0.96	0.706252
O15027	2291	S	Protein transport protein Sec16A OS=Homo sapiens OX=9606 GN=SEC16A PE=1 SV=4	SEC16A	0.759194	1.19087e-13	119.31	3	VLSSAASLPGS(0.001)ELPS(0.055)S(0.055)RPEGS(0.131)QGGELS(0.759)R	0.268		1.14413		1.23299	0.625105	0.997768	1.09862	1.09616	1.02392	0.966206	0.903336	0.911757		1.044		1.276	0.692	1.094	0.978
O15027	1207	S	Protein transport protein Sec16A OS=Homo sapiens OX=9606 GN=SEC16A PE=1 SV=4	SEC16A	0.997309	0.0107106	62.804	2	YRPY(0.001)DGAAS(0.997)AY(0.001)AQNYR	-1.7956	1						1.09862	1.09616	1.02392	0.966206	0.903336	0.911757	0.91
O15031	1244	S	Plexin-B2 OS=Homo sapiens OX=9606 GN=PLXNB2 PE=1 SV=3	PLXNB2	1	1.09899e-08	159.83	2	SQLEGLEES(1)VRDR	-2.004	0.349425	0.726231	1.34119	0.690623	1.48356	1.40896	1.008	1.00238	1.06741	0.962361	0.985455	0.974397	0.347	0.725	1.256	0.718	1.505	1.446	1.576	0.295802
O15031	1603	S	Plexin-B2 OS=Homo sapiens OX=9606 GN=PLXNB2 PE=1 SV=3	PLXNB2	0.999999	0.00169048	80.049	2	VWHLVRPTDEVDEGKS(1)K	-5.3433			0.827504	1.1725			1.008	1.00238	1.06741	0.962361	0.985455	0.974397			0.775	1.218			1.572
O15033	337	S	Apoptosis-resistant E3 ubiquitin protein ligase 1 OS=Homo sapiens OX=9606 GN=AREL1 PE=1 SV=3	AREL1	0.923851	0.00416029	46.844	3	RPS(0.459)T(0.541)AVDEEDEDS(0.924)PS(0.065)ECHT(0.011)PEK	1.698		1.2739	0.7261
O15037	10	S	Protein KHNYN OS=Homo sapiens OX=9606 GN=KHNYN PE=1 SV=3	KHNYN	0.999976	0.000144162	107.15	3	PAS(1)PDRFAVSAEAENK	-1.107	1.08547		0.964167	0.909422	0.983072	1.05787
O15042	67	S	U2 snRNP-associated SURP motif-containing protein OS=Homo sapiens OX=9606 GN=U2SURP PE=1 SV=2	U2SURP	1	1.08098e-30	265.16	2	ESLCDS(1)PHQNLSR	2.2216	0.980202	1.36494	0.701082	1.01202	0.781368	1.16039	1.02486	1.09213	1.06458	0.928622	0.947949	0.941864	0.956	1.25	0.659	1.09	0.824	1.232	1.098	0.634244
O15042	236	S	U2 snRNP-associated SURP motif-containing protein OS=Homo sapiens OX=9606 GN=U2SURP PE=1 SV=2	U2SURP	0.852011	0.018247	46.768	2	FEPPQS(0.852)DS(0.148)DGQR	0.5789		1					1.02486	1.09213	1.06458	0.928622	0.947949	0.941864		0.916
O15042	238	S	U2 snRNP-associated SURP motif-containing protein OS=Homo sapiens OX=9606 GN=U2SURP PE=1 SV=2	U2SURP	0.941211	0.00287798	70.552	2	FEPPQS(0.059)DS(0.941)DGQR	-1.6654		0.796762	0.857888	1.14392	1.13889	1.06254	1.02486	1.09213	1.06458	0.928622	0.947949	0.941864		0.73	0.806	1.232	1.201	1.128	1.546	0.00318872
O15042	202	S	U2 snRNP-associated SURP motif-containing protein OS=Homo sapiens OX=9606 GN=U2SURP PE=1 SV=2	U2SURP	1	0.00583809	104.04	2	KKS(1)NLELFK	-0.26661	0.594317	0.996227	1.30958	1.25768	0.876453	0.965744	1.02486	1.09213	1.06458	0.928622	0.947949	0.941864	0.58	0.912	1.23	1.354	0.925	1.025	1.214	0.409877
O15042	485	S	U2 snRNP-associated SURP motif-containing protein OS=Homo sapiens OX=9606 GN=U2SURP PE=1 SV=2	U2SURP	0.994405	3.44524e-19	253.72	2	LYSILQGDS(0.994)PT(0.006)K	0.27153	0.869333		0.976815	0.938118	1.05508	1.16066	1.02486	1.09213	1.06458	0.928622	0.947949	0.941864	0.848		0.918	1.01	1.113	1.232	1.267	0.0609124
O15047	508	S	Histone-lysine N-methyltransferase SETD1A OS=Homo sapiens OX=9606 GN=SETD1A PE=1 SV=3	SETD1A	0.99951	5.69382e-05	71.912	2	FS(0.001)FLAS(1)DT(1)EEEEENSSMVLGAR	2.043	0.727699		0.732477	1.10475	1.01459	1.42049	1.02315	1.05634				0.920518	0.711					1.543	2.17
O15047	1152	S	Histone-lysine N-methyltransferase SETD1A OS=Homo sapiens OX=9606 GN=SETD1A PE=1 SV=3	SETD1A	0.812782	0.000503692	86.798	2	PS(0.813)S(0.187)PIPLLPPPK	-2.3476		0.521463	1.75999	0.506672	1.21187		1.02315	1.05634				0.920518		0.494
O15047	1153	S	Histone-lysine N-methyltransferase SETD1A OS=Homo sapiens OX=9606 GN=SETD1A PE=1 SV=3	SETD1A	0.930404	2.48446e-05	108.94	3	PDERPS(0.07)S(0.93)PIPLLPPPK	-2.7309	1.10597	1.07167		0.856529	1.00839	0.957444	1.02315	1.05634				0.920518	1.081	1.015				1.04	0.992
O15047	1169	S	Histone-lysine N-methyltransferase SETD1A OS=Homo sapiens OX=9606 GN=SETD1A PE=1 SV=3	SETD1A	0.838668	0.000368898	76.831	3	RKT(0.503)VS(0.839)FS(0.658)AIEVVPAPEPPPATPPQAK	0.84594	0.417656	0.695899	1.15025	1.70145	1.10804	0.926702	1.02315	1.05634				0.920518	0.408	0.659				1.007	1.888
O15047	470	S	Histone-lysine N-methyltransferase SETD1A OS=Homo sapiens OX=9606 GN=SETD1A PE=1 SV=3	SETD1A	0.998543	3.63989e-36	203.66	3	S(0.001)GS(0.999)PAPETTNESVPFAQHSSLDSR	-4.4745	1.17111	1.04828	1.0177	1.1722	0.852011	0.738705	1.02315	1.05634				0.920518	1.145	0.992				0.802	0.751
O15047	464	S	Histone-lysine N-methyltransferase SETD1A OS=Homo sapiens OX=9606 GN=SETD1A PE=1 SV=3	SETD1A	0.919782	0.000891567	41.39	3	T(0.509)S(0.509)PRPAS(0.92)PARS(0.732)GS(0.732)PAPET(0.196)T(0.196)NES(0.196)VPFAQHS(0.004)S(0.003)LDS(0.003)R	5.6016				1			1.02315	1.05634				0.920518
O15047	1103	S	Histone-lysine N-methyltransferase SETD1A OS=Homo sapiens OX=9606 GN=SETD1A PE=1 SV=3	SETD1A	0.999999	6.82043e-09	152.02	2	VAGS(1)PVTPLPEQEASPAR	-0.025884	1.07627	0.413412	1.05119	1.59839	0.958967	0.901764	1.02315	1.05634				0.920518	1.052	0.391				0.98	1.358
O15049	176	S	NEDD4-binding protein 3 OS=Homo sapiens OX=9606 GN=N4BP3 PE=1 SV=3	N4BP3	1	8.76594e-08	124.4	3	AQLLHALS(1)LDEGGPEPEPSLSDSSSGGSFGR	2.3206		1.01802	0.945854	1.12896	0.970963	0.936203
O15056	1124	S	Synaptojanin-2 OS=Homo sapiens OX=9606 GN=SYNJ2 PE=1 SV=3	SYNJ2	0.99878	4.71978e-27	192.49	2	S(0.001)AS(0.999)DASISSGTHGQYSILQTAR	-0.99039	0.763338	1.01683	1.05125	1.27118		0.897402
O15061	1181	S	Synemin OS=Homo sapiens OX=9606 GN=SYNM PE=1 SV=2	SYNM	0.999919	2.94334e-15	189.47	2	HVTLGPGQS(1)PLSR	0.56608			0.781998	1.04008	1.08364	1.09428
O15061	653	S	Synemin OS=Homo sapiens OX=9606 GN=SYNM PE=1 SV=2	SYNM	0.979243	0.000590258	89.459	2	QFT(0.02)QS(0.979)PETEASADSFPDTK	7.7909	1.13925	0.887703				0.973052
O15061	1044	S	Synemin OS=Homo sapiens OX=9606 GN=SYNM PE=1 SV=2	SYNM	1	0.00260835	56.418	2	QRS(1)PAPGS(1)PDEEGGAEAPAAGIR	-0.42753	1.35243		1.55562	0.504692		0.587265
O15061	1049	S	Synemin OS=Homo sapiens OX=9606 GN=SYNM PE=1 SV=2	SYNM	1	7.35788e-89	235.55	2	QRS(1)PAPGS(1)PDEEGGAEAPAAGIR	-0.42753	1.20009	0.892321	1.31323	0.892706	0.872055	0.829599
O15061	429	S	Synemin OS=Homo sapiens OX=9606 GN=SYNM PE=1 SV=2	SYNM	0.999991	0.000437714	127.93	2	TFS(1)PTYGLLR	-4.3169	1.03542	0.884018	0.963159	0.927136	1.16203	1.02824
O15062	371	S	Zinc finger and BTB domain-containing protein 5 OS=Homo sapiens OX=9606 GN=ZBTB5 PE=1 SV=1	ZBTB5	0.999999	0.000774806	129.69	2	IDLS(1)PESSDR	-2.9805	1.13454	1.1748	1.05203	0.898468	0.863822	0.876339
O15063	723	S	Uncharacterized protein KIAA0355 OS=Homo sapiens OX=9606 GN=KIAA0355 PE=1 SV=2	KIAA0355	1	0.000113768	96.689	3	APQAGAHTPLTPQPGLAPQQQS(1)PK	-2.8634	0.877391	1.07481	1.03565	1.0465	0.966352	0.999287
O15067	215	S	Phosphoribosylformylglycinamidine synthase OS=Homo sapiens OX=9606 GN=PFAS PE=1 SV=4	PFAS	0.930404	1.4255e-08	108.94	2	NPS(0.93)T(0.07)VEAFDLAQSNSEHSR	-0.5628				1			0.979979	1.00375	0.98864	1.05767	0.974617	0.995343				0.945
O15067	569	S	Phosphoribosylformylglycinamidine synthase OS=Homo sapiens OX=9606 GN=PFAS PE=1 SV=4	PFAS	1	4.02017e-05	140.3	3	S(1)PNRDFLTHVSAR	-1.0376	0.98135	0.961786	0.96476	0.999139	1.14161	0.951352	0.979979	1.00375	0.98864	1.05767	0.974617	0.995343	1.001	0.958	0.976	0.945	1.171	0.956	1.047	0.594944
O15068	965	S	Guanine nucleotide exchange factor DBS OS=Homo sapiens OX=9606 GN=MCF2L PE=1 SV=2	MCF2L	0.994653	0.000100674	83.701	2	ALEQS(0.005)QS(0.995)LPLPAPTSTSPSR	-1.8209	0.565758	0.637798		0.849651		1.94679
O15075	330	S	Serine/threonine-protein kinase DCLK1 OS=Homo sapiens OX=9606 GN=DCLK1 PE=1 SV=2	DCLK1	0.992974	3.17905e-08	140.15	2	S(0.007)GKS(0.993)PSPS(0.001)PT(0.175)S(0.818)PGS(0.005)LR	-0.40784	0.947858	1.00404	0.997129	1.0884	1.0711	0.89148
O15075	337	S	Serine/threonine-protein kinase DCLK1 OS=Homo sapiens OX=9606 GN=DCLK1 PE=1 SV=2	DCLK1	0.967931	3.17905e-08	153.18	2	S(0.012)GKS(0.987)PS(0.001)PSPT(0.028)S(0.968)PGS(0.004)LR	-0.44484	1.10133	0.69792	1.23138	1.31383	1.30852	0.347015
Q8IUD2	191	S	ELKS/Rab6-interacting/CAST family member 1 OS=Homo sapiens OX=9606 GN=ERC1 PE=1 SV=1	ERC1	0.999991	0.00387804	78.932	2	TFWS(1)PELK	-1.5922	1.40386	1.14515	0.094199	1.12925	1.07327	1.15427	1.34264	0.999858	1.01225	0.972265	0.837208	0.835781	1.046	1.145	0.093	1.161	1.282	1.381	1.674	0.303486
O15084	1011	S	Serine/threonine-protein phosphatase 6 regulatory ankyrin repeat subunit A OS=Homo sapiens OX=9606 GN=ANKRD28 PE=1 SV=5	ANKRD28	0.999928	1.32088e-06	192.95	2	TVS(1)FEALPIMR	-5.1988	0.809685	0.967843	1.07162	1.24977	0.854939	1.04615	0.947572	1.02532	1.0002	1.06084	0.973516	0.99256	0.854	0.944	1.071	1.178	0.878	1.054	1.084	0.511009
O15085	232	S	Rho guanine nucleotide exchange factor 11 OS=Homo sapiens OX=9606 GN=ARHGEF11 PE=1 SV=1	ARHGEF11	0.999999	1.50457e-06	175.54	2	FPS(1)LSESLMNR	-1.6203		0.622709	0.876099	1.42652	0.894969	1.1797	1.20418	0.937881	0.897058	0.909068	1.11255	0.939267		0.664	0.977	1.569	0.804	1.256	1.474	0.294435
O15085	1155	S	Rho guanine nucleotide exchange factor 11 OS=Homo sapiens OX=9606 GN=ARHGEF11 PE=1 SV=1	ARHGEF11	0.999981	1.51573e-10	63.96	3	HQVLLEDPEQEGS(1)AEEEELGVLPCPSTSLDGENR	3.7619	0.904624		1.1002	1.01494	1.18848	0.79175	1.20418	0.937881	0.897058	0.909068	1.11255	0.939267	0.751		1.226	1.116	1.068	0.843	1.021	0.854338
O15085	150	S	Rho guanine nucleotide exchange factor 11 OS=Homo sapiens OX=9606 GN=ARHGEF11 PE=1 SV=1	ARHGEF11	0.99982	1.13754e-12	115.04	2	ITSVIPS(1)PPPPPPLPPPQR	2.8165	1.02362	0.840244	0.934244	1.02866	1.28828	0.884957	1.20418	0.937881	0.897058	0.909068	1.11255	0.939267	0.85	0.896	1.041	1.132	1.158	0.942	1.16	0.173157
O15085	14	S	Rho guanine nucleotide exchange factor 11 OS=Homo sapiens OX=9606 GN=ARHGEF11 PE=1 SV=1	ARHGEF11	0.97433	1.76686e-06	157.67	2	LS(0.026)S(0.974)LSSLGDSAPER	-2.1964			0.5143	1.15643	1.16231	1.16696	1.20418	0.937881	0.897058	0.909068	1.11255	0.939267			0.573	1.272	1.045	1.242	2.07
O15085	589	S	Rho guanine nucleotide exchange factor 11 OS=Homo sapiens OX=9606 GN=ARHGEF11 PE=1 SV=1	ARHGEF11	0.974809	7.23823e-11	170.95	2	LS(0.975)T(0.024)GS(0.001)FPEDLLESDSSR	0.26004	0.987976	1.12887	1.50519	0.52212	0.805646	1.0502	1.20418	0.937881	0.897058	0.909068	1.11255	0.939267	0.82	1.204	1.678	0.574	0.724	1.118	0.653	0.210665
O15085	592	S	Rho guanine nucleotide exchange factor 11 OS=Homo sapiens OX=9606 GN=ARHGEF11 PE=1 SV=1	ARHGEF11	0.992867	0.00153473	77.478	2	LS(0.193)T(0.814)GS(0.993)FPEDLLESDSSR	0.34951			1.40906	1.17775		0.413186	1.20418	0.937881	0.897058	0.909068	1.11255	0.939267			1.571	1.296		0.44	0.553
O15085	1295	S	Rho guanine nucleotide exchange factor 11 OS=Homo sapiens OX=9606 GN=ARHGEF11 PE=1 SV=1	ARHGEF11	1	1.78839e-13	197.69	2	NS(1)GIWESPELDR	-0.51474	0.855984	0.876102	0.928264	1.13858	1.13803	1.06304	1.20418	0.937881	0.897058	0.909068	1.11255	0.939267	0.711	0.934	1.035	1.252	1.023	1.132	1.271	0.120186
O15085	1300	S	Rho guanine nucleotide exchange factor 11 OS=Homo sapiens OX=9606 GN=ARHGEF11 PE=1 SV=1	ARHGEF11	0.999984	0.00348961	71.471	2	T(0.244)RNS(0.756)GIWES(1)PELDR	2.5092					1.20128	0.798715	1.20418	0.937881	0.897058	0.909068	1.11255	0.939267					1.08	0.85
O15085	1519	S	Rho guanine nucleotide exchange factor 11 OS=Homo sapiens OX=9606 GN=ARHGEF11 PE=1 SV=1	ARHGEF11	1	4.75128e-38	199.3	3	NSHELGPCPEDGSDAPLEDSTADAAAS(1)PGP	1.0008	1.25363	1.28898	0.984163	1.20575	0.42118	0.8463	1.20418	0.937881	0.897058	0.909068	1.11255	0.939267	1.041	1.374	1.097	1.326	0.379	0.901	0.742	0.336827
O15085	242	S	Rho guanine nucleotide exchange factor 11 OS=Homo sapiens OX=9606 GN=ARHGEF11 PE=1 SV=1	ARHGEF11	0.870621	0.00746489	43.271	2	NS(0.871)VLS(0.554)DPGLDS(0.576)PRT(0.18)S(0.819)PVIMAR	2.0187				1.10493		0.895071	1.20418	0.937881	0.897058	0.909068	1.11255	0.939267				1.215		0.953
O15085	245	S	Rho guanine nucleotide exchange factor 11 OS=Homo sapiens OX=9606 GN=ARHGEF11 PE=1 SV=1	ARHGEF11	0.994857	9.69634e-05	93.626	2	NSVLS(0.995)DPGLDS(0.977)PRT(0.019)S(0.01)PVIMAR	0.78128			2.15902	0.605061	0.745778	0.490142	1.20418	0.937881	0.897058	0.909068	1.11255	0.939267			2.407	0.666	0.67	0.522	0.257
O15085	251	S	Rho guanine nucleotide exchange factor 11 OS=Homo sapiens OX=9606 GN=ARHGEF11 PE=1 SV=1	ARHGEF11	0.996843	9.05417e-39	200.48	3	NSVLSDPGLDS(0.997)PRT(0.174)S(0.829)PVIMAR	-1.282	0.808639	0.831104	0.719391	1.37208	1.50798	0.760801	1.20418	0.937881	0.897058	0.909068	1.11255	0.939267	0.672	0.886	0.802	1.509	1.355	0.81	1.557	0.117424
O15085	255	S	Rho guanine nucleotide exchange factor 11 OS=Homo sapiens OX=9606 GN=ARHGEF11 PE=1 SV=1	ARHGEF11	0.980926	9.05417e-39	200.48	2	T(0.019)S(0.981)PVIMAR	-1.4272	0.894747	0.629478	0.749797	1.20679	1.35285	1.16634	1.20418	0.937881	0.897058	0.909068	1.11255	0.939267	0.743	0.671	0.836	1.328	1.216	1.242	1.683	0.00160313
O15085	271	S	Rho guanine nucleotide exchange factor 11 OS=Homo sapiens OX=9606 GN=ARHGEF11 PE=1 SV=1	ARHGEF11	1	8.23262e-50	238.4	2	QGS(1)DAAVPSTGDQGVDQSPK	-2.0036	0.952109	1.03837	0.937865	1.032	1.04005	0.999617	1.20418	0.937881	0.897058	0.909068	1.11255	0.939267	0.791	1.107	1.045	1.135	0.935	1.064	1.065	0.585717
O15085	1413	S	Rho guanine nucleotide exchange factor 11 OS=Homo sapiens OX=9606 GN=ARHGEF11 PE=1 SV=1	ARHGEF11	0.999945	0.000703905	137.58	2	S(1)PPSLALR	-0.931	1.21855	1.02558	0.982033	0.859935	0.911989	1.00191	1.20418	0.937881	0.897058	0.909068	1.11255	0.939267	1.012	1.094	1.095	0.946	0.82	1.067	0.885	0.189025
O15085	1458	S	Rho guanine nucleotide exchange factor 11 OS=Homo sapiens OX=9606 GN=ARHGEF11 PE=1 SV=1	ARHGEF11	0.962617	6.82363e-09	122.21	3	SLGGES(0.03)S(0.963)GGT(0.355)T(0.652)PVGSFHTEAAR	-0.35851	1.22691	0.661737	1.24007	0.625526	1.12982	1.11593	1.20418	0.937881	0.897058	0.909068	1.11255	0.939267	1.019	0.706	1.382	0.688	1.016	1.188	0.931	0.824251
O15085	635	S	Rho guanine nucleotide exchange factor 11 OS=Homo sapiens OX=9606 GN=ARHGEF11 PE=1 SV=1	ARHGEF11	0.997233	1.73842e-09	146.13	2	S(0.003)RS(0.997)DVDMDAAAEATR	1.2837	0.759067		0.795979	1.18187	0.935843	1.32724	1.20418	0.937881	0.897058	0.909068	1.11255	0.939267	0.63		0.887	1.3	0.841	1.413	1.562	0.171593
O15085	556	S	Rho guanine nucleotide exchange factor 11 OS=Homo sapiens OX=9606 GN=ARHGEF11 PE=1 SV=1	ARHGEF11	1	2.12428e-19	165.24	3	SSSQSTFHIPLS(1)PVEVKPGNVR	-1.2546	0.779626	0.889596	1.06719	1.1732	1.10499	0.985394	1.20418	0.937881	0.897058	0.909068	1.11255	0.939267	0.647	0.949	1.19	1.291	0.993	1.049	1.196	0.355857
O15085	1480	S	Rho guanine nucleotide exchange factor 11 OS=Homo sapiens OX=9606 GN=ARHGEF11 PE=1 SV=1	ARHGEF11	0.963937	0.000518389	61.503	2	WT(0.004)DGS(0.032)LS(0.964)PPAKEPLASDSR	-0.96977		0.649892		1.08939		1.26072	1.20418	0.937881	0.897058	0.909068	1.11255	0.939267		0.693		1.198		1.342	1.833
O15090	745	S	Zinc finger protein 536 OS=Homo sapiens OX=9606 GN=ZNF536 PE=1 SV=3	ZNF536	0.999992	0.0278474	56.064	2	S(1)LGS(1)AMKDCPY(0.122)CGKT(0.878)FR	-0.57101		1.42298			0.918979	0.658045
O15090	748	S	Zinc finger protein 536 OS=Homo sapiens OX=9606 GN=ZNF536 PE=1 SV=3	ZNF536	0.999981	0.0278474	56.064	2	S(1)LGS(1)AMKDCPY(0.617)CGKT(0.383)FR	-1.5018		1.42298			0.918979	0.658045
O15111	576	S	Inhibitor of nuclear factor kappa-B kinase subunit alpha OS=Homo sapiens OX=9606 GN=CHUK PE=1 SV=2	CHUK	0.988918	0.000112172	89.529	3	HRPS(0.989)DHS(0.011)YSDSTEMVK	-2.197						1	0.768558	0.942783	1.08392	1.16718	1.03045	1.00711						0.993
O15119	371	S	T-box transcription factor TBX3 OS=Homo sapiens OX=9606 GN=TBX3 PE=1 SV=4	TBX3	0.999948	6.17091e-05	69.712	2	DLCPS(1)EGES(0.998)DAEAES(0.002)K	-0.85367		0.994542		1.02281	0.892351	1.0903
O15119	375	S	T-box transcription factor TBX3 OS=Homo sapiens OX=9606 GN=TBX3 PE=1 SV=4	TBX3	0.998298	6.17091e-05	69.712	2	DLCPS(1)EGES(0.998)DAEAES(0.002)K	-0.85367		0.994542		1.02281	0.892351	1.0903
O15119	438	S	T-box transcription factor TBX3 OS=Homo sapiens OX=9606 GN=TBX3 PE=1 SV=4	TBX3	0.999963	0.0028065	77.157	2	HS(1)PATISSSTR	0.71551	1.0888	1.09885	1.02448	0.787876
O15119	707	S	T-box transcription factor TBX3 OS=Homo sapiens OX=9606 GN=TBX3 PE=1 SV=4	TBX3	0.993173	1.09807e-13	162	2	SSTLSSSSMS(0.007)LS(0.993)PK	-2.7301	1.00619	1.00992	1.01622	0.950763	1.01617	1.00075
O15126	112	S	Secretory carrier-associated membrane protein 1 OS=Homo sapiens OX=9606 GN=SCAMP1 PE=1 SV=2	SCAMP1	1	0.000440209	121.71	2	EMQNLS(1)QHGR	-1.7854		0.989597	0.99447	0.981897	1.04154	0.992493	0.887965	1.01714	0.93034	0.955673	1.09899	1.10989		0.973	1.069	1.027	0.948	0.894	0.937	0.369683
O15131	3	S	Importin subunit alpha-6 OS=Homo sapiens OX=9606 GN=KPNA5 PE=1 SV=2	KPNA5	1	0.000662809	136.94	2	AS(1)PGKDNYR	-0.91558	1.03152	1.00828	1.03849	0.911947	1.02123	0.98854
O15143	310	S	Actin-related protein 2/3 complex subunit 1B OS=Homo sapiens OX=9606 GN=ARPC1B PE=1 SV=3	ARPC1B	0.999335	9.04673e-102	316.33	2	KAS(0.999)S(0.001)EGGTAAGAGLDSLHK	-3.6194	0.668078	0.734561	0.905162	1.16195	1.2453	1.28495	1.03144	1.04317	0.979655	1.04306	0.934701	0.967983	0.648	0.704	0.924	1.114	1.332	1.327	1.658	0.0136865
O15143	311	S	Actin-related protein 2/3 complex subunit 1B OS=Homo sapiens OX=9606 GN=ARPC1B PE=1 SV=3	ARPC1B	0.931186	4.20298e-06	140.48	2	AS(0.069)S(0.931)EGGTAAGAGLDSLHK	-1.5701	0.530536	0.638073		1.15543	1.34115	1.33482	1.03144	1.04317	0.979655	1.04306	0.934701	0.967983	0.514	0.612		1.108	1.435	1.379	2.322	0.00634748
O15156	3	S	Zinc finger and BTB domain-containing protein 7B OS=Homo sapiens OX=9606 GN=ZBTB7B PE=1 SV=2	ZBTB7B	1	3.2764e-06	101.21	3	GS(1)PEDDLIGIPFPDHSSELLSCLNEQR	2.4578			1				1.13872	1.00327		1.01858	0.965287	0.874146
O15164	654	S	Transcription intermediary factor 1-alpha OS=Homo sapiens OX=9606 GN=TRIM24 PE=1 SV=3	TRIM24	1	3.68791e-12	156.96	2	KDTNIDHGQPRPPS(1)NR	-1.5073	0.263087		1.56484	1.39289	0.328386	1.45079	1.14476	1.01662	1.09158	0.90008	0.939241	0.907717	0.23		1.434	1.548	0.35	1.598	1.401	0.627357
O15164	1042	S	Transcription intermediary factor 1-alpha OS=Homo sapiens OX=9606 GN=TRIM24 PE=1 SV=3	TRIM24	1	0.00437358	140.05	2	LKS(1)IEER	-0.38284	0.829379	1.03236	1.07055	1.04578	1.02193		1.14476	1.01662	1.09158	0.90008	0.939241	0.907717	0.725	1.015	0.981	1.162	1.088		1.24	0.205581
O15164	1019	S	Transcription intermediary factor 1-alpha OS=Homo sapiens OX=9606 GN=TRIM24 PE=1 SV=3	TRIM24	1	4.07779e-38	184.03	2	NES(1)EDNKFS(1)DDS(1)DDDFVQPR	-0.95925	0.823382	0.644363		0.903967		1.62829	1.14476	1.01662	1.09158	0.90008	0.939241	0.907717	0.719	0.634		1.004		1.794	2.068	0.14679
O15164	1025	S	Transcription intermediary factor 1-alpha OS=Homo sapiens OX=9606 GN=TRIM24 PE=1 SV=3	TRIM24	1	1.46911e-144	341.17	2	NES(1)EDNKFS(1)DDS(1)DDDFVQPR	-0.95925	1.22823	1.29275	0.365574	1.05071	0.307447	1.75529	1.14476	1.01662	1.09158	0.90008	0.939241	0.907717	1.073	1.272	0.335	1.167	0.327	1.934	1.279	0.824655
O15164	1028	S	Transcription intermediary factor 1-alpha OS=Homo sapiens OX=9606 GN=TRIM24 PE=1 SV=3	TRIM24	1	1.46911e-144	341.17	2	NES(1)EDNKFS(1)DDS(1)DDDFVQPR	-0.95925	1.09393	0.96269	0.572547	1.02481	0.450641	1.89537	1.14476	1.01662	1.09158	0.90008	0.939241	0.907717	0.956	0.947	0.525	1.139	0.48	2.088	1.527	0.568291
O15164	744	S	Transcription intermediary factor 1-alpha OS=Homo sapiens OX=9606 GN=TRIM24 PE=1 SV=3	TRIM24	0.999907	4.57848e-05	94.63	3	QES(1)DEESRPQNANYPR	-2.2093	1.04344	1.01674	1.05986	0.886064	0.930489	1.0634	1.14476	1.01662	1.09158	0.90008	0.939241	0.907717	0.911	1	0.971	0.984	0.991	1.172	1.092	0.249344
O15164	209	S	Transcription intermediary factor 1-alpha OS=Homo sapiens OX=9606 GN=TRIM24 PE=1 SV=3	TRIM24	1	9.47847e-07	158.86	2	QKEEVS(1)PEAVGVTSQR	-2.4573	0.787942	0.938284		1.05634	0.85188	1.36555	1.14476	1.01662	1.09158	0.90008	0.939241	0.907717	0.688	0.923		1.174	0.907	1.504	1.484	0.176346
O15164	811	S	Transcription intermediary factor 1-alpha OS=Homo sapiens OX=9606 GN=TRIM24 PE=1 SV=3	TRIM24	1	6.16481e-51	272.09	2	S(1)PLHVGETR	-1.14	0.985656	0.999826	1.02332	1.0037	0.979018	1.00848	1.14476	1.01662	1.09158	0.90008	0.939241	0.907717	0.861	0.983	0.937	1.115	1.042	1.111	1.175	0.0218672
O15164	660	S	Transcription intermediary factor 1-alpha OS=Homo sapiens OX=9606 GN=TRIM24 PE=1 SV=3	TRIM24	0.994201	7.8733e-10	152.31	3	T(0.001)VQS(0.994)PNS(0.004)SVPSPGLAGPVTMTSVHPPIR	0.70921	1.24148	1.22802	1.27587	1.11546	0.431634	0.70754	1.14476	1.01662	1.09158	0.90008	0.939241	0.907717	1.084	1.208	1.169	1.239	0.46	0.779	0.716	0.225271
O15164	667	S	Transcription intermediary factor 1-alpha OS=Homo sapiens OX=9606 GN=TRIM24 PE=1 SV=3	TRIM24	0.992718	1.27585e-05	91.21	3	T(0.04)VQS(0.927)PNS(0.027)S(0.012)VPS(0.993)PGLAGPVT(0.001)MTSVHPPIR	0.027801	0.835445	0.886723	1.0874	1.11359		1.07685	1.14476	1.01662	1.09158	0.90008	0.939241	0.907717	0.73	0.872	0.996	1.237		1.186	1.399	0.0610012
O15169	581	S	Axin-1 OS=Homo sapiens OX=9606 GN=AXIN1 PE=1 SV=2	AXIN1	0.87108	0.000392681	80.677	2	GY(0.001)S(0.128)ES(0.871)VGAAPNASDGLAHSGK	-0.54467	1.28779	0.713183		0.99903
O15169	486	S	Axin-1 OS=Homo sapiens OX=9606 GN=AXIN1 PE=1 SV=2	AXIN1	1	0.0326841	48.945	3	VLRT(1)PGRQS(1)PGPGHR	-2.2656				1
O15169	493	S	Axin-1 OS=Homo sapiens OX=9606 GN=AXIN1 PE=1 SV=2	AXIN1	0.963095	0.0326841	48.945	3	QS(1)PGPGHRS(0.963)PDS(0.037)GHVAK	-0.20662						1
O15169	77	S	Axin-1 OS=Homo sapiens OX=9606 GN=AXIN1 PE=1 SV=2	AXIN1	0.839837	1.34231e-06	130.7	2	SDLDLGYEPEGS(0.023)AS(0.84)PT(0.134)PPY(0.003)LK	2.5538					1.01128	0.988725
O15173	90	S	Membrane-associated progesterone receptor component 2 OS=Homo sapiens OX=9606 GN=PGRMC2 PE=1 SV=1	PGRMC2	0.999272	4.69385e-22	200.17	2	GLGAGAGAGEES(0.999)PAT(0.001)SLPR	0.71865	1.21241				0.787589		0.990612	1.14738	1.04613	0.911343	0.952073	0.95246	1.224				0.827		0.676
O15173	208	S	Membrane-associated progesterone receptor component 2 OS=Homo sapiens OX=9606 GN=PGRMC2 PE=1 SV=1	PGRMC2	0.999979	1.7717e-07	132.61	2	LLKPGEEPS(1)EYT(1)DEEDTK	6.1282	0.913753	1.15221	0.937103	0.987679	0.819812	1.18944	0.990612	1.14738	1.04613	0.911343	0.952073	0.95246	0.922	1.004	0.896	1.084	0.861	1.249	1.132	0.374669
O15194	33	S	CTD small phosphatase-like protein OS=Homo sapiens OX=9606 GN=CTDSPL PE=1 SV=2	CTDSPL	1	0.0102472	91.939	2	ASQCNVS(1)LKK	-4.9298		0.955716	1.04428
O15194	268	S	CTD small phosphatase-like protein OS=Homo sapiens OX=9606 GN=CTDSPL PE=1 SV=2	CTDSPL	0.999993	0.000435849	119.55	2	EDDVYS(1)MLHR	-0.56347	0.933134	1.01682	1.06671	0.959202	0.925843	1.09829
O15209	599	S	Zinc finger and BTB domain-containing protein 22 OS=Homo sapiens OX=9606 GN=ZBTB22 PE=1 SV=1	ZBTB22	0.999845	5.33827e-05	116.3	2	ESPGVGGGS(1)GDEASAATPPSSR	-2.5058		0.997475	0.921651	1.08087
O15211	13	S	Ral guanine nucleotide dissociation stimulator-like 2 OS=Homo sapiens OX=9606 GN=RGL2 PE=1 SV=1	RGL2	0.985652	3.78353e-07	130.12	2	LLLDT(0.014)S(0.986)PPGGVVLSSFR	-1.5307	1.14129	0.96939	1.06467	0.824649
O15211	409	S	Ral guanine nucleotide dissociation stimulator-like 2 OS=Homo sapiens OX=9606 GN=RGL2 PE=1 SV=1	RGL2	0.999976	0.000833913	97.594	2	LQS(1)PLEPHSK	-1.7465			1.19727	0.802732
O15213	41	S	WD repeat-containing protein 46 OS=Homo sapiens OX=9606 GN=WDR46 PE=1 SV=3	WDR46	0.998161	8.83782e-05	87.232	3	RYWEEETVPTT(0.002)AGAS(0.998)PGPPR	-1.4566	1.07838	1.02111	0.946625	0.978595	0.884077	1.09121	1.11329	1.00407	1.0886	0.9155	0.97525	0.903286	0.969	1.017	0.87	1.069	0.907	1.208	1.115	0.335103
O15226	67	S	NF-kappa-B-repressing factor OS=Homo sapiens OX=9606 GN=NKRF PE=1 SV=2	NKRF	0.86746	9.70526e-06	162.14	3	FEPVHFVAS(0.003)S(0.129)S(0.867)KDER	-1.2359			0.87411	1.08351		1.04238	1.12576	1.02456	1.12302	0.90057	0.926184	0.899905			0.778	1.203		1.158	1.517
O15226	35	S	NF-kappa-B-repressing factor OS=Homo sapiens OX=9606 GN=NKRF PE=1 SV=2	NKRF	0.99987	2.31831e-11	199.3	2	HLS(1)TCDGQNPPK	-3.6295	0.459165	0.668408	0.836117	1.53755	1.18729	1.31147	1.12576	1.02456	1.12302	0.90057	0.926184	0.899905	0.408	0.652	0.745	1.707	1.282	1.457	2.463	0.00988886
O15226	428	S	NF-kappa-B-repressing factor OS=Homo sapiens OX=9606 GN=NKRF PE=1 SV=2	NKRF	0.882282	0.0217392	54.309	2	SSQCHT(0.034)GS(0.882)S(0.083)PR	0.06156	1						1.12576	1.02456	1.12302	0.90057	0.926184	0.899905	0.888
O15231	64	S	Zinc finger protein 185 OS=Homo sapiens OX=9606 GN=ZNF185 PE=1 SV=3	ZNF185	0.997687	7.33861e-29	211.47	2	AT(0.002)S(0.998)FSSAGEVPK	0.57762	0.576187	0.632087	0.869576	1.30895	1.30887	1.30433	1.18754	1.035	0.985406	0.966855	0.861498	0.963704	0.485	0.611	0.882	1.354	1.519	1.353	2.137	0.0114986
O15231	453	S	Zinc finger protein 185 OS=Homo sapiens OX=9606 GN=ZNF185 PE=1 SV=3	ZNF185	0.993507	2.85877e-08	110.58	2	QS(0.006)S(0.994)PSGSEQLVR	-5.3151	0.943518	0.996525	1.05996				1.18754	1.035	0.985406	0.966855	0.861498	0.963704	0.795	0.963	1.076
O15231	519	S	Zinc finger protein 185 OS=Homo sapiens OX=9606 GN=ZNF185 PE=1 SV=3	ZNF185	0.945006	8.78764e-65	167.56	3	GGQGDPAVPTQQPADPS(0.001)T(0.003)PEQQNS(0.945)PS(0.037)GS(0.015)EQFVR	-0.28253	1.46195	1.16606	0.44749	0.950769	0.743602	1.23014	1.18754	1.035	0.985406	0.966855	0.861498	0.963704	1.231	1.127	0.454	0.983	0.863	1.276	1.11	0.622512
O15231	465	S	Zinc finger protein 185 OS=Homo sapiens OX=9606 GN=ZNF185 PE=1 SV=3	ZNF185	0.99997	5.6821e-81	271.49	2	RES(1)CGSSVLTDFEGK	3.9453	1.01621	1.00812	0.930109	1.09272	0.747393	1.20545	1.18754	1.035	0.985406	0.966855	0.861498	0.963704	0.856	0.974	0.944	1.13	0.868	1.251	1.171	0.269782
O15231	468	S	Zinc finger protein 185 OS=Homo sapiens OX=9606 GN=ZNF185 PE=1 SV=3	ZNF185	0.833336	0.00326477	87.573	3	RES(0.147)CGS(0.833)S(0.019)VLTDFEGK	-4.008				0.328906		1.67109	1.18754	1.035	0.985406	0.966855	0.861498	0.963704				0.34		1.734
O15234	35	S	Protein CASC3 OS=Homo sapiens OX=9606 GN=CASC3 PE=1 SV=2	CASC3	0.975571	0.00021034	91.131	2	GGGS(0.976)CS(0.024)GS(0.001)AGGGGSGSLPSQR	0.55371						1
O15234	148	S	Protein CASC3 OS=Homo sapiens OX=9606 GN=CASC3 PE=1 SV=2	CASC3	1	3.04624e-60	209.16	2	QS(1)GDGQESTEPVENK	-5.212	1.37389	0.944678	0.933874	0.946642	0.977715	0.8232
O15234	117	S	Protein CASC3 OS=Homo sapiens OX=9606 GN=CASC3 PE=1 SV=2	CASC3	1	1.00054e-05	112.29	2	VELKS(1)EANDAVNS(0.66)S(0.195)T(0.145)K	-0.0088174	1.75316	0.477517	1.4553	0.457184	1.42995	0.426886
O15234	125	S	Protein CASC3 OS=Homo sapiens OX=9606 GN=CASC3 PE=1 SV=2	CASC3	0.912199	6.06585e-07	158.38	2	SEANDAVNS(0.912)S(0.064)T(0.024)KEEK	-6.2009	1.50937	1.06168	0.899651	0.926781	0.602525
O15234	265	S	Protein CASC3 OS=Homo sapiens OX=9606 GN=CASC3 PE=1 SV=2	CASC3	0.991464	0.0131846	54.436	2	Y(0.009)GS(0.991)PPQR	-1.2183		1.30775	0.900972		0.740269	1.05101
O15258	2	S	Protein RER1 OS=Homo sapiens OX=9606 GN=RER1 PE=1 SV=1	RER1	1	4.39444e-16	195.36	2	MS(1)EGDSVGESVHGK	-1.9738	0.633534	0.806362	0.786542	1.07789	1.47126	1.22441	0.99737	1.1146	1.06436	1.03577	0.878299	0.909601	0.635	0.723	0.739	1.041	1.675	1.346	1.937	0.0113803
O15258	6	S	Protein RER1 OS=Homo sapiens OX=9606 GN=RER1 PE=1 SV=1	RER1	1	1.35929e-10	174.02	2	SEGDS(1)VGESVHGK	0.40814	0.899844	1.23124	1.10276	0.89499	0.790651	1.08052	0.99737	1.1146	1.06436	1.03577	0.878299	0.909601	0.902	1.105	1.036	0.864	0.9	1.188	0.97	0.766172
O15258	95	S	Protein RER1 OS=Homo sapiens OX=9606 GN=RER1 PE=1 SV=1	RER1	0.999824	8.88397e-35	202.16	2	VDPSLMEDS(1)DDGPSLPTK	0.43876	0.923031	1.06669	1.01697	0.991338	0.949365	1.05261	0.99737	1.1146	1.06436	1.03577	0.878299	0.909601	0.925	0.957	0.955	0.957	1.081	1.157	1.126	0.109947
O15297	40	S	Protein phosphatase 1D OS=Homo sapiens OX=9606 GN=PPM1D PE=1 SV=1	PPM1D	0.916873	0.0259663	42.218	2	YMEDVTQIVVEPEPT(0.083)AEEKPS(0.917)PR	-3.1848					1
O15344	90	S	E3 ubiquitin-protein ligase Midline-1 OS=Homo sapiens OX=9606 GN=MID1 PE=1 SV=1	MID1	0.842035	0.00126992	102.55	2	AS(0.842)VS(0.158)GPNS(0.984)PS(0.014)ET(0.001)R	2.5199			0.967736	1.03226			0.93718	1.04398	1.08537	1.04046	0.97761	0.915408			0.892	0.992			1.112
O15344	92	S	E3 ubiquitin-protein ligase Midline-1 OS=Homo sapiens OX=9606 GN=MID1 PE=1 SV=1	MID1	0.999877	0.000151557	122.13	2	ASVS(1)GPNS(0.993)PS(0.002)ET(0.005)R	2.5017	0.687072	0.880541			0.864774	1.56761	0.93718	1.04398	1.08537	1.04046	0.97761	0.915408	0.733	0.843			0.885	1.712	1.648	0.314983
O15344	96	S	E3 ubiquitin-protein ligase Midline-1 OS=Homo sapiens OX=9606 GN=MID1 PE=1 SV=1	MID1	0.99976	3.49196e-13	191.98	2	ASVSGPNS(1)PSETR	-0.91302	0.980531	1.00529	0.939597	0.934502	1.01729	1.12279	0.93718	1.04398	1.08537	1.04046	0.97761	0.915408	1.046	0.963	0.866	0.898	1.041	1.227	1.101	0.43555
O15344	511	S	E3 ubiquitin-protein ligase Midline-1 OS=Homo sapiens OX=9606 GN=MID1 PE=1 SV=1	MID1	0.85536	0.000256654	92.178	2	VSHDNLTVERDES(0.855)S(0.072)S(0.072)K	-5.7059	0.759737			1.24026			0.93718	1.04398	1.08537	1.04046	0.97761	0.915408	0.811			1.192			1.47
O15350	333	S	Tumor protein p73 OS=Homo sapiens OX=9606 GN=TP73 PE=1 SV=1	TP73	1	0.00463367	82.87	2	AFKQS(1)PPAVPALGAGVK	2.0558		1
O15350	412	S	Tumor protein p73 OS=Homo sapiens OX=9606 GN=TP73 PE=1 SV=1	TP73	0.999976	5.87625e-06	97.551	2	PSHLQPPSYGPVLS(1)PMNK	-1.1436		0.776059		1.17902	1.11492	0.929996
O15355	527	S	Protein phosphatase 1G OS=Homo sapiens OX=9606 GN=PPM1G PE=1 SV=1	PPM1G	0.921109	0.000550929	113.63	2	KLEEVLS(0.921)T(0.079)EGAEENGNSDK	-10.072						1	1.03381	1.06968	1.01487	1.02466	0.920394	0.936583						1.068
O15357	132	S	Phosphatidylinositol 3,4,5-trisphosphate 5-phosphatase 2 OS=Homo sapiens OX=9606 GN=INPPL1 PE=1 SV=2	INPPL1	1	8.28962e-07	159.75	3	EPDPPDDRDAS(1)DGEDEKPPLPPR	0.3873		0.94592	0.997438	1.09483	1.02982	0.931994	0.877648	1.05186	1.00466	1.07479	0.985729	1.00531		0.899	0.993	1.019	1.045	0.927	1.054	0.446017
O15357	1003	S	Phosphatidylinositol 3,4,5-trisphosphate 5-phosphatase 2 OS=Homo sapiens OX=9606 GN=INPPL1 PE=1 SV=2	INPPL1	1	5.0145e-09	108.27	3	NSFNNPAYYVLEGVPHQLLPPEPPS(1)PAR	-3.5694		0.454966		1.54503			0.877648	1.05186	1.00466	1.07479	0.985729	1.00531		0.433		1.438			3.321
O15357	1167	S	Phosphatidylinositol 3,4,5-trisphosphate 5-phosphatase 2 OS=Homo sapiens OX=9606 GN=INPPL1 PE=1 SV=2	INPPL1	1	0.0189317	41.796	2	PLS(1)FPPPR	-5.7032				1			0.877648	1.05186	1.00466	1.07479	0.985729	1.00531				0.93
O15357	241	S	Phosphatidylinositol 3,4,5-trisphosphate 5-phosphatase 2 OS=Homo sapiens OX=9606 GN=INPPL1 PE=1 SV=2	INPPL1	0.99804	6.34709e-10	184.65	2	VFDQQS(0.001)S(0.998)PMVT(0.001)R	-0.59079	1.06721	1.37422	0.72756	0.554951	0.898464	1.37759	0.877648	1.05186	1.00466	1.07479	0.985729	1.00531	1.216	1.306	0.724	0.516	0.911	1.37	0.862	0.598909
O15372	183	S	Eukaryotic translation initiation factor 3 subunit H OS=Homo sapiens OX=9606 GN=EIF3H PE=1 SV=1	EIF3H	1	8.13799e-05	171.51	2	EKDFS(1)PEALKK	-2.4802	1.06028	0.988053	1.01424	0.845012	1.10973	0.982684	0.989955	1.08481	0.963235	1.03899	0.952156	0.970853	1.071	0.911	1.053	0.813	1.165	1.012	0.985	0.852386
O15379	424	S	Histone deacetylase 3 OS=Homo sapiens OX=9606 GN=HDAC3 PE=1 SV=2	HDAC3	1	1.27251e-110	264.84	3	GPEENYSRPEAPNEFYDGDHDNDKES(1)DVEI	0.46951	1.06235	1.01038	1.02553	0.881571	0.917059	1.1031	0.891131	1.06478	1.00266	0.986286	1.09027	0.964865	1.192	0.949	1.023	0.894	0.841	1.143	0.91	0.438073
O15381	207	S	Nuclear valosin-containing protein-like OS=Homo sapiens OX=9606 GN=NVL PE=1 SV=1	NVL	0.960543	0.00177527	70.826	2	KPIT(0.009)EIQDS(0.961)KDS(0.185)S(0.837)LLES(0.009)DMK	-3.0848	1.01064	1.08734	0.968568		1.06167	0.871791	1.16154	1.04394	1.11726	0.874925	0.907332	0.895004	0.87	1.042	0.867		1.17	0.974	1.157	0.255942
O15381	210	S	Nuclear valosin-containing protein-like OS=Homo sapiens OX=9606 GN=NVL PE=1 SV=1	NVL	0.882332	0.0016751	58.045	3	KPIT(0.001)EIQDS(0.019)KDS(0.882)S(0.097)LLES(0.001)DMK	0.839	1.23058	1.32397			0.383937	1.06151	1.16154	1.04394	1.11726	0.874925	0.907332	0.895004	1.059	1.268			0.423	1.186	0.691	0.446144
O15381	211	S	Nuclear valosin-containing protein-like OS=Homo sapiens OX=9606 GN=NVL PE=1 SV=1	NVL	0.90007	0.00174934	70.826	2	KPIT(0.001)EIQDS(0.959)KDS(0.13)S(0.9)LLES(0.01)DMK	-2.701	1.21936		1.1686		1.28093	0.331107	1.16154	1.04394	1.11726	0.874925	0.907332	0.895004	1.05		1.046		1.412	0.37	0.85	0.634801
O15400	125	S	Syntaxin-7 OS=Homo sapiens OX=9606 GN=STX7 PE=1 SV=4	STX7	0.892583	0.000624369	93.517	2	AS(0.893)S(0.108)RVS(0.939)GS(0.061)FPEDSSK	-1.8224						1	0.938038	1.00075	1.10059	0.987844	1.05063	0.922145						1.084
O15400	126	S	Syntaxin-7 OS=Homo sapiens OX=9606 GN=STX7 PE=1 SV=4	STX7	0.880874	4.84767e-05	109.82	2	AS(0.119)S(0.881)RVS(0.707)GS(0.293)FPEDSSK	-1.3626	0.835442	1.05244	0.999704	1.06518	1.04724		0.938038	1.00075	1.10059	0.987844	1.05063	0.922145	0.891	1.052	0.908	1.078	0.997		1.092	0.31052
O15400	129	S	Syntaxin-7 OS=Homo sapiens OX=9606 GN=STX7 PE=1 SV=4	STX7	0.98723	4.84767e-05	109.82	2	AS(0.219)S(0.781)RVS(0.987)GS(0.013)FPEDSSK	-2.6763	0.812301	1.02329	0.972012	1.03567	1.01823	1.1385	0.938038	1.00075	1.10059	0.987844	1.05063	0.922145	0.866	1.023	0.883	1.048	0.969	1.235	1.173	0.150884
O15400	131	S	Syntaxin-7 OS=Homo sapiens OX=9606 GN=STX7 PE=1 SV=4	STX7	0.995254	0.00599923	91.939	2	VS(0.005)GS(0.995)FPEDSSK	-2.233	1.03011	1.11452	0.810741	0.975146	0.914222	1.15526	0.938038	1.00075	1.10059	0.987844	1.05063	0.922145	1.098	1.114	0.737	0.987	0.87	1.253	1.055	0.749692
O15400	45	S	Syntaxin-7 OS=Homo sapiens OX=9606 GN=STX7 PE=1 SV=4	STX7	0.999846	0.00010016	114.35	2	TLNQLGTPQDS(1)PELR	-3.4725			0.95575		0.945896	1.09835	0.938038	1.00075	1.10059	0.987844	1.05063	0.922145			0.868		0.9	1.191	1.204
O15403	237	S	Monocarboxylate transporter 7 OS=Homo sapiens OX=9606 GN=SLC16A6 PE=1 SV=2	SLC16A6	0.999675	9.98271e-06	129.01	2	TSIDS(1)IDSGVELTTSPK	-0.71186	0.743761	0.0950038	1.19193	1.15652	1.75209	1.06069	0.509639	0.825072	1.10372	1.20785	1.31947	1.03425	1.459	0.115	1.08	0.958	1.328	1.026	1.248	0.460816
O15403	240	S	Monocarboxylate transporter 7 OS=Homo sapiens OX=9606 GN=SLC16A6 PE=1 SV=2	SLC16A6	0.999858	9.98271e-06	111.6	2	TSIDS(0.999)IDS(1)GVELTTSPK	1.9432	1.09206			0.0803095	2.75306	0.0745608	0.509639	0.825072	1.10372	1.20785	1.31947	1.03425	2.143			0.066	2.087	0.072	0.346
O15403	247	S	Monocarboxylate transporter 7 OS=Homo sapiens OX=9606 GN=SLC16A6 PE=1 SV=2	SLC16A6	0.762298	0.00575934	79.508	2	T(0.426)S(0.526)IDS(0.051)IDS(0.998)GVELT(0.048)T(0.19)S(0.762)PK	2.4316			1.02538		0.974621		0.509639	0.825072	1.10372	1.20785	1.31947	1.03425			0.929		0.739		0.795
O15409	75	S	Forkhead box protein P2 OS=Homo sapiens OX=9606 GN=FOXP2 PE=1 SV=2	FOXP2	0.98953	0.00107136	80.026	3	QLLLQQQT(0.004)S(0.006)GLKS(0.99)PK	-1.277			1.05112			0.948881
O15409	330	S	Forkhead box protein P2 OS=Homo sapiens OX=9606 GN=FOXP2 PE=1 SV=2	FOXP2	0.932045	1.49192e-20	243.15	4	RDS(0.932)S(0.018)S(0.05)HEETGASHTLYGHGVCK	0.52867	0.913345	1.00854	0.863036	1.00402	0.845706	1.36535
O15417	1857	S	Trinucleotide repeat-containing gene 18 protein OS=Homo sapiens OX=9606 GN=TNRC18 PE=1 SV=3	TNRC18	1	8.99959e-23	171.14	2	ALS(1)PGLEESGLGLLAR	-1.5018	1.06492	1.13619	0.902935	0.89753	0.876898	1.12152
O15417	2543	S	Trinucleotide repeat-containing gene 18 protein OS=Homo sapiens OX=9606 GN=TNRC18 PE=1 SV=3	TNRC18	0.952666	0.0275946	40.712	2	ATDGDLAQEPGPGLT(0.011)FEDS(0.036)GNPKS(0.953)PDK	2.4435				1
O15417	991	S	Trinucleotide repeat-containing gene 18 protein OS=Homo sapiens OX=9606 GN=TNRC18 PE=1 SV=3	TNRC18	1	0.0341761	70.793	2	AVS(1)PPPS(1)PRAS(1)PVAALK	4.8817		1
O15417	995	S	Trinucleotide repeat-containing gene 18 protein OS=Homo sapiens OX=9606 GN=TNRC18 PE=1 SV=3	TNRC18	1	0.0341761	70.793	2	AVS(1)PPPS(1)PRAS(1)PVAALK	4.8817		1
O15417	999	S	Trinucleotide repeat-containing gene 18 protein OS=Homo sapiens OX=9606 GN=TNRC18 PE=1 SV=3	TNRC18	1	0.0341761	70.793	2	AVS(1)PPPS(1)PRAS(1)PVAALK	4.8817		1
O15417	416	S	Trinucleotide repeat-containing gene 18 protein OS=Homo sapiens OX=9606 GN=TNRC18 PE=1 SV=3	TNRC18	1	0.00341795	83.077	3	PGVLQAPPGS(1)PRPLDRPEGLR	-2.1708			0.811599	1.18474	1.06439	0.939271
O15417	1989	S	Trinucleotide repeat-containing gene 18 protein OS=Homo sapiens OX=9606 GN=TNRC18 PE=1 SV=3	TNRC18	0.999647	5.05045e-27	140.22	2	EPGFEAGPEAS(1)DDDLWTR	1.1151	0.875152	0.890112	1.10561	0.988061	1.16703	0.97403
O15417	1878	S	Trinucleotide repeat-containing gene 18 protein OS=Homo sapiens OX=9606 GN=TNRC18 PE=1 SV=3	TNRC18	0.899595	0.00636997	42.218	2	FAAS(0.04)ALPS(0.9)PT(0.056)VGPS(0.004)LS(0.001)VVQLEAK	3.9383		1.01025				0.989753
O15417	1579	S	Trinucleotide repeat-containing gene 18 protein OS=Homo sapiens OX=9606 GN=TNRC18 PE=1 SV=3	TNRC18	1	7.86249e-09	102.95	3	HKGS(1)EEEHDALIGMGK	-3.5762	1.05788		1.1875	0.915784		0.83884
O15417	2275	S	Trinucleotide repeat-containing gene 18 protein OS=Homo sapiens OX=9606 GN=TNRC18 PE=1 SV=3	TNRC18	1	0.0181489	60.892	2	IPLS(1)HIR	-2.1531				0.936273	1.06373
O15417	611	S	Trinucleotide repeat-containing gene 18 protein OS=Homo sapiens OX=9606 GN=TNRC18 PE=1 SV=3	TNRC18	1	0.000140748	112.27	3	S(1)PFGGLGTMKPEPAPTSAGASR	-0.4992	1.17841	1.03626	0.937803	0.7137	1.08563	1.0482
O15417	2375	S	Trinucleotide repeat-containing gene 18 protein OS=Homo sapiens OX=9606 GN=TNRC18 PE=1 SV=3	TNRC18	1	0.0232731	55.604	2	KS(1)PPEPVDK	-1.8177		1
O15417	263	S	Trinucleotide repeat-containing gene 18 protein OS=Homo sapiens OX=9606 GN=TNRC18 PE=1 SV=3	TNRC18	0.999951	0.00430112	62.711	3	LAERLS(1)PFLAESK	-2.0612				0.924187	0.97484	1.10097
O15417	1127	S	Trinucleotide repeat-containing gene 18 protein OS=Homo sapiens OX=9606 GN=TNRC18 PE=1 SV=3	TNRC18	1	2.80763e-05	169.57	2	LALS(1)PEDKPIR	-0.7461	1.10885	1.08691	1.01495	0.85061	0.925356	1.01332
O15417	1136	S	Trinucleotide repeat-containing gene 18 protein OS=Homo sapiens OX=9606 GN=TNRC18 PE=1 SV=3	TNRC18	0.994361	1.15265e-05	135.89	3	LALS(1)PEDKPIRLS(0.994)PS(0.006)K	-1.5013	1.44317	1.29252	0.174829	0.879929	1.09102	1.11852
O15417	1038	S	Trinucleotide repeat-containing gene 18 protein OS=Homo sapiens OX=9606 GN=TNRC18 PE=1 SV=3	TNRC18	0.812196	2.21226e-13	58.87	4	LEDVSKPPAYAY(0.001)PAT(0.126)PS(0.255)S(0.255)HPT(0.255)S(0.255)PPPAS(0.812)PPPT(0.034)PGIT(0.005)R	-0.99622	1.3342					0.665803
O15417	1359	S	Trinucleotide repeat-containing gene 18 protein OS=Homo sapiens OX=9606 GN=TNRC18 PE=1 SV=3	TNRC18	1	1.26878e-05	140.22	2	PLPS(1)PGAAGAQALEK	2.5268	1.00502	1.03872	0.851571	0.983476	0.952597	1.16861
O15417	1540	S	Trinucleotide repeat-containing gene 18 protein OS=Homo sapiens OX=9606 GN=TNRC18 PE=1 SV=3	TNRC18	0.999968	0.000336646	135.21	2	THAPSALS(1)PPR	-1.1794	1.01107	1.01912	0.902793	0.985898	1.07835	1.00277
O15427	436	S	Monocarboxylate transporter 4 OS=Homo sapiens OX=9606 GN=SLC16A3 PE=1 SV=1	SLC16A3	1	9.36017e-05	146.48	2	LHKPPADS(1)GVDLR	-7.727	0.766216	0.97901	0.935651	1.01098	1.19514	1.11301	0.923248	1.10714	1.13433	0.961511	0.944108	0.929657	0.83	0.884	0.825	1.051	1.266	1.197	1.384	0.00557962
O15438	908	S	Canalicular multispecific organic anion transporter 2 OS=Homo sapiens OX=9606 GN=ABCC3 PE=1 SV=3	ABCC3	0.999942	0.00669132	68.789	2	QLS(1)ALS(0.965)S(0.035)DGEGQGRPVPR	0.99834			0.963339	1.03584	1.00083
O15438	911	S	Canalicular multispecific organic anion transporter 2 OS=Homo sapiens OX=9606 GN=ABCC3 PE=1 SV=3	ABCC3	0.964741	0.00669132	68.789	2	QLS(1)ALS(0.965)S(0.035)DGEGQGRPVPR	0.99834			0.963339	1.03584	1.00083
O15439	655	S	Multidrug resistance-associated protein 4 OS=Homo sapiens OX=9606 GN=ABCC4 PE=1 SV=3	ABCC4	0.786307	0.0133172	52.295	2	T(0.2)FS(0.786)ES(0.009)S(0.005)VWS(0.001)QQS(0.112)S(0.093)RPS(0.794)LK	3.5935			1				0.749765	0.788776	1.09257	1.21169	1.0655	1.09171			0.915
O15439	668	S	Multidrug resistance-associated protein 4 OS=Homo sapiens OX=9606 GN=ABCC4 PE=1 SV=3	ABCC4	0.851049	2.11483e-15	160.04	3	TFSESSVWSQQS(0.02)S(0.129)RPS(0.851)LK	-1.4147	0.699018	1.00834	1.29264				0.749765	0.788776	1.09257	1.21169	1.0655	1.09171	0.932	1.278	1.183
O15440	64	S	Multidrug resistance-associated protein 5 OS=Homo sapiens OX=9606 GN=ABCC5 PE=1 SV=2	ABCC5	0.963937	0.0237972	63.421	2	AEGLS(0.037)LDAS(0.964)MHS(0.999)QLR	0.38569						1	0.879109	1.02843	1.14768	0.892453	1.03041	1.02191						0.979
O15440	67	S	Multidrug resistance-associated protein 5 OS=Homo sapiens OX=9606 GN=ABCC5 PE=1 SV=2	ABCC5	0.999019	0.0237972	63.421	2	AEGLS(0.037)LDAS(0.964)MHS(0.999)QLR	0.38569						1	0.879109	1.02843	1.14768	0.892453	1.03041	1.02191						0.979
O15440	36	S	Multidrug resistance-associated protein 5 OS=Homo sapiens OX=9606 GN=ABCC5 PE=1 SV=2	ABCC5	1	0.00291203	147.19	2	DREDS(1)KFR	-0.87015		1.32565	0.938893	0.58868	1.14677		0.879109	1.02843	1.14768	0.892453	1.03041	1.02191		1.289	0.818	0.66	1.113		0.841	0.653878
O15440	14	S	Multidrug resistance-associated protein 5 OS=Homo sapiens OX=9606 GN=ABCC5 PE=1 SV=2	ABCC5	0.999981	0.000711456	103.69	2	EYIIPS(1)PGYR	-3.0378	0.512433	0.787664	0.891872	1.12522	1.3009	1.38192	0.879109	1.02843	1.14768	0.892453	1.03041	1.02191	0.583	0.766	0.777	1.261	1.263	1.352	1.823	0.00320274
O15440	553	S	Multidrug resistance-associated protein 5 OS=Homo sapiens OX=9606 GN=ABCC5 PE=1 SV=2	ABCC5	0.999145	0.000385758	79.508	3	GHLLLDS(0.999)DERPS(0.001)PEEEEGK	-2.8379	0.634065	0.981751			1.23374	1.15044	0.879109	1.02843	1.14768	0.892453	1.03041	1.02191	0.721	0.955			1.197	1.126	1.386	0.144651
O15440	558	S	Multidrug resistance-associated protein 5 OS=Homo sapiens OX=9606 GN=ABCC5 PE=1 SV=2	ABCC5	0.996576	1.78092e-05	69.223	3	GHLLLDS(0.003)DERPS(0.997)PEEEEGK	1.7327		1.0614	0.998155		0.799384	1.14106	0.879109	1.02843	1.14768	0.892453	1.03041	1.02191		1.032	0.87		0.776	1.117	0.995	0.938259
O15440	504	S	Multidrug resistance-associated protein 5 OS=Homo sapiens OX=9606 GN=ABCC5 PE=1 SV=2	ABCC5	0.934259	5.91696e-05	100.21	2	NATLAWDS(0.025)S(0.005)HS(0.934)S(0.039)IQNS(0.997)PK	-0.79783	1						0.879109	1.02843	1.14768	0.892453	1.03041	1.02191	1.138
O15440	505	S	Multidrug resistance-associated protein 5 OS=Homo sapiens OX=9606 GN=ABCC5 PE=1 SV=2	ABCC5	0.913266	1.80181e-20	179.37	3	NATLAWDSSHS(0.088)S(0.913)IQNS(0.999)PK	-1.0971	0.841586	1.16668	0.942543	0.963499	0.940422	1.14527	0.879109	1.02843	1.14768	0.892453	1.03041	1.02191	0.957	1.134	0.821	1.08	0.913	1.121	1.069	0.558132
O15440	509	S	Multidrug resistance-associated protein 5 OS=Homo sapiens OX=9606 GN=ABCC5 PE=1 SV=2	ABCC5	1	1.26159e-35	193.67	2	NATLAWDSSHS(0.191)S(0.809)IQNS(1)PK	0.16336	0.905238	1.0807	1.00968	0.98755	0.929041	1.0878	0.879109	1.02843	1.14768	0.892453	1.03041	1.02191	1.03	1.051	0.88	1.107	0.902	1.064	1.038	0.688
O15440	1171	S	Multidrug resistance-associated protein 5 OS=Homo sapiens OX=9606 GN=ABCC5 PE=1 SV=2	ABCC5	0.996002	0.0150996	48.785	2	T(0.004)LS(0.996)LEAPAR	19.756	1						0.879109	1.02843	1.14768	0.892453	1.03041	1.02191	1.138
O15446	488	S	DNA-directed RNA polymerase I subunit RPA34 OS=Homo sapiens OX=9606 GN=CD3EAP PE=1 SV=1	CD3EAP	0.919414	7.38722e-07	109.19	2	MPETVPQEEMPGPPLNS(0.919)ES(0.079)GEEAPT(0.001)GR	-1.9121		0.817543			1.18246		0.964409		1.64403			0.39156
O15446	490	S	DNA-directed RNA polymerase I subunit RPA34 OS=Homo sapiens OX=9606 GN=CD3EAP PE=1 SV=1	CD3EAP	0.929564	2.55077e-06	117.49	3	MPETVPQEEMPGPPLNS(0.041)ES(0.93)GEEAPT(0.029)GR	-2.2439	1.1227		0.936307	0.923525	0.928482	1.08899	0.964409		1.64403			0.39156	1.164		0.57			2.781	3.208
O15446	285	S	DNA-directed RNA polymerase I subunit RPA34 OS=Homo sapiens OX=9606 GN=CD3EAP PE=1 SV=1	CD3EAP	0.881177	1.14081e-36	215.51	2	QEQINTEPLEDT(0.005)VLS(0.881)PT(0.114)K	5.5154	1.27187	0.879133	0.99214		0.958221	0.898632	0.964409		1.64403			0.39156	1.319		0.603			2.295	2.388
O15479	77	S	Melanoma-associated antigen B2 OS=Homo sapiens OX=9606 GN=MAGEB2 PE=1 SV=3	MAGEB2	0.970659	4.92444e-40	239.38	2	APTTAAAAAAGVS(0.971)S(0.022)T(0.008)K	-0.23601			0.95515	1.04485			1.05513	1.03785	0.982533	1.02843	0.936491	0.959559			0.972	1.016			1.045
O15479	105	S	Melanoma-associated antigen B2 OS=Homo sapiens OX=9606 GN=MAGEB2 PE=1 SV=3	MAGEB2	0.971733	6.02455e-12	142.26	2	NASSSQAST(0.005)S(0.012)T(0.012)KS(0.972)PS(0.001)EDPLTR	-3.734	1.00865	0.996067	1.08541	0.988231		0.921639	1.05513	1.03785	0.982533	1.02843	0.936491	0.959559	0.956	0.96	1.105	0.961		0.96	0.954	0.517227
O15479	191	S	Melanoma-associated antigen B2 OS=Homo sapiens OX=9606 GN=MAGEB2 PE=1 SV=3	MAGEB2	0.998077	0.000350838	71.114	2	VDLT(0.002)DEES(0.998)LLSSWDFPR	2.2404					1		1.05513	1.03785	0.982533	1.02843	0.936491	0.959559					1.068
O15498	172	S	Synaptobrevin homolog YKT6 OS=Homo sapiens OX=9606 GN=YKT6 PE=1 SV=1	YKT6	0.998189	0.000274428	114.25	2	LDDLVS(0.998)KS(0.002)EVLGTQSK	-3.2359			1				0.842407	1.0408	1.04472	1.05906	1.01336	0.999643			0.957
O15504	104	S	Nucleoporin NUP42 OS=Homo sapiens OX=9606 GN=NUP42 PE=1 SV=1	NUP42	0.786757	0.00065071	81.346	3	EGFGLSENPFAS(0.787)LS(0.213)PDEQKDEK	1.1439	1
O15504	106	S	Nucleoporin NUP42 OS=Homo sapiens OX=9606 GN=NUP42 PE=1 SV=1	NUP42	0.994703	1.83665e-06	163.04	3	EGFGLSENPFAS(0.005)LS(0.995)PDEQKDEK	1.8177	1.02105	0.93699	1.03544	1.0029	1.11568	0.887935
O15504	305	S	Nucleoporin NUP42 OS=Homo sapiens OX=9606 GN=NUP42 PE=1 SV=1	NUP42	0.986566	0.00311978	51.51	2	S(0.987)PAAS(0.035)S(0.135)FGS(0.839)PGFS(0.003)GLPAS(0.002)LATGPVR	0.18289					1.0423	0.957704
O15504	310	S	Nucleoporin NUP42 OS=Homo sapiens OX=9606 GN=NUP42 PE=1 SV=1	NUP42	0.812801	5.71519e-06	108.25	2	S(0.001)PAAS(0.179)S(0.813)FGS(0.007)PGFSGLPASLATGPVR	2.0551			1
O15504	313	S	Nucleoporin NUP42 OS=Homo sapiens OX=9606 GN=NUP42 PE=1 SV=1	NUP42	0.90343	0.00311978	51.51	2	S(0.967)PAAS(0.071)S(0.052)FGS(0.903)PGFS(0.005)GLPASLATGPVR	-1.4599					1.0423	0.957704
O15516	427	S	Circadian locomoter output cycles protein kaput OS=Homo sapiens OX=9606 GN=CLOCK PE=1 SV=1	CLOCK	0.999074	0.00285483	92.747	2	FDHS(0.999)PT(0.001)PSASSR	-1.9811		1.04879				0.951213
O15516	446	S	Circadian locomoter output cycles protein kaput OS=Homo sapiens OX=9606 GN=CLOCK PE=1 SV=1	CLOCK	0.909921	0.000723571	54.261	2	SSHT(0.031)AVS(0.91)DPS(0.025)S(0.025)T(0.008)PT(0.001)K	-7.3191			1.21632	0.885822		0.897861
Q6A1A2	214	S	Putative 3-phosphoinositide-dependent protein kinase 2 OS=Homo sapiens OX=9606 GN=PDPK2P PE=5 SV=1	PDPK2P	1	4.69829e-37	226.64	2	ANS(1)FVGTAQYVSPELLTEK	3.1753	0.96864	1.05604	0.929136	1.0489	0.970376	1.02691	0.794803	0.799098	0.798025	1.08815	1.25623	1.2637	1.219	1.322	1.164	0.964	0.772	0.813	0.688	0.00795094
O15534	815	S	Period circadian protein homolog 1 OS=Homo sapiens OX=9606 GN=PER1 PE=1 SV=2	PER1	0.999969	1.13127e-05	144.72	2	GLDSSSTAPS(1)ALGER	-0.12423	1.58125	1.14259	0.657557		0.618605
O15534	704	S	Period circadian protein homolog 1 OS=Homo sapiens OX=9606 GN=PER1 PE=1 SV=2	PER1	0.999997	1.07996e-16	193.26	2	KEPVVGGTLS(1)PLALANK	0.90408	1.04732	1.07386	1.05442	0.933211	0.810632	1.08056
O15541	84	S	E3 ubiquitin-protein ligase RNF113A OS=Homo sapiens OX=9606 GN=RNF113A PE=1 SV=1	RNF113A	1	1.28482e-26	179.58	2	AAYGDLS(1)S(1)EEEEENEPESLGVVYK	1.7437	0.567937	3.1468	0.498011	0.569039	0.4971	0.721112	1.0984	1.06856	0.923427	1.08016	0.875543	0.953911	0.517	2.945	0.539	0.527	0.568	0.756	0.463	0.502642
O15541	85	S	E3 ubiquitin-protein ligase RNF113A OS=Homo sapiens OX=9606 GN=RNF113A PE=1 SV=1	RNF113A	1	1.28482e-26	179.58	2	AAYGDLS(1)S(1)EEEEENEPESLGVVYK	1.7437	0.98583	1.04739	0.864452	0.987743	0.862871	1.25171	1.0984	1.06856	0.923427	1.08016	0.875543	0.953911	0.898	0.98	0.936	0.914	0.986	1.312	1.141	0.346053
O15541	6	S	E3 ubiquitin-protein ligase RNF113A OS=Homo sapiens OX=9606 GN=RNF113A PE=1 SV=1	RNF113A	1	0.00140704	83.438	2	AEQLS(1)PGK	-4.2502			0.992678	0.953874	1.05345		1.0984	1.06856	0.923427	1.08016	0.875543	0.953911			1.075	0.883	1.203		0.97
O15541	43	S	E3 ubiquitin-protein ligase RNF113A OS=Homo sapiens OX=9606 GN=RNF113A PE=1 SV=1	RNF113A	0.969025	0.00103646	46.003	3	RPACDPEPGES(0.969)GS(0.916)S(0.916)S(0.841)DEGCT(0.357)VVRPEK	0.33457				1			1.0984	1.06856	0.923427	1.08016	0.875543	0.953911				0.926
O15541	45	S	E3 ubiquitin-protein ligase RNF113A OS=Homo sapiens OX=9606 GN=RNF113A PE=1 SV=1	RNF113A	0.916334	0.00103646	46.003	3	RPACDPEPGES(0.969)GS(0.916)S(0.916)S(0.841)DEGCT(0.357)VVRPEK	0.33457				1			1.0984	1.06856	0.923427	1.08016	0.875543	0.953911				0.926
O15541	46	S	E3 ubiquitin-protein ligase RNF113A OS=Homo sapiens OX=9606 GN=RNF113A PE=1 SV=1	RNF113A	0.916334	0.00103646	46.003	3	RPACDPEPGES(0.969)GS(0.916)S(0.916)S(0.841)DEGCT(0.357)VVRPEK	0.33457				1			1.0984	1.06856	0.923427	1.08016	0.875543	0.953911				0.926
O15541	47	S	E3 ubiquitin-protein ligase RNF113A OS=Homo sapiens OX=9606 GN=RNF113A PE=1 SV=1	RNF113A	0.841022	0.00103646	46.003	3	RPACDPEPGES(0.969)GS(0.916)S(0.916)S(0.841)DEGCT(0.357)VVRPEK	0.33457				1			1.0984	1.06856	0.923427	1.08016	0.875543	0.953911				0.926
O15541	253	S	E3 ubiquitin-protein ligase RNF113A OS=Homo sapiens OX=9606 GN=RNF113A PE=1 SV=1	RNF113A	1	3.41133e-11	130.54	2	YGVYEDENYEVGS(1)DDEEIPFK	1.7279	1.05886	1.00531	0.985025	1.02036	1.06124	0.869207	1.0984	1.06856	0.923427	1.08016	0.875543	0.953911	0.964	0.941	1.067	0.945	1.212	0.911	1.032	0.81018
O15550	761	S	Lysine-specific demethylase 6A OS=Homo sapiens OX=9606 GN=KDM6A PE=1 SV=2	KDM6A	0.870665	1.00478e-11	79.288	4	HTGETPNSTASVEGLPNHVHQMT(0.025)ADAVCS(0.871)PS(0.092)HGDS(0.012)K	1.1497					1.18822	0.811779
O15550	769	S	Lysine-specific demethylase 6A OS=Homo sapiens OX=9606 GN=KDM6A PE=1 SV=2	KDM6A	0.999998	1.52103e-12	127.38	2	S(1)PGLLSSDNPQLSALLMGK	1.0794	0.97037	0.884871	1.25652	1.01739	1.17371	0.69715
O15550	814	S	Lysine-specific demethylase 6A OS=Homo sapiens OX=9606 GN=KDM6A PE=1 SV=2	KDM6A	0.775295	0.0164072	65.01	2	T(0.191)DNS(0.775)VAS(0.009)S(0.023)PS(0.001)S(0.001)AIS(0.202)T(0.108)AT(0.35)PS(0.34)PK	0.72949						1
O15550	818	S	Lysine-specific demethylase 6A OS=Homo sapiens OX=9606 GN=KDM6A PE=1 SV=2	KDM6A	0.930708	1.16574e-06	121.39	2	TDNSVAS(0.056)S(0.931)PS(0.01)S(0.004)AISTATPSPK	0.24725	0.298141	1.05655	1.48302	1.0428	1.09353	1.02595
O15550	829	S	Lysine-specific demethylase 6A OS=Homo sapiens OX=9606 GN=KDM6A PE=1 SV=2	KDM6A	0.976998	4.5652e-21	177.04	2	TDNSVASSPSSAISTAT(0.023)PS(0.977)PK	-1.4916	1.19332	1.02027	0.37182		1.35347	1.06113
O15551	209	S	Claudin-3 OS=Homo sapiens OX=9606 GN=CLDN3 PE=1 SV=1	CLDN3	0.962242	0.00180952	98.328	2	STGPGAS(0.962)LGT(0.038)GYDR	0.0044318						1
O43149	2444	S	Zinc finger ZZ-type and EF-hand domain-containing protein 1 OS=Homo sapiens OX=9606 GN=ZZEF1 PE=1 SV=6	ZZEF1	0.963736	5.79332e-11	120.35	2	GDREEEVERPVS(0.036)S(0.964)PGDPEQK	-5.9125	0.817371	1.05344	1.02095			1.10824	0.551616	0.863808	0.566524	1.50699	1.01315	1.49791	1.482	1.22	1.802			0.74	0.493
O43149	1537	S	Zinc finger ZZ-type and EF-hand domain-containing protein 1 OS=Homo sapiens OX=9606 GN=ZZEF1 PE=1 SV=6	ZZEF1	1	0.002799	95.345	2	LLS(1)FRS(1)MEEAR	-0.74891		0.789185	0.830334	1.25831	0.95331	1.16886	0.551616	0.863808	0.566524	1.50699	1.01315	1.49791		0.914	1.466	0.835	0.941	0.78	0.716	0.201412
O43149	1540	S	Zinc finger ZZ-type and EF-hand domain-containing protein 1 OS=Homo sapiens OX=9606 GN=ZZEF1 PE=1 SV=6	ZZEF1	1	0.002799	95.345	2	LLS(1)FRS(1)MEEAR	-0.74891		0.789185	0.830334	1.25831	0.95331	1.16886	0.551616	0.863808	0.566524	1.50699	1.01315	1.49791		0.914	1.466	0.835	0.941	0.78	0.716	0.201412
O43149	1518	S	Zinc finger ZZ-type and EF-hand domain-containing protein 1 OS=Homo sapiens OX=9606 GN=ZZEF1 PE=1 SV=6	ZZEF1	0.98961	2.15498e-27	220.33	3	LPSSSGLPAADVSPATAEEPLS(0.99)PS(0.007)T(0.003)PTR	-0.89694	0.717444	0.96794	0.914819	1.648	0.778501	0.9733	0.551616	0.863808	0.566524	1.50699	1.01315	1.49791	1.301	1.121	1.615	1.094	0.768	0.65	0.622	0.0593011
O43150	701	S	Arf-GAP with SH3 domain, ANK repeat and PH domain-containing protein 2 OS=Homo sapiens OX=9606 GN=ASAP2 PE=1 SV=3	ASAP2	1	3.60691e-105	329.72	2	LLHEDLDES(1)DDDMDEK	-2.1402	0.913281	1.04301	1.02091	0.954829	1.02846	1.03951		0.901252	1.06966	1.04282	0.922976	1.06329		1.157	0.954	0.916	1.114	0.978	0.95	0.661387
O43156	828	S	TELO2-interacting protein 1 homolog OS=Homo sapiens OX=9606 GN=TTI1 PE=1 SV=3	TTI1	1	4.20169e-08	136.36	3	EKDVADGNVS(1)DFDNEEEEQSVPPK	-0.7699		0.948323	0.885775		1.1659		0.683678	1.01846	0.968457	1.0602	1.10642	1.16278		0.931	0.915		1.054		1.142
O43159	58	S	Ribosomal RNA-processing protein 8 OS=Homo sapiens OX=9606 GN=RRP8 PE=1 SV=2	RRP8	0.99998	5.0978e-26	135.75	3	ALEAASLSQHPPS(1)LCIS(1)DS(1)EEEEEER	2.3174	0.5849	0.816187	1.73346	0.871494	0.885345	1.10861	1.04857	1.01693	1.06072	0.88767	1.00861	0.977494	0.558	0.803	1.634	0.982	0.878	1.134	1	0.780883
O43159	62	S	Ribosomal RNA-processing protein 8 OS=Homo sapiens OX=9606 GN=RRP8 PE=1 SV=2	RRP8	1	4.30582e-231	406.89	3	ALEAASLSQHPPSLCIS(1)DS(1)EEEEEER	-0.82886	1.00859	0.992474	1.09672	0.967073	0.983162	0.951975	1.04857	1.01693	1.06072	0.88767	1.00861	0.977494	0.962	0.976	1.034	1.089	0.975	0.974	1.022	0.650585
O43159	64	S	Ribosomal RNA-processing protein 8 OS=Homo sapiens OX=9606 GN=RRP8 PE=1 SV=2	RRP8	1	4.30582e-231	406.89	3	ALEAASLSQHPPSLCIS(1)DS(1)EEEEEER	-0.82886	0.998349	0.986519	1.09145	0.96392	0.995671	0.964087	1.04857	1.01693	1.06072	0.88767	1.00861	0.977494	0.952	0.97	1.029	1.086	0.987	0.986	1.037	0.422135
O43159	126	S	Ribosomal RNA-processing protein 8 OS=Homo sapiens OX=9606 GN=RRP8 PE=1 SV=2	RRP8	0.99985	3.43394e-09	150.93	2	QALVGSDS(1)AEDEKR	-1.4272	0.980961	0.946718	0.991178	1.0559	1.04475	0.980487	1.04857	1.01693	1.06072	0.88767	1.00861	0.977494	0.936	0.931	0.934	1.19	1.036	1.003	1.153	0.05652
O43159	104	S	Ribosomal RNA-processing protein 8 OS=Homo sapiens OX=9606 GN=RRP8 PE=1 SV=2	RRP8	1	5.63021e-14	177.62	2	QGPPCS(1)DS(1)EEEVER	-2.8283	1.16989	1.2318	0.977407	0.86135	0.761871	0.99768	1.04857	1.01693	1.06072	0.88767	1.00861	0.977494	1.116	1.211	0.921	0.97	0.755	1.021	0.845	0.241313
O43159	106	S	Ribosomal RNA-processing protein 8 OS=Homo sapiens OX=9606 GN=RRP8 PE=1 SV=2	RRP8	1	5.63021e-14	177.62	2	QGPPCS(1)DS(1)EEEVER	-2.8283	1.11367	1.20736	1.03089	0.855692	0.803557	0.988833	1.04857	1.01693	1.06072	0.88767	1.00861	0.977494	1.062	1.187	0.972	0.964	0.797	1.012	0.861	0.178468
O43159	174	S	Ribosomal RNA-processing protein 8 OS=Homo sapiens OX=9606 GN=RRP8 PE=1 SV=2	RRP8	0.896464	4.92738e-05	145.18	2	QS(0.039)PGS(0.896)T(0.039)S(0.025)PKPPHTLSR	-2.1428		1.66186		0.338139			1.04857	1.01693	1.06072	0.88767	1.00861	0.977494		1.634		0.381			0.233
O43159	176	S	Ribosomal RNA-processing protein 8 OS=Homo sapiens OX=9606 GN=RRP8 PE=1 SV=2	RRP8	0.928867	3.89244e-07	145.73	2	QSPGS(0.035)T(0.035)S(0.929)PKPPHTLSR	-1.7924	1.20189		1.1419	1.20198	1.14639	0.30784	1.04857	1.01693	1.06072	0.88767	1.00861	0.977494	1.146		1.077	1.354	1.137	0.315	0.842	0.600642
O43159	223	S	Ribosomal RNA-processing protein 8 OS=Homo sapiens OX=9606 GN=RRP8 PE=1 SV=2	RRP8	1	0.000145294	162.8	2	TEVS(1)PVPR	-1.7581	1.12976	1.103	1.08339	0.84207	0.817941	1.02384	1.04857	1.01693	1.06072	0.88767	1.00861	0.977494	1.077	1.085	1.021	0.949	0.811	1.047	0.882	0.16375
O43164	216	S	E3 ubiquitin-protein ligase Praja-2 OS=Homo sapiens OX=9606 GN=PJA2 PE=1 SV=4	PJA2	0.946679	0.00135571	69.712	2	EAEAYT(0.051)GLS(0.947)PPVPS(0.002)FNCEVR	1.1043		1						0.693107		1.19926	1.10763			1.443
O43164	323	S	E3 ubiquitin-protein ligase Praja-2 OS=Homo sapiens OX=9606 GN=PJA2 PE=1 SV=4	PJA2	0.999358	6.26094e-28	233.92	2	LIS(0.999)S(0.001)SQVDQETGFNR	1.1919		0.588861	0.715157	1.2647	1.13513	1.29615		0.693107		1.19926	1.10763			0.85		1.055	1.025		1.224
O43164	308	S	E3 ubiquitin-protein ligase Praja-2 OS=Homo sapiens OX=9606 GN=PJA2 PE=1 SV=4	PJA2	0.86082	0.000348093	126.63	2	NHGS(0.861)S(0.139)PEQVVR	-1.4765			0.999885		1.00012			0.693107		1.19926	1.10763						0.903
O43164	309	S	E3 ubiquitin-protein ligase Praja-2 OS=Homo sapiens OX=9606 GN=PJA2 PE=1 SV=4	PJA2	0.994514	2.21478e-13	208.23	2	NHGS(0.005)S(0.995)PEQVVRPK	2.207	0.975875	1.03013	1.0723	1.00062	1.00986	0.911217		0.693107		1.19926	1.10763			1.486		0.834	0.912		0.587
O43164	253	S	E3 ubiquitin-protein ligase Praja-2 OS=Homo sapiens OX=9606 GN=PJA2 PE=1 SV=4	PJA2	1	3.54874e-76	312.61	2	SSAGDTEFVHQNS(1)QEIQR	-3.1645	1.06363	0.95809	1.02196	1.21083	0.654019	1.09148		0.693107		1.19926	1.10763			1.382		1.01	0.59		0.579
O43166	1568	S	Signal-induced proliferation-associated 1-like protein 1 OS=Homo sapiens OX=9606 GN=SIPA1L1 PE=1 SV=4	SIPA1L1	0.981833	0.000488339	88.137	2	FHALSS(0.002)PQS(0.982)PFPS(0.011)T(0.004)PTSR	-4.8791			0.65889	1.03751	1.21865	1.08495
O43166	1508	S	Signal-induced proliferation-associated 1-like protein 1 OS=Homo sapiens OX=9606 GN=SIPA1L1 PE=1 SV=4	SIPA1L1	1	7.55243e-08	164.22	2	HQS(1)DGNEIAHTR	-1.4689	0.67259	0.943749	1.11754	1.08305	1.18247	1.00059
O43166	1433	S	Signal-induced proliferation-associated 1-like protein 1 OS=Homo sapiens OX=9606 GN=SIPA1L1 PE=1 SV=4	SIPA1L1	0.994586	0.00229047	105.08	2	HS(0.005)AS(0.995)PVVFTSAR	1.5728	0.984987	0.925609			1.0894
O43166	1549	S	Signal-induced proliferation-associated 1-like protein 1 OS=Homo sapiens OX=9606 GN=SIPA1L1 PE=1 SV=4	SIPA1L1	0.999585	1.97479e-24	251.02	2	LIDLES(1)PTPESQK	-0.69316	0.888824	0.89389	0.937536	1.03054	1.10128	1.14793
O43166	1149	S	Signal-induced proliferation-associated 1-like protein 1 OS=Homo sapiens OX=9606 GN=SIPA1L1 PE=1 SV=4	SIPA1L1	0.965309	1.97297e-08	115.41	2	NS(0.965)PS(0.035)NLSSSSDTGSVGGTYR	-0.10592	1.08126	0.98532	1.36508	0.93482		0.633522
O43166	1151	S	Signal-induced proliferation-associated 1-like protein 1 OS=Homo sapiens OX=9606 GN=SIPA1L1 PE=1 SV=4	SIPA1L1	0.81338	0.000176447	93.626	2	NS(0.187)PS(0.813)NLSSSSDTGSVGGTYR	-5.6701					1
O43166	1181	S	Signal-induced proliferation-associated 1-like protein 1 OS=Homo sapiens OX=9606 GN=SIPA1L1 PE=1 SV=4	SIPA1L1	0.999999	0.00322131	117.45	2	RS(1)PASIDR	-0.8869	0.788205		1.12238	0.812785	1.11	1.16663
O43166	288	S	Signal-induced proliferation-associated 1-like protein 1 OS=Homo sapiens OX=9606 GN=SIPA1L1 PE=1 SV=4	SIPA1L1	0.999547	4.1047e-05	133.13	2	SKS(1)ETGDSSIFR	-0.096938	0.699706	0.761044	1.12124	1.37064		1.04737
O43166	1585	S	Signal-induced proliferation-associated 1-like protein 1 OS=Homo sapiens OX=9606 GN=SIPA1L1 PE=1 SV=4	SIPA1L1	0.999984	4.69105e-10	194.83	2	TLS(1)DESIYNSQR	-0.77621	1.03662	0.981806	1.0559	1.03278	1.03043	0.862468
O43169	23	S	Cytochrome b5 type B OS=Homo sapiens OX=9606 GN=CYB5B PE=1 SV=3	CYB5B	0.975052	5.32714e-05	151.08	2	GQEVET(0.007)S(0.975)VT(0.018)YYR	-0.020797		0.884318		1.04189	1.0738		0.957166	1.07543	1.14952	0.914152	0.968391	0.935345		0.822		1.14	1.109		1.368
O43169	4	S	Cytochrome b5 type B OS=Homo sapiens OX=9606 GN=CYB5B PE=1 SV=3	CYB5B	0.999365	1.49892e-14	176	2	SGS(0.999)MATAEASGSDGK	-4.3343	0.942823	1.05693	1.19138	0.824096		0.984773	0.957166	1.07543	1.14952	0.914152	0.968391	0.935345	0.985	0.983	1.036	0.901		1.053	0.976	0.689942
O43169	11	S	Cytochrome b5 type B OS=Homo sapiens OX=9606 GN=CYB5B PE=1 SV=3	CYB5B	0.887594	5.27798e-27	198.44	2	SGSMATAEAS(0.888)GS(0.112)DGK	-0.19231	0.903471	0.997297	1.16692	1.18271	0.749609		0.957166	1.07543	1.14952	0.914152	0.968391	0.935345	0.944	0.927	1.015	1.294	0.774		1.075	0.84941
O43172	483	S	U4/U6 small nuclear ribonucleoprotein Prp4 OS=Homo sapiens OX=9606 GN=PRPF4 PE=1 SV=2	PRPF4	0.9905	0.0279393	61.042	2	IWT(0.009)HPGWS(0.991)PLK	1.113					1		1.12027	1.03283	1.09304	0.912725	0.942118	0.899018					1.061
O43194	396	S	G-protein coupled receptor 39 OS=Homo sapiens OX=9606 GN=GPR39 PE=1 SV=1	GPR39	1	0.00466417	103.8	2	PLLFAS(1)R	-2.3743	0.772077	1.01642	1.06683	0.975293	1.10959	1.05979
O43194	427	S	G-protein coupled receptor 39 OS=Homo sapiens OX=9606 GN=GPR39 PE=1 SV=1	GPR39	0.983037	0.000180679	84.144	2	S(0.004)QS(0.013)LS(0.983)LES(0.988)LEPNS(0.012)GAK	4.4834				1
O43194	430	S	G-protein coupled receptor 39 OS=Homo sapiens OX=9606 GN=GPR39 PE=1 SV=1	GPR39	0.999918	4.58823e-05	110.48	2	S(0.225)QS(0.551)LS(0.225)LES(1)LEPNSGAK	4.9487		0.431803		1.05843	1.18514	1.32463
O43194	380	S	G-protein coupled receptor 39 OS=Homo sapiens OX=9606 GN=GPR39 PE=1 SV=1	GPR39	0.785544	0.0187369	68.108	2	VHAHS(0.786)T(0.154)T(0.06)DSAR	-0.41078			1
O43236	325	S	Septin-4 OS=Homo sapiens OX=9606 GN=SEPTIN4 PE=1 SV=1	SEPTIN4	0.998245	0.00123271	40.851	2	IY(0.002)QFPDCDS(0.998)DEDEDFKLQDQALK	2.8142	1
O43237	194	S	Cytoplasmic dynein 1 light intermediate chain 2 OS=Homo sapiens OX=9606 GN=DYNC1LI2 PE=1 SV=1	DYNC1LI2	1	1.80096e-57	277.79	2	DFQDYMEPEEGCQGS(1)PQRR	-0.6918	1.05511	1.13972	0.917944	0.947672	0.74942	1.19014	1.06948	1.01546	0.987865	1.02358	0.94054	0.963074	0.987	1.122	0.929	0.926	0.797	1.236	0.974	0.789193
O43237	407	S	Cytoplasmic dynein 1 light intermediate chain 2 OS=Homo sapiens OX=9606 GN=DYNC1LI2 PE=1 SV=1	DYNC1LI2	0.923169	1.36718e-09	170.92	2	GGPASVPS(0.001)S(0.016)S(0.923)PGT(0.044)S(0.016)VK	-0.88252	0.923664	0.99073	1.11413	1.03231	0.939167		1.06948	1.01546	0.987865	1.02358	0.94054	0.963074	0.864	0.976	1.128	1.009	0.999		1.015	0.848922
O43237	487	S	Cytoplasmic dynein 1 light intermediate chain 2 OS=Homo sapiens OX=9606 GN=DYNC1LI2 PE=1 SV=1	DYNC1LI2	0.908583	0.00572067	70.638	2	KPDS(0.001)MVT(0.006)NS(0.05)S(0.909)T(0.035)ENEA	-6.5585						1	1.06948	1.01546	0.987865	1.02358	0.94054	0.963074						1.038
O43237	443	S	Cytoplasmic dynein 1 light intermediate chain 2 OS=Homo sapiens OX=9606 GN=DYNC1LI2 PE=1 SV=1	DYNC1LI2	0.87963	6.59646e-24	171.26	2	KT(0.121)GS(0.88)PGS(1)PGAGGVQSTAK	-4.7232					0.604912	1.39509	1.06948	1.01546	0.987865	1.02358	0.94054	0.963074					0.643	1.449
O43237	446	S	Cytoplasmic dynein 1 light intermediate chain 2 OS=Homo sapiens OX=9606 GN=DYNC1LI2 PE=1 SV=1	DYNC1LI2	0.999939	4.54619e-17	193.26	2	TGSPGS(1)PGAGGVQSTAK	-3.5779	0.698389		0.90512	0.868886	0.820807	1.7068	1.06948	1.01546	0.987865	1.02358	0.94054	0.963074	0.653		0.916	0.849	0.873	1.772	1.485	0.376008
O43264	12	S	Centromere/kinetochore protein zw10 homolog OS=Homo sapiens OX=9606 GN=ZW10 PE=1 SV=3	ZW10	1	5.76365e-16	217.16	2	ASFVTEVLAHS(1)GR	0.16107		1.11924	0.93996		1.04748	0.893329	0.827499	0.979157	1.00227	1.05082	1.07297	1.06729		1.143	0.938		0.976	0.837	0.871	0.39095
O43290	448	S	U4/U6.U5 tri-snRNP-associated protein 1 OS=Homo sapiens OX=9606 GN=SART1 PE=1 SV=1	SART1	1	3.53105e-101	284.56	3	RVS(1)EVEEEKEPVPQPLPSDDTR	0.93374	0.908425	0.925367	1.01554	1.09699	1.0221	1.03158	1.19594	1.02012	1.09145	0.883508	0.916297	0.892695	0.76	0.907	0.93	1.242	1.115	1.156	1.353	0.012679
O43290	596	S	U4/U6.U5 tri-snRNP-associated protein 1 OS=Homo sapiens OX=9606 GN=SART1 PE=1 SV=1	SART1	0.805124	4.41592e-06	129.74	2	S(0.217)ANGGS(0.805)ES(0.958)DGEENIGWS(0.012)T(0.007)VNLDEEK	0.87603	1.48592	0.312221			1.20186		1.19594	1.02012	1.09145	0.883508	0.916297	0.892695	1.242	0.306			1.312		1.695
O43290	598	S	U4/U6.U5 tri-snRNP-associated protein 1 OS=Homo sapiens OX=9606 GN=SART1 PE=1 SV=1	SART1	0.958431	0.00011477	112.38	2	S(0.217)ANGGS(0.805)ES(0.958)DGEENIGWS(0.012)T(0.007)VNLDEEK	0.87603	0.798359	1.20164					1.19594	1.02012	1.09145	0.883508	0.916297	0.892695	0.668	1.178
O43290	348	S	U4/U6.U5 tri-snRNP-associated protein 1 OS=Homo sapiens OX=9606 GN=SART1 PE=1 SV=1	SART1	1	4.42789e-05	91.457	2	YDEELEGERPHS(1)FR	3.004	1.22004	1.14086	0.825734	0.873605	0.890915	1.04884	1.19594	1.02012	1.09145	0.883508	0.916297	0.892695	1.02	1.118	0.757	0.989	0.972	1.175	1.083	0.535497
O43293	311	S	Death-associated protein kinase 3 OS=Homo sapiens OX=9606 GN=DAPK3 PE=1 SV=1	DAPK3	0.915678	0.000565437	99.909	2	S(0.109)HS(0.916)S(0.973)LPPNNS(0.002)YADFER	-0.093459			1.16878		1.10608	0.72514	1.12638	1.01737	1.0597	0.911924	0.980031	0.904602			1.103		1.129	0.802	0.875
O43293	312	S	Death-associated protein kinase 3 OS=Homo sapiens OX=9606 GN=DAPK3 PE=1 SV=1	DAPK3	0.999302	6.68314e-17	160.81	2	S(0.136)HS(0.865)S(0.999)LPPNNSYADFER	1.9628	0.566087	0.520486	1.16385	0.950571	1.61811	1.1809	1.12638	1.01737	1.0597	0.911924	0.980031	0.904602	0.503	0.512	1.098	1.042	1.651	1.305	1.892	0.0755976
O43294	137	S	Transforming growth factor beta-1-induced transcript 1 protein OS=Homo sapiens OX=9606 GN=TGFB1I1 PE=1 SV=2	TGFB1I1	1	2.83303e-07	176.01	3	KRPS(1)LPSS(0.997)PS(0.003)PGLPK	-3.1164	0.840139	0.889493	0.983219	1.05051	1.20904	1.0276
O43294	140	S	Transforming growth factor beta-1-induced transcript 1 protein OS=Homo sapiens OX=9606 GN=TGFB1I1 PE=1 SV=2	TGFB1I1	0.828354	9.27765e-05	116.28	2	KRPS(0.998)LPS(0.828)S(0.259)PS(0.914)PGLPK	2.7918				0.0242659	1.97573
O43294	141	S	Transforming growth factor beta-1-induced transcript 1 protein OS=Homo sapiens OX=9606 GN=TGFB1I1 PE=1 SV=2	TGFB1I1	0.998257	2.83303e-07	176.01	3	KRPS(1)LPS(0.001)S(0.998)PS(0.001)PGLPK	-2.697	0.800627	0.843963	0.984352	1.03439	1.29492	1.04175
O43294	143	S	Transforming growth factor beta-1-induced transcript 1 protein OS=Homo sapiens OX=9606 GN=TGFB1I1 PE=1 SV=2	TGFB1I1	0.999567	0.000355399	110.09	3	KRPS(1)LPSSPS(1)PGLPK	-0.0090069			0.188569	0.314901	3.34003	0.156496
O43294	68	S	Transforming growth factor beta-1-induced transcript 1 protein OS=Homo sapiens OX=9606 GN=TGFB1I1 PE=1 SV=2	TGFB1I1	1	3.84414e-28	194.59	3	S(1)PKPAAPAAPPFSSSSGVLGTGLCELDR	-0.63483	0.993839	0.987226	0.93302	1.06836	0.964788	1.05277
O43294	403	S	Transforming growth factor beta-1-induced transcript 1 protein OS=Homo sapiens OX=9606 GN=TGFB1I1 PE=1 SV=2	TGFB1I1	0.891781	0.0019763	68.42	3	RGS(0.892)LCAT(0.108)CGLPVTGR	-0.39601					0.757458	1.24254
O43294	194	S	Transforming growth factor beta-1-induced transcript 1 protein OS=Homo sapiens OX=9606 GN=TGFB1I1 PE=1 SV=2	TGFB1I1	0.924628	4.17751e-10	68.528	3	VQNHLPASGPTQPPVVS(0.001)S(0.003)T(0.003)NEGS(0.057)PS(0.925)PPEPT(0.012)GK	-2.016	0.933862	0.919139	1.00278	1.10364	1.04058
O43295	858	S	SLIT-ROBO Rho GTPase-activating protein 3 OS=Homo sapiens OX=9606 GN=SRGAP3 PE=1 SV=3	SRGAP3	1	0.00219397	84.102	2	LRS(1)DGAAIPR	-0.96267		0.757822		1.18488	1.05729
O43303	370	S	Centriolar coiled-coil protein of 110 kDa OS=Homo sapiens OX=9606 GN=CCP110 PE=1 SV=3	CCP110	0.794556	0.0115225	69.641	2	LPSPEPS(0.795)MS(0.205)PK	-1.2646						1
O43303	372	S	Centriolar coiled-coil protein of 110 kDa OS=Homo sapiens OX=9606 GN=CCP110 PE=1 SV=3	CCP110	0.778501	0.00165475	102.57	2	LPSPEPS(0.221)MS(0.779)PK	-2.2492	0.95789	0.957734			1.08438
O43303	400	S	Centriolar coiled-coil protein of 110 kDa OS=Homo sapiens OX=9606 GN=CCP110 PE=1 SV=3	CCP110	1	4.81558e-08	130.54	3	TSSACHILINNPINACELS(1)PK	-0.33712	1.20588	1.2009	1.02842	0.928108	0.816302	0.820395
O43306	576	S	Adenylate cyclase type 6 OS=Homo sapiens OX=9606 GN=ADCY6 PE=1 SV=2	ADCY6	1	0.00100189	108.24	2	ANS(1)MEGLMPR	0.12417	0.611304	0.907447		1.09922	1.21777	1.16426
O43306	54	S	Adenylate cyclase type 6 OS=Homo sapiens OX=9606 GN=ADCY6 PE=1 SV=2	ADCY6	0.973424	0.00437409	71.912	2	DAEPPS(0.973)PT(0.027)PAGPPR	-0.515	0.621035	0.974544		1.28544	1.16771	0.951271
O43310	299	S	CBP80/20-dependent translation initiation factor OS=Homo sapiens OX=9606 GN=CTIF PE=1 SV=1	CTIF	0.999978	0.000153333	110.58	2	S(1)PDTLAPVASER	-2.24	0.649015	0.992063	1.12446	1.30667	0.930465	0.997323
O43314	38	S	Inositol hexakisphosphate and diphosphoinositol-pentakisphosphate kinase 2 OS=Homo sapiens OX=9606 GN=PPIP5K2 PE=1 SV=3	PPIP5K2	1	1.23972e-49	195.74	4	HFFHHADEDDEEEDDS(1)PPER	0.48167	1.06373	1.14522	0.787443	0.959135	0.758869	1.2856	0.887133	0.98543	0.99873	1.07431	1.05611	0.998294	1.199	1.162	0.788	0.893	0.719	1.288	0.921	0.68608
O43314	1180	S	Inositol hexakisphosphate and diphosphoinositol-pentakisphosphate kinase 2 OS=Homo sapiens OX=9606 GN=PPIP5K2 PE=1 SV=3	PPIP5K2	0.999996	0.000392495	135.13	2	KVS(1)LNTYTPAK	-1.0481		0.918621	1.21125	0.914555	0.955571		0.887133	0.98543	0.99873	1.07431	1.05611	0.998294		0.932	1.213	0.851	0.905		0.819	0.291839
O43314	1091	S	Inositol hexakisphosphate and diphosphoinositol-pentakisphosphate kinase 2 OS=Homo sapiens OX=9606 GN=PPIP5K2 PE=1 SV=3	PPIP5K2	0.985343	0.00129302	112.95	2	LT(0.006)S(0.985)S(0.008)GCIDDATR	0.5651			0.530079	1.35158	0.942369	1.17598	0.887133	0.98543	0.99873	1.07431	1.05611	0.998294			0.531	1.258	0.892	1.178	2.089
O43314	1074	S	Inositol hexakisphosphate and diphosphoinositol-pentakisphosphate kinase 2 OS=Homo sapiens OX=9606 GN=PPIP5K2 PE=1 SV=3	PPIP5K2	0.78088	2.06545e-07	109.72	3	QNPTVGSHCAGLFS(0.001)TSVLGGS(0.053)S(0.165)S(0.781)APNLQDYAR	-0.31073		0.93398	0.791304		1.13307	1.14165	0.887133	0.98543	0.99873	1.07431	1.05611	0.998294		0.948	0.792		1.073	1.144	1.274	0.123451
O43314	1108	S	Inositol hexakisphosphate and diphosphoinositol-pentakisphosphate kinase 2 OS=Homo sapiens OX=9606 GN=PPIP5K2 PE=1 SV=3	PPIP5K2	0.999997	0.00353006	127.93	2	RFS(1)ISFAR	-1.2173	0.811183	0.878888	1.12141	1.07644	1.12924	0.982836	0.887133	0.98543	0.99873	1.07431	1.05611	0.998294	0.914	0.892	1.123	1.002	1.069	0.985	1.043	0.573304
O43314	1006	S	Inositol hexakisphosphate and diphosphoinositol-pentakisphosphate kinase 2 OS=Homo sapiens OX=9606 GN=PPIP5K2 PE=1 SV=3	PPIP5K2	0.999996	0.00337693	78.888	2	S(1)GEQITSSPVSPK	-1.3294	0.586069	1.41393					0.887133	0.98543	0.99873	1.07431	1.05611	0.998294	0.661	1.435
O43314	1016	S	Inositol hexakisphosphate and diphosphoinositol-pentakisphosphate kinase 2 OS=Homo sapiens OX=9606 GN=PPIP5K2 PE=1 SV=3	PPIP5K2	0.904598	0.0105963	67.661	2	S(1)GEQIT(0.003)S(0.032)S(0.06)PVS(0.905)PK	1.4601		1					0.887133	0.98543	0.99873	1.07431	1.05611	0.998294		1.015
O43314	492	S	Inositol hexakisphosphate and diphosphoinositol-pentakisphosphate kinase 2 OS=Homo sapiens OX=9606 GN=PPIP5K2 PE=1 SV=3	PPIP5K2	0.897928	4.51497e-07	146.4	2	VQLT(0.001)Y(0.002)LPHGCPKT(0.872)S(0.898)S(0.227)EEEDSR	0.011955	0.744641	1.03061	1.10713	1.044	1.05499	1.01863	0.887133	0.98543	0.99873	1.07431	1.05611	0.998294	0.839	1.046	1.109	0.972	0.999	1.02	0.999	0.949184
O43314	493	S	Inositol hexakisphosphate and diphosphoinositol-pentakisphosphate kinase 2 OS=Homo sapiens OX=9606 GN=PPIP5K2 PE=1 SV=3	PPIP5K2	0.984027	4.51497e-07	146.4	3	VQLTYLPHGCPKT(0.25)S(0.763)S(0.984)EEEDS(0.003)RR	-1.5046	0.648811	0.897974	0.964654	0.909641	1.69138	0.887539	0.887133	0.98543	0.99873	1.07431	1.05611	0.998294	0.731	0.911	0.966	0.847	1.602	0.889	1.28	0.398102
O43318	389	S	Mitogen-activated protein kinase kinase kinase 7 OS=Homo sapiens OX=9606 GN=MAP3K7 PE=1 SV=1	MAP3K7	1	8.10815e-08	184.37	2	RMS(1)ADMSEIEAR	1.8233	0.593699	0.849259	0.930812	1.10413	1.3965	1.12559	1.14658	1.08641	0.845057	1.11068	0.809192	1.00208	0.518	0.782	1.101	0.994	1.726	1.123	1.601	0.150579
O43318	439	S	Mitogen-activated protein kinase kinase kinase 7 OS=Homo sapiens OX=9606 GN=MAP3K7 PE=1 SV=1	MAP3K7	1	1.02883e-08	135.07	2	S(1)IQDLTVTGTEPGQVS(0.579)S(0.421)R	2.4836	0.751867				1.24813		1.14658	1.08641	0.845057	1.11068	0.809192	1.00208	0.656				1.542		2.351
O43347	191	S	RNA-binding protein Musashi homolog 1 OS=Homo sapiens OX=9606 GN=MSI1 PE=1 SV=1	MSI1	0.946508	0.0381393	60	2	EVMS(0.947)PT(0.038)GS(0.015)AR	1.7155						1
O43347	12	S	RNA-binding protein Musashi homolog 1 OS=Homo sapiens OX=9606 GN=MSI1 PE=1 SV=1	MSI1	0.904687	2.73321e-05	76.831	2	METDAPQPGLAS(0.905)PDS(0.095)PHDPCK	-0.40307		0.931477	0.977088	1.0121	1.07933
O43347	15	S	RNA-binding protein Musashi homolog 1 OS=Homo sapiens OX=9606 GN=MSI1 PE=1 SV=1	MSI1	0.918621	0.00331342	41.397	2	METDAPQPGLAS(0.081)PDS(0.919)PHDPCK	3.3525			1
O43353	178	S	Receptor-interacting serine/threonine-protein kinase 2 OS=Homo sapiens OX=9606 GN=RIPK2 PE=1 SV=2	RIPK2	0.95817	0.00159027	106.35	2	MMSLS(0.042)QS(0.958)R	1.3325		0.885215	0.902753	1.21203
O43353	529	S	Receptor-interacting serine/threonine-protein kinase 2 OS=Homo sapiens OX=9606 GN=RIPK2 PE=1 SV=2	RIPK2	0.979515	0.0120378	71.896	2	S(0.98)PS(0.02)LNLLQNK	-1.7314		0.984708				1.01529
O43365	263	S	Homeobox protein Hox-A3 OS=Homo sapiens OX=9606 GN=HOXA3 PE=1 SV=1	HOXA3	0.965583	0.000887319	117.77	2	GMLTSS(0.008)GGQS(0.966)PS(0.027)R	-2.0342	1.05693	1.02448	0.827612	1.16184	0.929136
O43379	1123	S	WD repeat-containing protein 62 OS=Homo sapiens OX=9606 GN=WDR62 PE=1 SV=4	WDR62	1	1.45261e-09	187.49	2	ATQCLVKS(1)PEVK	-1.9301	0.839883	1.03453	1.11461	1.19005	0.920864	0.900068
O43379	32	S	WD repeat-containing protein 62 OS=Homo sapiens OX=9606 GN=WDR62 PE=1 SV=4	WDR62	0.915503	0.00214998	85.081	2	GQS(0.916)S(0.084)PPPAPPICLR	0.34892			1.18099	0.93483	0.960348	0.92383
O43379	33	S	WD repeat-containing protein 62 OS=Homo sapiens OX=9606 GN=WDR62 PE=1 SV=4	WDR62	0.966818	0.000342701	113.86	2	RGQS(0.033)S(0.967)PPPAPPICLR	-3.313	0.983187	1.01125	1.18263	0.936129	0.961683	0.925114
O43379	1070	S	WD repeat-containing protein 62 OS=Homo sapiens OX=9606 GN=WDR62 PE=1 SV=4	WDR62	0.99999	0.000769067	140.57	3	HHFETLTES(1)PCR	-1.6898	0.96579	1.2332		0.827233		0.973773
O43379	49	S	WD repeat-containing protein 62 OS=Homo sapiens OX=9606 GN=WDR62 PE=1 SV=4	WDR62	0.972745	1.69853e-17	213.91	2	T(0.003)RLS(0.973)T(0.025)ASEETVQNR	0.66282	0.510845		0.946608	1.20414	1.19536	1.14305
O43379	1348	S	WD repeat-containing protein 62 OS=Homo sapiens OX=9606 GN=WDR62 PE=1 SV=4	WDR62	1	3.76521e-27	197.56	3	PSLPAPES(1)PGLPAHPSNPQLPEAR	-0.072156	0.67339	0.894906	1.11591	1.25104	1.01157	1.05319
O43379	1226	S	WD repeat-containing protein 62 OS=Homo sapiens OX=9606 GN=WDR62 PE=1 SV=4	WDR62	0.84678	1.82504e-69	218.9	2	S(0.847)IS(0.153)LGDSEGPIVATLAQPLR	3.8229		0.855519	0.900702		1.24378
O43379	1228	S	WD repeat-containing protein 62 OS=Homo sapiens OX=9606 GN=WDR62 PE=1 SV=4	WDR62	0.999445	9.36154e-88	301.65	2	S(0.001)IS(0.999)LGDSEGPIVATLAQPLR	0.87619	0.459304	0.939229	0.988833		1.36548	1.24716
O43379	1282	S	WD repeat-containing protein 62 OS=Homo sapiens OX=9606 GN=WDR62 PE=1 SV=4	WDR62	1	0.0074904	78.932	2	S(1)WGNHEAR	0.1306	1.09128	1.36539	0.948865	1.10881	0.752504	0.733154
O43390	23	S	Heterogeneous nuclear ribonucleoprotein R OS=Homo sapiens OX=9606 GN=HNRNPR PE=1 SV=1	HNRNPR	0.9355	1.10055e-26	182.23	2	EEEEPMDT(0.001)S(0.024)S(0.935)VT(0.035)HT(0.005)EHYK	-3.1297	1.08213	0.968075		1.00002	1.14345	0.806326	1.17668	1.03728	1.05696	0.898365	0.917559	0.91316	0.92	0.933		1.113	1.246	0.883	1.166	0.352149
O43390	252	S	Heterogeneous nuclear ribonucleoprotein R OS=Homo sapiens OX=9606 GN=HNRNPR PE=1 SV=1	HNRNPR	1	0.00592539	62.271	2	LFVGS(1)IPK	-1.9811		0.8388		0.848275	1.31292		1.17668	1.03728	1.05696	0.898365	0.917559	0.91316		0.809		0.944	1.431		1.468
O43395	133	S	U4/U6 small nuclear ribonucleoprotein Prp3 OS=Homo sapiens OX=9606 GN=PRPF3 PE=1 SV=2	PRPF3	0.960963	5.95586e-13	172.73	3	FEEVEEEPEVIPGPPS(0.021)ES(0.961)PGMLT(0.018)K	-2.1764	0.969861	0.972142	0.986406	1.17087	1.08693	0.813787	1.17394	1.00601	1.0613	0.886884	0.930427	0.941436	0.826	0.966	0.929	1.32	1.168	0.864	1.232	0.219799
O43395	619	S	U4/U6 small nuclear ribonucleoprotein Prp3 OS=Homo sapiens OX=9606 GN=PRPF3 PE=1 SV=2	PRPF3	1	3.47175e-124	338.56	2	WDEQTSNTKGDDDEES(1)DEEAVKK	-6.4414	1.0395	1.05928	1.1298	0.855126	0.909797	1.0065	1.17394	1.00601	1.0613	0.886884	0.930427	0.941436	0.885	1.053	1.065	0.964	0.978	1.069	1.003	0.943649
O43396	113	S	Thioredoxin-like protein 1 OS=Homo sapiens OX=9606 GN=TXNL1 PE=1 SV=3	TXNL1	0.999987	1.34646e-31	213.56	2	QHLENDPGS(1)NEDTDIPK	-1.1198	0.915759	0.95126	1.00461	1.05786	1.11746	0.953045	1.02593	0.995068	1.06097	1.00265	0.946485	0.968894	0.893	0.956	0.947	1.055	1.181	0.984	1.152	0.0725335
O43399	3	S	Tumor protein D54 OS=Homo sapiens OX=9606 GN=TPD52L2 PE=1 SV=2	TPD52L2	1	0.000806041	77.325	2	MDS(1)AGQDINLNS(1)PNK	9.0055	0.0354742	1.47778		1.48674			1.11563	1.04304	1.01136	0.983129	0.919475	0.927358	0.032	1.417		1.512			2.087
O43399	12	S	Tumor protein D54 OS=Homo sapiens OX=9606 GN=TPD52L2 PE=1 SV=2	TPD52L2	1	3.38511e-56	304.64	2	MDS(1)AGQDINLNS(1)PNK	9.0055	0.860305	1.0803	0.93727	1.13058	0.971997	1.01954	1.11563	1.04304	1.01136	0.983129	0.919475	0.927358	0.771	1.036	0.927	1.15	1.057	1.099	1.209	0.0929601
O43399	19	S	Tumor protein D54 OS=Homo sapiens OX=9606 GN=TPD52L2 PE=1 SV=2	TPD52L2	0.991537	9.47847e-09	121.23	2	GLLS(0.992)DS(0.008)MTDVPVDTGVAAR	-0.06596	1.11191	1.08262	0.833062	1.13034	0.683702	1.15838	1.11563	1.04304	1.01136	0.983129	0.919475	0.927358	0.997	1.038	0.824	1.15	0.744	1.249	1.099	0.69069
O43399	21	S	Tumor protein D54 OS=Homo sapiens OX=9606 GN=TPD52L2 PE=1 SV=2	TPD52L2	0.99998	5.43132e-52	244.64	2	GLLSDS(1)MTDVPVDTGVAAR	1.7019	0.971139	0.983781	1.07493	1.01109	1.05189	0.907172	1.11563	1.04304	1.01136	0.983129	0.919475	0.927358	0.87	0.943	1.063	1.028	1.144	0.978	1.095	0.282438
O43399	161	S	Tumor protein D54 OS=Homo sapiens OX=9606 GN=TPD52L2 PE=1 SV=2	TPD52L2	0.999999	1.22343e-05	162	2	NS(1)ATFKS(1)FEDR	0.033706	0.916227	0.877563	1.18428	1.29944	0.845594	0.876893	1.11563	1.04304	1.01136	0.983129	0.919475	0.927358	0.821	0.841	1.171	1.322	0.92	0.946	1.125	0.511464
O43399	166	S	Tumor protein D54 OS=Homo sapiens OX=9606 GN=TPD52L2 PE=1 SV=2	TPD52L2	1	2.60278e-06	191.98	2	NS(1)ATFKS(1)FEDR	0.033706	0.957657	0.915046	0.995964	1.11122	1.03834	0.981768	1.11563	1.04304	1.01136	0.983129	0.919475	0.927358	0.858	0.877	0.985	1.13	1.129	1.059	1.22	0.0139575
O43399	96	S	Tumor protein D54 OS=Homo sapiens OX=9606 GN=TPD52L2 PE=1 SV=2	TPD52L2	1	1.51404e-16	210.62	2	S(1)WHDVQVSSAYVK	1.2769	0.879426	0.937988	0.938114	1.10725	1.06348	1.07374	1.11563	1.04304	1.01136	0.983129	0.919475	0.927358	0.788	0.899	0.928	1.126	1.157	1.158	1.316	0.00554558
O43399	149	S	Tumor protein D54 OS=Homo sapiens OX=9606 GN=TPD52L2 PE=1 SV=2	TPD52L2	0.987497	3.93122e-16	175.43	2	TSAALS(0.001)T(0.002)VGS(0.987)AIS(0.01)R	-1.6895	0.960347	1.16823	0.967199		0.904223		1.11563	1.04304	1.01136	0.983129	0.919475	0.927358	0.861	1.12	0.956		0.983		1.004
O43422	141	S	52 kDa repressor of the inhibitor of the protein kinase OS=Homo sapiens OX=9606 GN=THAP12 PE=1 SV=2	THAP12	0.993299	0.00712236	47.968	3	ETNNSNAQNPS(0.993)EEEGEGQDEDILPLT(0.006)LEEK	-2.9273		1
O43426	1565	S	Synaptojanin-1 OS=Homo sapiens OX=9606 GN=SYNJ1 PE=1 SV=2	SYNJ1	0.999157	0.000425338	157.77	2	AS(0.999)PT(0.001)LDFTER	0.025939	0.878009	1.07105	1.0033	1.02844	1.02995	0.98926
O43426	1391	S	Synaptojanin-1 OS=Homo sapiens OX=9606 GN=SYNJ1 PE=1 SV=2	SYNJ1	0.861693	0.000874654	100.69	2	S(0.862)S(0.138)PNPFITGLTR	0.1717					1.07657	0.923433
O43426	1053	S	Synaptojanin-1 OS=Homo sapiens OX=9606 GN=SYNJ1 PE=1 SV=2	SYNJ1	0.91578	0.0132031	52.419	3	T(0.291)S(0.709)PCQS(0.916)PT(0.079)IS(0.005)EGPVPSLPIRPSR	0.34945				1
O43432	1156	S	Eukaryotic translation initiation factor 4 gamma 3 OS=Homo sapiens OX=9606 GN=EIF4G3 PE=1 SV=2	EIF4G3	0.970551	4.06514e-31	215.51	2	GGS(0.971)S(0.029)KDLLDNQSQEEQR	-5.4563	1.04086	1.16556	1.08813	0.885682	1.04005	0.779728	0.97017	1.11152	0.947473	1.04312	0.97328	0.954439	1.073	1.049	1.148	0.849	1.069	0.817	0.836	0.10379
O43432	1409	S	Eukaryotic translation initiation factor 4 gamma 3 OS=Homo sapiens OX=9606 GN=EIF4G3 PE=1 SV=2	EIF4G3	0.992462	1.62482e-12	153.97	2	LDFIES(0.004)DS(0.992)PCS(0.003)S(0.001)EALSK	0.28616	0.900607	0.96716	0.970979	1.06716	1.12817	0.965927	0.97017	1.11152	0.947473	1.04312	0.97328	0.954439	0.928	0.87	1.025	1.023	1.159	1.012	1.131	0.12753
O43432	230	S	Eukaryotic translation initiation factor 4 gamma 3 OS=Homo sapiens OX=9606 GN=EIF4G3 PE=1 SV=2	EIF4G3	1	0.000285249	95.001	2	PKPDPVLKS(1)PS(1)PVLR	-3.9104	1.27018	1.84169	0.534027	1.47188	0.433186	0.449038	0.97017	1.11152	0.947473	1.04312	0.97328	0.954439	1.309	1.657	0.564	1.411	0.445	0.47	0.659	0.395341
O43432	232	S	Eukaryotic translation initiation factor 4 gamma 3 OS=Homo sapiens OX=9606 GN=EIF4G3 PE=1 SV=2	EIF4G3	1	1.1838e-05	93.576	2	PKPDPVLKS(1)PS(1)PVLR	-3.9104	0.90153	1.15888	0.917773	1.08289	0.938929		0.97017	1.11152	0.947473	1.04312	0.97328	0.954439	0.929	1.043	0.969	1.038	0.965		1.022	0.699626
O43432	495	S	Eukaryotic translation initiation factor 4 gamma 3 OS=Homo sapiens OX=9606 GN=EIF4G3 PE=1 SV=2	EIF4G3	1	2.82714e-06	150.72	2	S(1)PVPAQIAITVPK	-1.5578	1.04816	1.08797	1.01152	0.916843	0.959584	0.97592	0.97017	1.11152	0.947473	1.04312	0.97328	0.954439	1.08	0.979	1.068	0.879	0.986	1.023	0.924	0.218145
O43435	327	S	T-box transcription factor TBX1 OS=Homo sapiens OX=9606 GN=TBX1 PE=1 SV=1	TBX1	0.999946	2.33917e-10	159.75	2	NPVAS(1)PTQPSGTEK	-1.6097		1.16992	0.579574	0.972458		1.27805	0.93461	0.909897	1.23135		0.924139			1.286	0.471
O43439	551	S	Protein CBFA2T2 OS=Homo sapiens OX=9606 GN=CBFA2T2 PE=1 SV=1	CBFA2T2	1	4.90621e-09	147.14	3	LCGQNLHGQS(1)PHGQGR	0.58653	1.04801	1.03436	1.02735	1.05076	0.892198	0.947315
O43439	409	S	Protein CBFA2T2 OS=Homo sapiens OX=9606 GN=CBFA2T2 PE=1 SV=1	CBFA2T2	0.997991	3.48545e-06	133.07	3	QHS(0.998)PGS(0.002)ADSLSNDSQR	-0.77443	1.12109	1.04668	1.05782	0.882136	0.89227
O43439	33	S	Protein CBFA2T2 OS=Homo sapiens OX=9606 GN=CBFA2T2 PE=1 SV=1	CBFA2T2	1	0.000380074	107.6	2	VPAMPGS(1)PVEVK	-0.66044	0.88943	0.869642		1.13478	1.0788	1.02734
O43439	577	S	Protein CBFA2T2 OS=Homo sapiens OX=9606 GN=CBFA2T2 PE=1 SV=1	CBFA2T2	0.998988	0.00567703	71.935	2	SADCS(0.001)VPS(0.999)PALDK	2.5669				1.03622		0.963781
O43439	264	S	Protein CBFA2T2 OS=Homo sapiens OX=9606 GN=CBFA2T2 PE=1 SV=1	CBFA2T2	0.999994	0.000273332	144.47	2	VCTIS(1)PAPR	-1.9091	0.877695	0.912193	0.970469	1.14787		1.09178
O43463	391	S	Histone-lysine N-methyltransferase SUV39H1 OS=Homo sapiens OX=9606 GN=SUV39H1 PE=1 SV=1	SUV39H1	1	1.98532e-09	171.6	2	MDSNFGLAGLPGS(1)PK	1.6787	0.994175	1.08842	0.976094	0.920213	1.03639	0.984707
O43482	48	S	Protein Mis18-beta OS=Homo sapiens OX=9606 GN=OIP5 PE=1 SV=2	OIP5	0.927271	3.25286e-28	269.87	2	GS(0.073)S(0.927)PLGPAGLGAEEPAAGPQLPSWLQPER	2.8027	1.00024	1.00362	1.17067	1.05407	0.879274	0.892125
O43482	225	S	Protein Mis18-beta OS=Homo sapiens OX=9606 GN=OIP5 PE=1 SV=2	OIP5	1	2.02333e-17	230.5	2	ILSEVTPDQS(1)KPEN	0.67801	1.02348	1.04162	1.01671	0.975155	0.871308	1.07173
O43488	255	S	Aflatoxin B1 aldehyde reductase member 2 OS=Homo sapiens OX=9606 GN=AKR7A2 PE=1 SV=3	AKR7A2	1	2.2501e-07	225.1	2	FFGNS(1)WAETYR	-1.6161	0.698336		1.07688	1.13229	1.10667	0.985825	1.05843	1.033	1.04119	1.02546	0.915865	0.926059	0.66		1.034	1.104	1.208	1.065	1.329	0.175143
O43491	715	S	Band 4.1-like protein 2 OS=Homo sapiens OX=9606 GN=EPB41L2 PE=1 SV=1	EPB41L2	1	9.28614e-06	162.23	2	EIS(1)PGSGPGEIR	-1.0378	1.13428	1.15407	0.92929	0.95267	0.920552	0.909137	1.06353	1.04251	1.05752	0.946375	0.893186	0.99688	1.067	1.107	0.879	1.007	1.031	0.912	0.966	0.723178
O43491	718	S	Band 4.1-like protein 2 OS=Homo sapiens OX=9606 GN=EPB41L2 PE=1 SV=1	EPB41L2	0.999742	0.000985756	84.102	2	EISPGS(1)GPGEIR	-1.999	0.984253	1.02688	0.957268	1.00244	1.03655	0.992617	1.06353	1.04251	1.05752	0.946375	0.893186	0.99688	0.925	0.985	0.905	1.059	1.161	0.996	1.142	0.0618985
O43491	39	S	Band 4.1-like protein 2 OS=Homo sapiens OX=9606 GN=EPB41L2 PE=1 SV=1	EPB41L2	0.983372	7.34494e-56	272.42	2	EVAENQQNQS(0.017)S(0.983)DPEEEK	-6.4418	0.979487	1.04831	1.04919	0.969466	1.03231	0.921244	1.06353	1.04251	1.05752	0.946375	0.893186	0.99688	0.921	1.006	0.992	1.024	1.156	0.924	1.063	0.455719
O43491	58	S	Band 4.1-like protein 2 OS=Homo sapiens OX=9606 GN=EPB41L2 PE=1 SV=1	EPB41L2	0.963956	1.68233e-05	126.46	2	GSQPPPAAES(0.005)QS(0.031)S(0.964)LRR	-3.6045		0.818236	1.15169			1.03008	1.06353	1.04251	1.05752	0.946375	0.893186	0.99688		0.785	1.089			1.033	1.102
O43491	647	S	Band 4.1-like protein 2 OS=Homo sapiens OX=9606 GN=EPB41L2 PE=1 SV=1	EPB41L2	0.993508	0.00165716	110.58	2	HQAS(0.994)IS(0.006)ELKR	-2.1253			0.954493		1.04551		1.06353	1.04251	1.05752	0.946375	0.893186	0.99688			0.903		1.171		1.297
O43491	87	S	Band 4.1-like protein 2 OS=Homo sapiens OX=9606 GN=EPB41L2 PE=1 SV=1	EPB41L2	0.999999	0.000121737	213.77	2	QKS(1)YTLVVAK	-0.86003	0.857755	1.15321	1.05588	1.08705	0.892037	0.954069	1.06353	1.04251	1.05752	0.946375	0.893186	0.99688	0.807	1.106	0.998	1.149	0.999	0.957	1.067	0.552822
O43491	550	S	Band 4.1-like protein 2 OS=Homo sapiens OX=9606 GN=EPB41L2 PE=1 SV=1	EPB41L2	1	0.000637561	98.328	2	S(1)LDGAPIGVMDQSLMK	-2.2272				0.899074		1.10093	1.06353	1.04251	1.05752	0.946375	0.893186	0.99688				0.95		1.104
O43493	71	S	Trans-Golgi network integral membrane protein 2 OS=Homo sapiens OX=9606 GN=TGOLN2 PE=1 SV=4	TGOLN2	0.975229	9.66927e-17	149.6	2	DSPSKS(0.025)S(0.975)AEAQTPEDTPNK	-5.3875	0.733366	0.945946		1.32069
O43493	298	S	Trans-Golgi network integral membrane protein 2 OS=Homo sapiens OX=9606 GN=TGOLN2 PE=1 SV=4	TGOLN2	0.949777	5.37989e-50	252.87	2	T(0.05)ES(0.95)GEETDLISPPQEEVK	-1.6893	1.02627		0.717946	0.902556	0.922841	1.43039
O43513	194	S	Mediator of RNA polymerase II transcription subunit 7 OS=Homo sapiens OX=9606 GN=MED7 PE=1 SV=1	MED7	0.942882	0.00217105	41.397	2	T(0.003)EPMDADDS(0.943)NNCT(0.055)GQNEHQR	-6.9573					1
O43521	87	S	Bcl-2-like protein 11 OS=Homo sapiens OX=9606 GN=BCL2L11 PE=1 SV=1	BCL2L11	0.859052	0.0366488	71.066	2	RS(0.141)S(0.859)LLSR	-1.5681			1
O43521	77	S	Bcl-2-like protein 11 OS=Homo sapiens OX=9606 GN=BCL2L11 PE=1 SV=1	BCL2L11	1	0.00180971	96.311	2	S(1)PLFIFMR	-3.756	0.547874	0.732796	0.891855	1.24921	1.18772	1.39055
O43521	94	S	Bcl-2-like protein 11 OS=Homo sapiens OX=9606 GN=BCL2L11 PE=1 SV=1	BCL2L11	0.977497	0.000228603	119.52	2	SS(0.022)S(0.977)GYFSFDTDR	1.4381			0.932165	1.18416	0.986258	0.897421
O43524	284	S	Forkhead box protein O3 OS=Homo sapiens OX=9606 GN=FOXO3 PE=1 SV=1	FOXO3	0.828395	0.0024247	57.71	2	AALQTAPES(0.015)ADDS(0.828)PS(0.107)QLS(0.049)K	4.9781	0.986861	0.985821		1.06586	1.13334	0.82812
O43524	7	S	Forkhead box protein O3 OS=Homo sapiens OX=9606 GN=FOXO3 PE=1 SV=1	FOXO3	0.999998	0.000235861	56.429	2	AEAPAS(1)PAPLS(1)PLEVELDPEFEPQSR	-0.98181		0.577696	1.37902	1.04328
O43524	12	S	Forkhead box protein O3 OS=Homo sapiens OX=9606 GN=FOXO3 PE=1 SV=1	FOXO3	0.999986	0.000235861	56.429	2	AEAPAS(1)PAPLS(1)PLEVELDPEFEPQSR	-0.98181	0.205444	0.7307	1.74425	1.3196
O43524	294	S	Forkhead box protein O3 OS=Homo sapiens OX=9606 GN=FOXO3 PE=1 SV=1	FOXO3	0.955502	0.0186057	67.881	2	WPGS(0.956)PT(0.038)S(0.007)R	-0.01125		0.709304		1.2907
O43572	52	S	A-kinase anchor protein 10, mitochondrial OS=Homo sapiens OX=9606 GN=AKAP10 PE=1 SV=2	AKAP10	1	0.000419258	162.23	2	ASISVHS(1)PQK	0.96203	0.914269	1.13079	1.1458	0.851489	0.920206	1.03744
O43572	96	S	A-kinase anchor protein 10, mitochondrial OS=Homo sapiens OX=9606 GN=AKAP10 PE=1 SV=2	AKAP10	1	2.55281e-05	103.04	3	KQPS(1)HMEAAHFGDLGR	-3.0224	0.83214	0.860659	1.04328	1.40034	0.86358
O43572	187	S	A-kinase anchor protein 10, mitochondrial OS=Homo sapiens OX=9606 GN=AKAP10 PE=1 SV=2	AKAP10	0.984289	1.52585e-08	184.98	2	QSSLAEPVS(0.984)PS(0.016)K	-0.33872	0.866854	0.97814	1.09272			1.06229
O43583	73	S	Density-regulated protein OS=Homo sapiens OX=9606 GN=DENR PE=1 SV=2	DENR	1	1.90692e-231	430.85	3	LTVENS(1)PKQEAGISEGQGTAGEEEEK	1.7135	0.985698	1.11486	0.701861	1.02058	1.24506	0.931944	0.984798	0.914212	0.991566	1.07933	1.00869	1.0214	1.001	1.219	0.708	0.946	1.234	0.912	1.056	0.725998
O43583	81	S	Density-regulated protein OS=Homo sapiens OX=9606 GN=DENR PE=1 SV=2	DENR	0.998795	0.0299625	51.397	2	QEAGIS(0.999)EGQGT(0.001)AGEEEEK	-3.8668			1				0.984798	0.914212	0.991566	1.07933	1.00869	1.0214			1.009
O43598	10	S	2'-deoxynucleoside 5'-phosphate N-hydrolase 1 OS=Homo sapiens OX=9606 GN=DNPH1 PE=1 SV=1	DNPH1	0.938683	0.0180179	65.212	2	AAAMVPGRS(0.939)ES(0.061)WER	5.3108						1	0.987905	0.922276	0.939011	1.08793	0.975951	1.08693						0.92
O43598	169	S	2'-deoxynucleoside 5'-phosphate N-hydrolase 1 OS=Homo sapiens OX=9606 GN=DNPH1 PE=1 SV=1	DNPH1	0.999918	7.93735e-21	197.79	2	YFEADPPGQVAAS(1)PDPTT	2.3221	1.14873	1.13834	0.707729	0.884093	0.797693	1.32342	0.987905	0.922276	0.939011	1.08793	0.975951	1.08693	1.163	1.234	0.754	0.813	0.817	1.218	0.904	0.661026
O43609	95	S	Protein sprouty homolog 1 OS=Homo sapiens OX=9606 GN=SPRY1 PE=1 SV=2	SPRY1	0.910017	0.000634575	80.128	3	HT(0.09)S(0.91)HLGHAVLPSNAR	-0.0028159			0.769444	0.998722	1.23183
O43610	274	S	Protein sprouty homolog 3 OS=Homo sapiens OX=9606 GN=SPRY3 PE=1 SV=2	SPRY3	0.992568	0.00132163	117.77	2	KIS(0.993)S(0.006)GS(0.001)APFPK	1.725	0.777559	0.933714	1.25618	0.909982	1.16999	0.952579
O43615	185	S	Mitochondrial import inner membrane translocase subunit TIM44 OS=Homo sapiens OX=9606 GN=TIMM44 PE=1 SV=2	TIMM44	1	0.00153159	96.313	2	ALSQGVES(1)VKK	-1.4296		1.14796		0.852043			1.19806	1.07365	1.03556	0.884513	0.922767	0.885448		1.069		0.963			0.901
O43663	513	S	Protein regulator of cytokinesis 1 OS=Homo sapiens OX=9606 GN=PRC1 PE=1 SV=2	PRC1	0.999997	1.16801e-74	330.25	2	PIFGGTVYHS(1)PVSR	0.72306	0.997436	0.995569	1.07739	1.16982	1.12222	0.637568	1.02324	0.962607	0.956995	1.05809	1.057	0.942062	0.975	1.034	1.126	1.106	1.062	0.677	0.907	0.506334
O43670	346	S	BUB3-interacting and GLEBS motif-containing protein ZNF207 OS=Homo sapiens OX=9606 GN=ZNF207 PE=1 SV=1	ZNF207	0.892684	0.00412214	55.804	2	PAAS(0.893)IT(0.1)S(0.006)KPAT(0.001)LTTTSATSK	1.5661	1						1.3879	0.997376	0.979571	0.894612	0.885504	0.85504	0.721
O43683	655	S	Mitotic checkpoint serine/threonine-protein kinase BUB1 OS=Homo sapiens OX=9606 GN=BUB1 PE=1 SV=1	BUB1	1	5.11531e-19	238.33	2	DGKFS(1)PIQEKS(1)PK	-0.93918	0.890315	1.09749	0.961549	1.00868	1.02086	1.0211
O43683	661	S	Mitotic checkpoint serine/threonine-protein kinase BUB1 OS=Homo sapiens OX=9606 GN=BUB1 PE=1 SV=1	BUB1	1	5.11531e-19	238.33	2	DGKFS(1)PIQEKS(1)PK	-0.93918	0.948149	1.09609	0.996026	0.940964	1.02544	0.993335
O43683	307	S	Mitotic checkpoint serine/threonine-protein kinase BUB1 OS=Homo sapiens OX=9606 GN=BUB1 PE=1 SV=1	BUB1	0.994693	1.02987e-15	152.19	2	LHQVVET(0.005)S(0.995)HEDLPASQER	-3.2075	0.596906		1.06022	1.07712	1.16726	1.09849
O43683	314	S	Mitotic checkpoint serine/threonine-protein kinase BUB1 OS=Homo sapiens OX=9606 GN=BUB1 PE=1 SV=1	BUB1	0.999956	2.20257e-05	84.309	3	LHQVVETSHEDLPAS(1)QER	-1.5914				0.75357	1.16516	1.08127
O43683	563	S	Mitotic checkpoint serine/threonine-protein kinase BUB1 OS=Homo sapiens OX=9606 GN=BUB1 PE=1 SV=1	BUB1	1	6.3853e-09	128.74	3	LPS(1)KPKEEVPHAEEFLDDSTVWGIR	1.7013	0.636327	0.812805	0.973037	1.28782	1.29573	0.994279
O43683	640	S	Mitotic checkpoint serine/threonine-protein kinase BUB1 OS=Homo sapiens OX=9606 GN=BUB1 PE=1 SV=1	BUB1	0.97244	0.00552562	57.476	2	QCT(0.005)QAT(0.015)LDS(0.972)CEENMVVPS(0.007)R	3.2311		1
O43683	596	S	Mitotic checkpoint serine/threonine-protein kinase BUB1 OS=Homo sapiens OX=9606 GN=BUB1 PE=1 SV=1	BUB1	0.999998	2.64314e-36	188.77	2	S(1)PGDFTSAAQLASTPFHK	1.7433	0.825936	0.952403	0.963844	0.983013	1.10819	1.16661
O43683	593	S	Mitotic checkpoint serine/threonine-protein kinase BUB1 OS=Homo sapiens OX=9606 GN=BUB1 PE=1 SV=1	BUB1	0.99207	9.53723e-05	113.66	3	T(0.007)LAPS(0.992)PKS(0.992)PGDFT(0.006)S(0.003)AAQLASTPFHK	1.6333	0.856704	0.950584	1.00518	1.00285	1.114	1.07067
O43684	325	S	Mitotic checkpoint protein BUB3 OS=Homo sapiens OX=9606 GN=BUB3 PE=1 SV=1	BUB3	0.998251	0.000192733	150.93	2	QVTDAETKPKS(0.998)PCT(0.002)	-2.6351	1.25194	1.06942		0.916191	0.969728	0.79272	1.15907	1.05566	1.02387	0.946532	0.915627	0.899231	1.08	1.013		0.968	1.059	0.882	0.927	0.35645
O43684	211	S	Mitotic checkpoint protein BUB3 OS=Homo sapiens OX=9606 GN=BUB3 PE=1 SV=1	BUB3	1	2.88886e-05	146.48	2	VAVEYLDPS(1)PEVQK	-0.40626	1.0108	1.02694	0.931545	1.00167	0.955339	1.0737	1.15907	1.05566	1.02387	0.946532	0.915627	0.899231	0.872	0.973	0.91	1.058	1.043	1.194	1.196	0.0290222
O43707	159	S	Alpha-actinin-4 OS=Homo sapiens OX=9606 GN=ACTN4 PE=1 SV=2	ACTN4	0.999352	2.92174e-16	190.06	2	FAIQDIS(0.999)VEET(0.001)SAK	2.8581	0.855728	1.02983	1.04611	1.03925	1.02917	0.999913	1.06543	1.08187	0.995541	0.994231	0.905693	0.957231	0.803	0.952	1.051	1.045	1.136	1.045	1.15	0.157461
O43719	676	S	HIV Tat-specific factor 1 OS=Homo sapiens OX=9606 GN=HTATSF1 PE=1 SV=1	HTATSF1	1	2.18941e-213	388.78	3	LFEES(1)DDKEDEDADGKEVEDADEK	0.81255	0.968509	1.11821	1.04375	0.920686	0.861892	1.08696	1.09947	1.00175	1.07882	0.947906	0.953904	0.918142	0.881	1.116	0.967	0.971	0.904	1.184	1.032	0.793405
O43719	579	S	HIV Tat-specific factor 1 OS=Homo sapiens OX=9606 GN=HTATSF1 PE=1 SV=1	HTATSF1	1	5.4124e-35	229.05	2	DLDEEGS(1)EKELHENVLDK	-1.0846	0.8638	1.06567	1.04619	1.13396	0.942492	0.947885	1.09947	1.00175	1.07882	0.947906	0.953904	0.918142	0.786	1.064	0.97	1.196	0.988	1.032	1.14	0.27156
O43719	624	S	HIV Tat-specific factor 1 OS=Homo sapiens OX=9606 GN=HTATSF1 PE=1 SV=1	HTATSF1	1	1.65585e-174	322.39	2	EFDEDS(1)DEKEEEEDTYEK	-5.2857	1.03835	0.982286	1.01127	1.01946	0.959956	0.988682	1.09947	1.00175	1.07882	0.947906	0.953904	0.918142	0.944	0.981	0.937	1.075	1.006	1.077	1.103	0.0209298
O43719	597	S	HIV Tat-specific factor 1 OS=Homo sapiens OX=9606 GN=HTATSF1 PE=1 SV=1	HTATSF1	1	9.72151e-61	213.69	3	ELHENVLDKELEENDS(1)ENS(1)EFEDDGS(1)EK	1.408	0.9987	0.971788	1.19543	1.1482	1.14416	0.54173	1.09947	1.00175	1.07882	0.947906	0.953904	0.918142	0.908	0.97	1.108	1.211	1.199	0.59	1.005	0.867995
O43719	600	S	HIV Tat-specific factor 1 OS=Homo sapiens OX=9606 GN=HTATSF1 PE=1 SV=1	HTATSF1	1	9.72151e-61	213.69	3	ELHENVLDKELEENDS(1)ENS(1)EFEDDGS(1)EK	1.408	0.9987	0.971788	1.19543	1.1482	1.14416	0.54173	1.09947	1.00175	1.07882	0.947906	0.953904	0.918142	0.908	0.97	1.108	1.211	1.199	0.59	1.005	0.867995
O43719	607	S	HIV Tat-specific factor 1 OS=Homo sapiens OX=9606 GN=HTATSF1 PE=1 SV=1	HTATSF1	1	2.7687e-27	164.4	3	ELHENVLDKELEENDS(1)ENS(1)EFEDDGS(1)EK	1.408	0.940606	0.955679	1.24102	1.30645	1.32933	0.226923	1.09947	1.00175	1.07882	0.947906	0.953904	0.918142	0.856	0.954	1.15	1.378	1.394	0.247	1.02	0.715416
O43719	544	S	HIV Tat-specific factor 1 OS=Homo sapiens OX=9606 GN=HTATSF1 PE=1 SV=1	HTATSF1	0.999962	1.11144e-11	122.21	2	ESEEDDS(1)EKESDEDCSEK	-5.0795	1.24485		1.28835	0.852729	0.943284	0.670792	1.09947	1.00175	1.07882	0.947906	0.953904	0.918142	1.132		1.194	0.9	0.989	0.731	0.751	0.0867512
O43719	548	S	HIV Tat-specific factor 1 OS=Homo sapiens OX=9606 GN=HTATSF1 PE=1 SV=1	HTATSF1	0.986407	0.0241008	47.965	2	ES(0.187)EEDDS(0.821)EKES(0.986)DEDCS(0.006)EK	-4.5807	1						1.09947	1.00175	1.07882	0.947906	0.953904	0.918142	0.91
O43719	485	S	HIV Tat-specific factor 1 OS=Homo sapiens OX=9606 GN=HTATSF1 PE=1 SV=1	HTATSF1	0.999999	1.0924e-56	187.22	2	GFEGSCSQKES(1)EEGNPVR	0.0097676	1.36634	1.3248	1.25652	0.549266	0.724046	0.779025	1.09947	1.00175	1.07882	0.947906	0.953904	0.918142	1.243	1.322	1.165	0.579	0.759	0.848	0.586	0.0101706
O43719	494	S	HIV Tat-specific factor 1 OS=Homo sapiens OX=9606 GN=HTATSF1 PE=1 SV=1	HTATSF1	1	4.52273e-44	235.62	3	ESEEGNPVRGS(1)EEDS(1)PKK	0.32543	1.2107	0.939296	1.04795	0.995716	0.894846	0.911496	1.09947	1.00175	1.07882	0.947906	0.953904	0.918142	1.101	0.938	0.971	1.05	0.938	0.993	0.99	0.893627
O43719	498	S	HIV Tat-specific factor 1 OS=Homo sapiens OX=9606 GN=HTATSF1 PE=1 SV=1	HTATSF1	1	4.52273e-44	235.62	2	ESEEGNPVRGS(1)EEDS(1)PKK	-7.1065	1.2107	0.939296	1.04795	0.995716	0.894846	0.911496	1.09947	1.00175	1.07882	0.947906	0.953904	0.918142	1.101	0.938	0.971	1.05	0.938	0.993	0.99	0.893627
O43719	452	S	HIV Tat-specific factor 1 OS=Homo sapiens OX=9606 GN=HTATSF1 PE=1 SV=1	HTATSF1	1	1.13646e-133	253.8	3	TEDGGEFEEGASENNAKES(1)S(1)PEKEAEEGCPEK	-1.2506	1.00694	0.989046	1.14535	1.02438	0.937767	0.896519	1.09947	1.00175	1.07882	0.947906	0.953904	0.918142	0.916	0.987	1.062	1.081	0.983	0.976	1.025	0.658421
O43719	453	S	HIV Tat-specific factor 1 OS=Homo sapiens OX=9606 GN=HTATSF1 PE=1 SV=1	HTATSF1	1	1.13646e-133	291.52	3	TEDGGEFEEGASENNAKES(1)S(1)PEKEAEEGCPEK	-2.5096	1.05107	1.03267	1.0447	1.04415	0.939623	0.88778	1.09947	1.00175	1.07882	0.947906	0.953904	0.918142	0.956	1.031	0.968	1.102	0.985	0.967	1.034	0.536011
O43719	702	S	HIV Tat-specific factor 1 OS=Homo sapiens OX=9606 GN=HTATSF1 PE=1 SV=1	HTATSF1	1	2.91899e-257	343.1	3	LFEDDDS(1)NEKLFDEEEDS(1)S(1)EKLFDDS(1)DER	0.9089	0.70991	1.04002	1.02508	1.03869	1.11498	1.07131	1.09947	1.00175	1.07882	0.947906	0.953904	0.918142	0.646	1.038	0.95	1.096	1.169	1.167	1.303	0.125364
O43719	713	S	HIV Tat-specific factor 1 OS=Homo sapiens OX=9606 GN=HTATSF1 PE=1 SV=1	HTATSF1	1	6.10436e-185	343.1	3	LFEDDDS(1)NEKLFDEEEDS(1)S(1)EKLFDDS(1)DER	0.9089	1.13214	1.0762	0.969127	0.92172	0.845596	1.05522	1.09947	1.00175	1.07882	0.947906	0.953904	0.918142	1.03	1.074	0.898	0.972	0.886	1.149	1.002	0.989526
O43719	714	S	HIV Tat-specific factor 1 OS=Homo sapiens OX=9606 GN=HTATSF1 PE=1 SV=1	HTATSF1	1	4.45906e-92	247.94	3	LFEDDDS(1)NEKLFDEEEDS(1)S(1)EKLFDDS(1)DER	0.9089	1.24348	1.16956	1.04003	0.936366	0.864404	0.746169	1.09947	1.00175	1.07882	0.947906	0.953904	0.918142	1.131	1.168	0.964	0.988	0.906	0.813	0.83	0.0849607
O43719	481	S	HIV Tat-specific factor 1 OS=Homo sapiens OX=9606 GN=HTATSF1 PE=1 SV=1	HTATSF1	0.999976	2.9819e-44	224.61	2	GFEGSCS(1)QKESEEGNPVR	-2.8315	1.13449	1.09772	0.936909	0.86197	0.960516	1.00839	1.09947	1.00175	1.07882	0.947906	0.953904	0.918142	1.032	1.096	0.868	0.909	1.007	1.098	1.006	0.934003
O43719	403	S	HIV Tat-specific factor 1 OS=Homo sapiens OX=9606 GN=HTATSF1 PE=1 SV=1	HTATSF1	1	8.8586e-20	266.12	2	HFS(1)EHPSTSK	1.9721	0.676872	1.00457	1.02301	1.22809	1.01454	1.05291	1.09947	1.00175	1.07882	0.947906	0.953904	0.918142	0.616	1.003	0.948	1.296	1.064	1.147	1.366	0.114166
O43719	407	S	HIV Tat-specific factor 1 OS=Homo sapiens OX=9606 GN=HTATSF1 PE=1 SV=1	HTATSF1	0.973752	1.03689e-09	108.2	2	HFS(0.004)EHPS(0.974)T(0.011)S(0.011)K	-3.926	0.525798	0.574444			1.46338	1.43638	1.09947	1.00175	1.07882	0.947906	0.953904	0.918142	0.478	0.573			1.534	1.564	2.948	0.00698332
O43719	409	S	HIV Tat-specific factor 1 OS=Homo sapiens OX=9606 GN=HTATSF1 PE=1 SV=1	HTATSF1	0.999966	8.8586e-20	220.34	2	HFS(1)EHPSTS(1)K	1.0599	1.11029	0.574679	1.18858	0.771019	1.16004	1.19539	1.09947	1.00175	1.07882	0.947906	0.953904	0.918142	1.01	0.574	1.102	0.813	1.216	1.302	1.24	0.406177
O43719	721	S	HIV Tat-specific factor 1 OS=Homo sapiens OX=9606 GN=HTATSF1 PE=1 SV=1	HTATSF1	1	4.53101e-37	170.19	3	LFEDDDS(1)NEKLFDEEEDS(1)S(1)EKLFDDS(1)DER	0.9089	1.07285	1.22479	1.12562	0.82831	0.725214	1.02321	1.09947	1.00175	1.07882	0.947906	0.953904	0.918142	0.976	1.223	1.043	0.874	0.76	1.114	0.848	0.253787
O43719	387	S	HIV Tat-specific factor 1 OS=Homo sapiens OX=9606 GN=HTATSF1 PE=1 SV=1	HTATSF1	0.999178	9.33198e-05	181.9	2	S(0.001)DS(0.999)VSASER	-0.5784	0.910218	1.08455	1.19755	0.722072	0.883616	1.202	1.09947	1.00175	1.07882	0.947906	0.953904	0.918142	0.828	1.083	1.11	0.762	0.926	1.309	0.992	0.898765
O43719	445	S	HIV Tat-specific factor 1 OS=Homo sapiens OX=9606 GN=HTATSF1 PE=1 SV=1	HTATSF1	0.999996	3.75907e-09	77.679	3	TEDGGEFEEGAS(1)ENNAKES(1)S(1)PEKEAEEGCPEK	-1.3067			0.997525	1.00248			1.09947	1.00175	1.07882	0.947906	0.953904	0.918142			0.925	1.058			1.144
O43719	642	S	HIV Tat-specific factor 1 OS=Homo sapiens OX=9606 GN=HTATSF1 PE=1 SV=1	HTATSF1	1	8.53739e-87	312.61	3	VFDDES(1)DEKEDEEYADEK	-0.29889	1.04555	1.20504	0.953396	0.823495	0.83846	1.13406	1.09947	1.00175	1.07882	0.947906	0.953904	0.918142	0.951	1.203	0.884	0.869	0.879	1.235	0.982	0.883127
O43719	616	S	HIV Tat-specific factor 1 OS=Homo sapiens OX=9606 GN=HTATSF1 PE=1 SV=1	HTATSF1	1	1.65585e-174	311.37	3	VLDEEGS(1)EREFDEDS(1)DEKEEEEDTYEK	-0.7281	1.03276	0.986927	1.00939	1.01773	0.952307	1.00088	1.09947	1.00175	1.07882	0.947906	0.953904	0.918142	0.939	0.985	0.936	1.074	0.998	1.09	1.106	0.0350067
O43741	183	S	5'-AMP-activated protein kinase subunit beta-2 OS=Homo sapiens OX=9606 GN=PRKAB2 PE=1 SV=1	PRKAB2	0.844306	2.56549e-12	117.03	2	DLS(0.087)S(0.844)S(0.068)PPGPYGQEMYAFR	-1.6797	0.969707			1.03029			0.838914	0.95607	0.627552	1.18946	1.03585	1.35215	1.156			0.866			0.749
O43741	184	S	5'-AMP-activated protein kinase subunit beta-2 OS=Homo sapiens OX=9606 GN=PRKAB2 PE=1 SV=1	PRKAB2	0.974527	3.77943e-27	189.47	2	DLSS(0.025)S(0.975)PPGPYGQEMYAFR	1.2628	0.967351	0.94722	1.04583	1.06205		0.97755	0.838914	0.95607	0.627552	1.18946	1.03585	1.35215	1.153	0.991	1.667	0.893		0.723	0.636	0.13631
O43741	39	S	5'-AMP-activated protein kinase subunit beta-2 OS=Homo sapiens OX=9606 GN=PRKAB2 PE=1 SV=1	PRKAB2	0.979524	1.95839e-20	184.55	2	IMVGS(0.98)T(0.02)DDPSVFSLPDSK	0.56915	0.821436	0.853931	0.778702	1.13266	1.24491	1.16835	0.838914	0.95607	0.627552	1.18946	1.03585	1.35215	0.979	0.893	1.241	0.952	1.202	0.864	0.969	0.834132
O43741	108	S	5'-AMP-activated protein kinase subunit beta-2 OS=Homo sapiens OX=9606 GN=PRKAB2 PE=1 SV=1	PRKAB2	1	0.000232467	79.895	3	S(1)HNDFVAILDLPEGEHQYK	-3.274	0.670769	1.19882	0.959296	1.15558	1.09939	0.916156	0.838914	0.95607	0.627552	1.18946	1.03585	1.35215	0.8	1.254	1.529	0.972	1.061	0.678	0.757	0.32861
O43752	2	S	Syntaxin-6 OS=Homo sapiens OX=9606 GN=STX6 PE=1 SV=1	STX6	1	0.00072843	77.358	2	S(1)MEDPFFVVK	-4.2123	0.922	1.46034		1.08883	0.570263	0.958569	0.976663	0.948558	1.06911	1.00358	0.987838	1.01425	0.944	1.54		1.085	0.577	0.945	0.7	0.323815
O43765	77	S	Small glutamine-rich tetratricopeptide repeat-containing protein alpha OS=Homo sapiens OX=9606 GN=SGTA PE=1 SV=1	SGTA	1	1.14473e-07	181.9	2	EMPQDLRS(1)PAR	-1.8842	1.14327	0.997753	0.605663	1.19385		1.05946	1.11318	1.06647	0.953601	0.993842	0.890123	0.982785	1.027	0.936	0.635	1.201		1.078	1.316	0.227886
O43765	301	S	Small glutamine-rich tetratricopeptide repeat-containing protein alpha OS=Homo sapiens OX=9606 GN=SGTA PE=1 SV=1	SGTA	0.862572	6.83172e-09	169.05	2	S(0.863)RT(0.101)PS(0.036)ASNDDQQE	2.4338				1			1.11318	1.06647	0.953601	0.993842	0.890123	0.982785				1.006
O43772	9	S	Mitochondrial carnitine/acylcarnitine carrier protein OS=Homo sapiens OX=9606 GN=SLC25A20 PE=1 SV=1	SLC25A20	1	0.00219857	104.86	2	ADQPKPIS(1)PLK	0.61899	0.829401	1.14045	1.01217		0.993397	1.02458	1.03893	1.19067	1.16597	0.778715	0.908146	0.917574	0.798	0.958	0.868		1.094	1.117	1.264	0.0408373
O43815	376	S	Striatin OS=Homo sapiens OX=9606 GN=STRN PE=1 SV=4	STRN	0.821468	2.29007e-19	130.54	2	DVDELPSLQPS(0.011)VGS(0.821)PS(0.092)RPS(0.018)S(0.018)S(0.04)R	-3.2766	1.01186	1.02406	1.01935	0.946891	0.997837		1.1077	1.04044	0.942705	0.992426	0.955617	0.96111	0.913	0.984	1.081	0.954	1.044		1.006	0.920618
O43815	245	S	Striatin OS=Homo sapiens OX=9606 GN=STRN PE=1 SV=4	STRN	1	3.17005e-129	253.8	2	FLESAAADFS(1)DEDEDDDVDGR	1.4675	0.906851	0.93773	0.966613	1.06378	1.04968	1.07534	1.1077	1.04044	0.942705	0.992426	0.955617	0.96111	0.819	0.901	1.025	1.072	1.098	1.119	1.198	0.049129
O43815	227	S	Striatin OS=Homo sapiens OX=9606 GN=STRN PE=1 SV=4	STRN	0.988602	0.000225893	114.5	2	SELT(0.001)DS(0.989)AS(0.01)VLDNFK	0.35475			0.805238		1.16194	1.03282	1.1077	1.04044	0.942705	0.992426	0.955617	0.96111			0.854		1.216	1.075	1.341
O43815	137	S	Striatin OS=Homo sapiens OX=9606 GN=STRN PE=1 SV=4	STRN	0.931929	1.04479e-27	135.23	3	YGTELNQGDMKPPS(0.03)Y(0.022)DS(0.932)DEGNET(0.016)EVQPQQNSQLMWK	2.6103						1	1.1077	1.04044	0.942705	0.992426	0.955617	0.96111						1.04
O43818	50	S	U3 small nucleolar RNA-interacting protein 2 OS=Homo sapiens OX=9606 GN=RRP9 PE=1 SV=1	RRP9	1	9.58004e-24	211.06	2	MNEEIS(1)S(1)DS(1)ESESLAPR	1.6179	0.632814	0.999216	1.06619	1.02837	1.03503	1.23838	1.19558	1.03387	1.10734	0.883987	0.903092	0.876131	0.529	0.966	0.963	1.163	1.146	1.413	1.514	0.101645
O43818	51	S	U3 small nucleolar RNA-interacting protein 2 OS=Homo sapiens OX=9606 GN=RRP9 PE=1 SV=1	RRP9	1	9.58004e-24	211.06	2	MNEEIS(1)S(1)DS(1)ESESLAPR	1.6179	0.550231	1.08385	0.9895	0.96967	1.09459	1.31215	1.19558	1.03387	1.10734	0.883987	0.903092	0.876131	0.46	1.048	0.894	1.097	1.212	1.498	1.585	0.13009
O43818	53	S	U3 small nucleolar RNA-interacting protein 2 OS=Homo sapiens OX=9606 GN=RRP9 PE=1 SV=1	RRP9	0.999949	9.58004e-24	211.06	2	MNEEIS(1)S(1)DS(1)ESESLAPR	1.6179	0.550231	1.08385	0.9895	0.96967	1.09459	1.31215	1.19558	1.03387	1.10734	0.883987	0.903092	0.876131	0.46	1.048	0.894	1.097	1.212	1.498	1.585	0.13009
O43818	57	S	U3 small nucleolar RNA-interacting protein 2 OS=Homo sapiens OX=9606 GN=RRP9 PE=1 SV=1	RRP9	0.991764	0.000221786	76.831	2	MNEEIS(1)S(0.999)DS(0.992)ES(0.017)ES(0.992)LAPR	-0.16635			0.535838	0.843983		1.62018	1.19558	1.03387	1.10734	0.883987	0.903092	0.876131			0.484	0.955		1.849	2.897
O43823	182	S	A-kinase anchor protein 8 OS=Homo sapiens OX=9606 GN=AKAP8 PE=1 SV=1	AKAP8	1	0.0016861	92.747	2	ERGS(1)LDGFMR	-1.4481				1.1048	0.958827	0.936376	1.21503	0.946604	1.1873	0.87393	0.934598	0.84254				1.264	1.026	1.111
O43823	339	S	A-kinase anchor protein 8 OS=Homo sapiens OX=9606 GN=AKAP8 PE=1 SV=1	AKAP8	1	3.49725e-105	311.9	2	S(1)GDEEFKGEDELCDSGR	-3.0154	1.62988	0.314249	0.263723	0.217242	1.61691	1.95799	1.21503	0.946604	1.1873	0.87393	0.934598	0.84254	1.341	0.332	0.222	0.249	1.73	2.324	2.271	0.433592
O43823	685	S	A-kinase anchor protein 8 OS=Homo sapiens OX=9606 GN=AKAP8 PE=1 SV=1	AKAP8	0.919415	0.0333569	43.75	2	VAPAPAAADAEVEQT(0.063)DAES(0.919)KDAVPT(0.018)E	-3.2707					1		1.21503	0.946604	1.1873	0.87393	0.934598	0.84254					1.07
O43823	323	S	A-kinase anchor protein 8 OS=Homo sapiens OX=9606 GN=AKAP8 PE=1 SV=1	AKAP8	1	1.21652e-26	199.99	2	VDS(1)EGDFS(1)ENDDAAGDFR	-0.17048	1.22048	0.965695	0.78893	0.706765	1.04174	1.27639	1.21503	0.946604	1.1873	0.87393	0.934598	0.84254	1.004	1.02	0.664	0.809	1.115	1.515	1.279	0.367549
O43823	328	S	A-kinase anchor protein 8 OS=Homo sapiens OX=9606 GN=AKAP8 PE=1 SV=1	AKAP8	1	1.21652e-26	199.99	2	VDS(1)EGDFS(1)ENDDAAGDFR	-0.17048	1.32016	1.02113	0.722728	0.685991	1.01112	1.23887	1.21503	0.946604	1.1873	0.87393	0.934598	0.84254	1.087	1.079	0.609	0.785	1.082	1.47	1.203	0.519415
O43829	233	S	Zinc finger and BTB domain-containing protein 14 OS=Homo sapiens OX=9606 GN=ZBTB14 PE=1 SV=2	ZBTB14	0.988374	0.0013456	68.13	2	DLGS(0.988)QT(0.012)PQALTFNDGMSEVK	-2.5656	1
O43847	94	S	Nardilysin OS=Homo sapiens OX=9606 GN=NRDC PE=1 SV=3	NRDC	0.999731	2.50882e-17	213.35	2	RGS(1)LSNAGDPEIVK	-3.7148	0.872027	1.09042	1.07805	1.0434	1.00051	0.915599	0.854305	1.00885	1.03739	1.0907	0.983234	1.02552	1.021	1.081	1.039	0.957	1.018	0.893	0.913	0.0904291
O43847	86	S	Nardilysin OS=Homo sapiens OX=9606 GN=NRDC PE=1 SV=3	NRDC	1	2.29763e-08	174.72	2	LGADES(1)EEEGRR	-4.5607	0.944771	0.983442	1.00734	1.049	1.13033	0.885112	0.854305	1.00885	1.03739	1.0907	0.983234	1.02552	1.106	0.975	0.971	0.962	1.15	0.863	0.975	0.759717
O43852	44	S	Calumenin OS=Homo sapiens OX=9606 GN=CALU PE=1 SV=2	CALU	1	9.01436e-102	225.66	2	VHNDAQS(1)FDY(1)DHDAFLGAEEAK	-3.2646	1.16957	1.16614	1.30929	1.12073	0.439814	0.79445	1.22236	1.00176	1.05722	0.915252	0.901196	0.90221	0.957	1.164	1.238	1.225	0.488	0.881	0.772	0.316003
O43865	68	S	S-adenosylhomocysteine hydrolase-like protein 1 OS=Homo sapiens OX=9606 GN=AHCYL1 PE=1 SV=2	AHCYL1	0.900581	4.83787e-27	159.97	2	S(0.085)IS(0.901)QS(0.014)STDSYSSAASYTDSSDDEVSPR	1.0183	1.03679	1.05576	0.855495	1.05196			1.03213	1.01579	1.08095	0.948328	0.963774	0.959029	1.005	1.039	0.791	1.109			1.174
O43865	85	S	S-adenosylhomocysteine hydrolase-like protein 1 OS=Homo sapiens OX=9606 GN=AHCYL1 PE=1 SV=2	AHCYL1	0.771606	0.000749706	86.612	2	SISQSSTDSYSSAAS(0.001)Y(0.002)T(0.004)DS(0.185)S(0.772)DDEVS(0.035)PR	-0.84816	0.962408	0.953603		1.08399			1.03213	1.01579	1.08095	0.948328	0.963774	0.959029	0.932	0.939		1.143			1.222
O43896	494	S	Kinesin-like protein KIF1C OS=Homo sapiens OX=9606 GN=KIF1C PE=1 SV=3	KIF1C	0.999928	7.19799e-06	137.58	2	EDGGTVGVFS(1)PK	-0.29671		0.960142	0.986211	1.05061		1.00303			0.900274			1.09973			1.095			0.912	0.833
O43896	674	S	Kinesin-like protein KIF1C OS=Homo sapiens OX=9606 GN=KIF1C PE=1 SV=3	KIF1C	1	8.75511e-25	249.71	2	LYADS(1)DS(1)GDDSDKR	-4.1252	0.842032	1.29613	0.928936	0.884843	0.686829	1.36123			0.900274			1.09973			1.032			1.238	1.2
O43896	676	S	Kinesin-like protein KIF1C OS=Homo sapiens OX=9606 GN=KIF1C PE=1 SV=3	KIF1C	1	8.75511e-25	249.71	2	LYADS(1)DS(1)GDDSDKR	-1.4239	1.04468	0.986612	1.37119	0.64838	0.892777	1.05636			0.900274			1.09973			1.523			0.961	0.631
O43896	910	S	Kinesin-like protein KIF1C OS=Homo sapiens OX=9606 GN=KIF1C PE=1 SV=3	KIF1C	0.948138	0.000123025	102.26	2	MPS(0.948)ARPPS(0.052)PPLSSWER	2.6784						1			0.900274			1.09973						0.909
O43896	915	S	Kinesin-like protein KIF1C OS=Homo sapiens OX=9606 GN=KIF1C PE=1 SV=3	KIF1C	0.99439	0.000448553	95.001	3	MPS(0.002)ARPPS(0.994)PPLS(0.003)S(0.001)WER	-2.9612	0.777017		1.02685	1.1082	1.08368	1.00425			0.900274			1.09973			1.141			0.913	0.8
O43896	295	S	Kinesin-like protein KIF1C OS=Homo sapiens OX=9606 GN=KIF1C PE=1 SV=3	KIF1C	0.999994	0.0169537	62.454	3	RKS(1)DFIPYR	0.34061		0.855527	1.04405		1.03634	1.06409			0.900274			1.09973			1.16			0.968	0.834
O43896	1033	S	Kinesin-like protein KIF1C OS=Homo sapiens OX=9606 GN=KIF1C PE=1 SV=3	KIF1C	1	0.00274957	112.95	2	RNS(1)LDGGGR	0.82752	0.690237	1.11284	1.03953		0.745362	1.41203			0.900274			1.09973			1.155			1.284	1.112
O43900	482	S	Prickle planar cell polarity protein 3 OS=Homo sapiens OX=9606 GN=PRICKLE3 PE=1 SV=2	PRICKLE3	1	0.025317	40.861	2	DPLVS(1)EGGPR	-2.0696				1
O43900	437	S	Prickle planar cell polarity protein 3 OS=Homo sapiens OX=9606 GN=PRICKLE3 PE=1 SV=2	PRICKLE3	1	3.16644e-06	187.33	2	HS(1)MPELGLR	-3.2784	0.82253	0.823705	1.06056	1.07236	1.21347	1.00737
O43900	475	S	Prickle planar cell polarity protein 3 OS=Homo sapiens OX=9606 GN=PRICKLE3 PE=1 SV=2	PRICKLE3	1	0.00419	86.952	3	VS(1)FRDPLVSEGGPR	-2.5057	0.813293	0.94434	1.10523	1.02861	1.20128	0.907246
O43929	10	S	Origin recognition complex subunit 4 OS=Homo sapiens OX=9606 GN=ORC4 PE=1 SV=2	ORC4	0.853988	0.00306418	63.025	2	S(0.146)NS(0.854)LIHTECLSQVQR	-1.3606						1	1.02113	1.0928	1.04634	0.999652	0.94442	0.895652						1.117
O43933	1209	S	Peroxisome biogenesis factor 1 OS=Homo sapiens OX=9606 GN=PEX1 PE=1 SV=1	PEX1	0.993281	1.66004e-16	179.97	2	YRS(0.993)QS(0.007)GEDESMNQPGPIK	0.57032	0.577672	0.719374	0.916026	1.19809	1.30275	1.28609	0.781497	1.04093	1.12141	1.01627	1.04004	0.999851	0.739	0.691	0.817	1.179	1.253	1.286	1.655	0.00078261
O43933	1211	S	Peroxisome biogenesis factor 1 OS=Homo sapiens OX=9606 GN=PEX1 PE=1 SV=1	PEX1	1	7.82674e-289	481.75	2	SQS(1)GEDESMNQPGPIK	-4.5788	0.986637	0.988521	0.982714	0.971632	0.989327	1.08117	0.781497	1.04093	1.12141	1.01627	1.04004	0.999851	1.262	0.95	0.876	0.956	0.951	1.081	0.968	0.860802
O43933	1181	S	Peroxisome biogenesis factor 1 OS=Homo sapiens OX=9606 GN=PEX1 PE=1 SV=1	PEX1	0.999423	7.64023e-27	234.91	2	T(0.001)AS(0.999)QEGCQELTQEQR	-5.1522	0.921555	1.06358	1.21715		0.891335	0.906372	0.781497	1.04093	1.12141	1.01627	1.04004	0.999851	1.179	1.022	1.085		0.857	0.907	0.805	0.0332675
O60216	153	S	Double-strand-break repair protein rad21 homolog OS=Homo sapiens OX=9606 GN=RAD21 PE=1 SV=2	RAD21	1	1.21577e-60	249.07	2	EEVGNIS(1)ILQENDFGDFGMDDR	5.4267	0.721368	0.932531	0.984918	1.17805	1.11939	1.06374	1.03752	0.995874	1.04914	0.980724	0.982044	0.9547	0.695	0.936	0.939	1.201	1.14	1.114	1.344	0.0405807
O60216	175	S	Double-strand-break repair protein rad21 homolog OS=Homo sapiens OX=9606 GN=RAD21 PE=1 SV=2	RAD21	1	2.86833e-24	239.66	3	EGS(1)AFEDDDMLVSTTTSNLLLESEQSTSNLNEK	-0.76783	1.06818	1.40314	0.649772	0.710578	0.960395	1.20793	1.03752	0.995874	1.04914	0.980724	0.982044	0.9547	1.03	1.409	0.619	0.725	0.978	1.265	0.971	0.998661
O60216	545	S	Double-strand-break repair protein rad21 homolog OS=Homo sapiens OX=9606 GN=RAD21 PE=1 SV=2	RAD21	1	8.83391e-27	185.67	2	EKEDDEEEEDEDAS(1)GGDQDQEER	-7.7105	0.90243	0.890256	1.20291	0.948204	1.16575	0.890454	1.03752	0.995874	1.04914	0.980724	0.982044	0.9547	0.87	0.894	1.147	0.967	1.187	0.933	1.06	0.626198
O60229	1799	S	Kalirin OS=Homo sapiens OX=9606 GN=KALRN PE=1 SV=3	KALRN	0.999864	0.000110886	75.533	3	S(1)FDLGSPKPGDETTPQGDSADEK	-1.2166		0.874801	0.972967		1.18496	0.967272
O75962	1779	S	Triple functional domain protein OS=Homo sapiens OX=9606 GN=TRIO PE=1 SV=2	TRIO	0.99418	0.0122467	62.969	2	WLT(0.006)S(0.994)PVR	-2.5046	0.712823		0.901913	1.11042	1.27069	1.00415	0.834586	0.951226	0.90002	1.13738	1.02819	1.1486	0.854		1.002	0.976	1.236	0.874	1.108	0.556414
O60231	103	S	Pre-mRNA-splicing factor ATP-dependent RNA helicase DHX16 OS=Homo sapiens OX=9606 GN=DHX16 PE=1 SV=2	DHX16	1	4.18001e-96	340.12	2	LLEDS(1)EES(0.993)S(0.007)EETVSR	-0.094983	1.06348	1.16113	0.86722	0.870425	1.17859	0.859159	0.965101	1.04456	0.968326	1.01746	1.02641	0.978143	1.102	1.112	0.896	0.855	1.148	0.878	0.926	0.530136
O60231	106	S	Pre-mRNA-splicing factor ATP-dependent RNA helicase DHX16 OS=Homo sapiens OX=9606 GN=DHX16 PE=1 SV=2	DHX16	0.999975	4.18001e-96	340.12	2	LLEDS(1)EES(1)S(0.999)EET(0.001)VSR	0.36473	1.07507	1.11061	0.86407	0.879653	1.21949	0.851106	0.965101	1.04456	0.968326	1.01746	1.02641	0.978143	1.114	1.063	0.892	0.865	1.188	0.87	0.952	0.678909
O60231	107	S	Pre-mRNA-splicing factor ATP-dependent RNA helicase DHX16 OS=Homo sapiens OX=9606 GN=DHX16 PE=1 SV=2	DHX16	0.999017	1.01104e-20	170.92	2	LLEDS(1)EES(1)S(0.999)EET(0.001)VSR	-0.099498	0.844451	0.97697			1.17858		0.965101	1.04456	0.968326	1.01746	1.02641	0.978143	0.875	0.935			1.148		1.269
O60231	160	S	Pre-mRNA-splicing factor ATP-dependent RNA helicase DHX16 OS=Homo sapiens OX=9606 GN=DHX16 PE=1 SV=2	DHX16	1	9.04649e-90	336.59	2	QQTEKPES(1)EDEWER	-4.8748	1.01709	0.984191	0.941005	1.01739	0.996774	1.04354	0.965101	1.04456	0.968326	1.01746	1.02641	0.978143	1.054	0.942	0.972	1	0.971	1.067	1.024	0.615722
O60232	103	S	Protein ZNRD2 OS=Homo sapiens OX=9606 GN=ZNRD2 PE=1 SV=1	ZNRD2	1	4.63475e-56	278.01	2	EHQLAS(1)ASELPLGSR	1.6743	0.591682	0.896603	1.03441	1.36458	0.826217	1.28651	1.06502	1.01636	1.03932	1.03145	0.893762	0.954091	0.556	0.882	0.995	1.323	0.924	1.348	1.478	0.133247
O60232	78	S	Protein ZNRD2 OS=Homo sapiens OX=9606 GN=ZNRD2 PE=1 SV=1	ZNRD2	1	3.44486e-28	156.48	3	IYCVACQELDS(1)DVDKDNPALNAQAALSQAR	0.32965	0.972263	0.925101	0.94423	1.11995	1.12945	0.909007	1.06502	1.01636	1.03932	1.03145	0.893762	0.954091	0.913	0.91	0.909	1.086	1.264	0.953	1.209	0.0882493
O60237	735	S	Protein phosphatase 1 regulatory subunit 12B OS=Homo sapiens OX=9606 GN=PPP1R12B PE=1 SV=2	PPP1R12B	0.762037	0.00209361	64.401	2	CPAQPDKPT(0.028)T(0.028)PAS(0.762)PS(0.061)T(0.061)S(0.061)R	-4.6707			1.03821	1.06263	0.899168
O60237	687	S	Protein phosphatase 1 regulatory subunit 12B OS=Homo sapiens OX=9606 GN=PPP1R12B PE=1 SV=2	PPP1R12B	0.999915	1.13709e-11	78.714	2	EKPTDTEGLEGS(1)PEK	-4.3429		1.11114	0.888856
O60237	504	S	Protein phosphatase 1 regulatory subunit 12B OS=Homo sapiens OX=9606 GN=PPP1R12B PE=1 SV=2	PPP1R12B	0.995489	3.25639e-06	192.68	2	KLNS(0.995)T(0.004)SDIEEK	0.63955				1.16117	0.696641	1.14219
O60237	447	S	Protein phosphatase 1 regulatory subunit 12B OS=Homo sapiens OX=9606 GN=PPP1R12B PE=1 SV=2	PPP1R12B	0.971176	0.00013699	104.76	2	T(0.029)GS(0.971)HNMLSEVANSR	-1.4741	0.855258	0.886877	0.964986	1.23575	1.05712
O60237	645	S	Protein phosphatase 1 regulatory subunit 12B OS=Homo sapiens OX=9606 GN=PPP1R12B PE=1 SV=2	PPP1R12B	0.77656	1.87219e-05	119.52	2	RS(0.777)T(0.222)QGVTLT(0.001)DLQEAER	3.4028			1.06659			0.933409
O60238	117	S	BCL2/adenovirus E1B 19 kDa protein-interacting protein 3-like OS=Homo sapiens OX=9606 GN=BNIP3L PE=1 SV=1	BNIP3L	1	5.77541e-05	119.26	2	DHS(1)S(1)QS(1)EEEVVEGEK	-0.62272				1.02059	0.979411		0.823481		1.11236	0.940578		1.12358				1.085
O60238	118	S	BCL2/adenovirus E1B 19 kDa protein-interacting protein 3-like OS=Homo sapiens OX=9606 GN=BNIP3L PE=1 SV=1	BNIP3L	1	5.16505e-56	291.17	2	DHS(1)S(1)QS(1)EEEVVEGEK	-0.62272			0.870981	1.16068	0.979539	0.988801	0.823481		1.11236	0.940578		1.12358			0.783	1.234		0.88	1.35
O60238	120	S	BCL2/adenovirus E1B 19 kDa protein-interacting protein 3-like OS=Homo sapiens OX=9606 GN=BNIP3L PE=1 SV=1	BNIP3L	1	3.59297e-57	307.46	2	DHS(1)S(1)QS(1)EEEVVEGEK	-0.62272	0.986214	1.03861	1.04936	1.00583	1.10551	0.814481	0.823481		1.11236	0.940578		1.12358	1.198		0.943	1.069		0.725	0.838	0.495605
O60238	82	S	BCL2/adenovirus E1B 19 kDa protein-interacting protein 3-like OS=Homo sapiens OX=9606 GN=BNIP3L PE=1 SV=1	BNIP3L	0.899345	6.30618e-05	88.203	2	ILLDAQHES(0.899)GQS(0.054)S(0.023)S(0.023)R	1.7886			1				0.823481		1.11236	0.940578		1.12358			0.899
O60238	62	S	BCL2/adenovirus E1B 19 kDa protein-interacting protein 3-like OS=Homo sapiens OX=9606 GN=BNIP3L PE=1 SV=1	BNIP3L	0.874713	0.00342318	77.229	3	NGGLEHVPS(0.875)S(0.657)S(0.123)S(0.345)IHNGDMEK	0.41591			1.11207	1.06301	0.824925		0.823481		1.11236	0.940578		1.12358			1	1.13			1.13
O60238	164	S	BCL2/adenovirus E1B 19 kDa protein-interacting protein 3-like OS=Homo sapiens OX=9606 GN=BNIP3L PE=1 SV=1	BNIP3L	0.998229	0.00384925	124.46	2	RS(0.998)VS(0.002)LSMR	-1.7507		0.702913	0.941621	1.10448	1.21439	1.0366	0.823481		1.11236	0.940578		1.12358			0.847	1.174		0.923	1.238
O60238	166	S	BCL2/adenovirus E1B 19 kDa protein-interacting protein 3-like OS=Homo sapiens OX=9606 GN=BNIP3L PE=1 SV=1	BNIP3L	0.995919	0.0210853	65.156	2	S(0.003)VS(0.996)LS(0.001)MR	-2.0889	0.804426	1.06716	1.10291	1.08589	0.939617		0.823481		1.11236	0.940578		1.12358	0.977		0.992	1.154			1.172
O60238	168	S	BCL2/adenovirus E1B 19 kDa protein-interacting protein 3-like OS=Homo sapiens OX=9606 GN=BNIP3L PE=1 SV=1	BNIP3L	0.998144	0.0220105	52.591	2	SVS(0.002)LS(0.998)MR	-3.4176	1.12753	1.28215		0.824158		0.766169	0.823481		1.11236	0.940578		1.12358	1.369			0.876		0.682	0.569
O60239	376	S	SH3 domain-binding protein 5 OS=Homo sapiens OX=9606 GN=SH3BP5 PE=1 SV=2	SH3BP5	0.992624	0.000159397	88.203	2	SECSGAS(0.007)S(0.993)PECEVER	-2.7024	1.04474	1.04964		1.21976		0.685856
O60244	617	S	Mediator of RNA polymerase II transcription subunit 14 OS=Homo sapiens OX=9606 GN=MED14 PE=1 SV=2	MED14	1	0.00199246	113.48	2	KLS(1)DDPCPVESK	-5.8173	0.927524	1.11126	0.878236	1.12819	0.699206	1.25558	0.681729	0.961197	1.17925	0.999374	1.13657	1.04188	1.361	1.156	0.745	1.129	0.615	1.205	0.904	0.708412
O60244	1136	S	Mediator of RNA polymerase II transcription subunit 14 OS=Homo sapiens OX=9606 GN=MED14 PE=1 SV=2	MED14	0.997962	1.35917e-05	125.69	3	MPGMSPANPS(0.002)LHS(0.998)PVPDASHSPR	1.589	0.567335	0.884168	1.25315	1.26651		1.02883	0.681729	0.961197	1.17925	0.999374	1.13657	1.04188	0.832	0.92	1.063	1.267		0.987	1.201	0.261204
O60244	977	S	Mediator of RNA polymerase II transcription subunit 14 OS=Homo sapiens OX=9606 GN=MED14 PE=1 SV=2	MED14	0.999963	4.08696e-06	73.867	3	S(1)VNEDDNPPS(0.961)PIGGDMMDS(0.027)LIS(0.012)QLQPPPQQQPFPK	0.28653			1				0.681729	0.961197	1.17925	0.999374	1.13657	1.04188			0.848
O60244	986	S	Mediator of RNA polymerase II transcription subunit 14 OS=Homo sapiens OX=9606 GN=MED14 PE=1 SV=2	MED14	0.960578	2.47441e-06	86.063	3	S(1)VNEDDNPPS(0.961)PIGGDMMDS(0.027)LIS(0.012)QLQPPPQQQPFPK	0.28653	0.996713	1.00014	0.647638		1.35551		0.681729	0.961197	1.17925	0.999374	1.13657	1.04188	1.462	1.041	0.549		1.193		1.173
O60256	227	S	Phosphoribosyl pyrophosphate synthase-associated protein 2 OS=Homo sapiens OX=9606 GN=PRPSAP2 PE=1 SV=1	PRPSAP2	1	7.73439e-211	344.4	2	HS(1)PPMVR	-0.48549	1.11335	1.22296	1.23747	1.28985	0.0141211	1.12225	0.977869	1.05769	0.967195	1.06153	0.944093	0.991622	1.139	1.156	1.279	1.215	0.015	1.132	0.661	0.369854
O60256	219	S	Phosphoribosyl pyrophosphate synthase-associated protein 2 OS=Homo sapiens OX=9606 GN=PRPSAP2 PE=1 SV=1	PRPSAP2	0.786808	1.27339e-174	350.02	4	LGIAVIHGEAQDAES(0.787)DLVDGRHS(0.213)PPMVR	0.97641					1		0.977869	1.05769	0.967195	1.06153	0.944093	0.991622					1.059
O60264	66	S	SWI/SNF-related matrix-associated actin-dependent regulator of chromatin subfamily A member 5 OS=Homo sapiens OX=9606 GN=SMARCA5 PE=1 SV=1	SMARCA5	1	2.49814e-118	317.53	3	GGPEGVAAQAVASAASAGPADAEMEEIFDDAS(1)PGK	0.88962	0.506673	0.539913	1.78679	0.912259	1.55788	0.696488	1.05445	1.07087	1.09041	0.886746	0.964996	0.932527	0.481	0.504	1.639	1.029	1.614	0.747	1.292	0.454913
O60264	137	S	SWI/SNF-related matrix-associated actin-dependent regulator of chromatin subfamily A member 5 OS=Homo sapiens OX=9606 GN=SMARCA5 PE=1 SV=1	SMARCA5	1	0.000716335	112.73	2	QNLLS(1)VGDYR	1.421		0.87894	1.06961	1.10128	0.905714	1.04445	1.05445	1.07087	1.09041	0.886746	0.964996	0.932527		0.821	0.981	1.242	0.939	1.12	1.221	0.211422
O60264	116	S	SWI/SNF-related matrix-associated actin-dependent regulator of chromatin subfamily A member 5 OS=Homo sapiens OX=9606 GN=SMARCA5 PE=1 SV=1	SMARCA5	0.997469	5.82721e-60	234.8	2	TPT(0.003)S(0.997)PLK	-2.1587	1.37583	0.662905	0.717901	0.648715	0.673699	1.92095	1.05445	1.07087	1.09041	0.886746	0.964996	0.932527	1.305	0.619	0.658	0.732	0.698	2.06	1.352	0.621604
O60269	424	S	G protein-regulated inducer of neurite outgrowth 2 OS=Homo sapiens OX=9606 GN=GPRIN2 PE=1 SV=2	GPRIN2	0.998782	0.0246034	66.619	2	APAS(0.999)EDS(0.001)LS(0.001)VEGR	-9.1166			0.959176	1.04082
O60269	140	S	G protein-regulated inducer of neurite outgrowth 2 OS=Homo sapiens OX=9606 GN=GPRIN2 PE=1 SV=2	GPRIN2	0.865473	0.00326598	96.26	3	KAS(0.865)LS(0.133)CS(0.002)ALGSSPVHR	-3.9109	0.904543	0.937637				1.15782
O60271	493	S	C-Jun-amino-terminal kinase-interacting protein 4 OS=Homo sapiens OX=9606 GN=SPAG9 PE=1 SV=4	SPAG9	0.999982	3.24131e-06	122.16	2	AKDDDDS(1)DIPTAQR	0.86573		0.92265		1.10463		0.972725	0.902425	0.988834	1.09249	1.04793	0.957654	1.01066		0.933		1.054		0.962	1.08
O60271	265	S	C-Jun-amino-terminal kinase-interacting protein 4 OS=Homo sapiens OX=9606 GN=SPAG9 PE=1 SV=4	SPAG9	1	8.28181e-13	175.62	2	AVEQEDELS(1)DVS(0.994)QGGS(0.006)K	2.6677	1.07469	1.19253	0.574322	0.502146		1.65631	0.902425	0.988834	1.09249	1.04793	0.957654	1.01066	1.191	1.206	0.526	0.479		1.639	1.087	0.965089
O60271	268	S	C-Jun-amino-terminal kinase-interacting protein 4 OS=Homo sapiens OX=9606 GN=SPAG9 PE=1 SV=4	SPAG9	0.994383	8.28181e-13	175.62	2	AVEQEDELS(1)DVS(0.994)QGGS(0.006)K	2.6677	1.07469	1.19253	0.574322	0.502146		1.65631	0.902425	0.988834	1.09249	1.04793	0.957654	1.01066	1.191	1.206	0.526	0.479		1.639	1.087	0.965089
O60271	203	S	C-Jun-amino-terminal kinase-interacting protein 4 OS=Homo sapiens OX=9606 GN=SPAG9 PE=1 SV=4	SPAG9	1	5.28887e-26	183.03	2	ERPIS(1)LGIFPLPAGDGLLT(1)PDAQK	-1.4974	0.195081	0.366426	1.18801	2.30201	1.20448	0.744001	0.902425	0.988834	1.09249	1.04793	0.957654	1.01066	0.216	0.371	1.087	2.197	1.258	0.736	2.504	0.139327
O60271	109	S	C-Jun-amino-terminal kinase-interacting protein 4 OS=Homo sapiens OX=9606 GN=SPAG9 PE=1 SV=4	SPAG9	1	2.96674e-13	174.72	2	FIEFEDS(1)QEQEKK	0.5492	0.938778	0.875727	0.936015	1.1197	1.10946	1.02032	0.902425	0.988834	1.09249	1.04793	0.957654	1.01066	1.04	0.886	0.857	1.068	1.159	1.01	1.163	0.100129
O60271	183	S	C-Jun-amino-terminal kinase-interacting protein 4 OS=Homo sapiens OX=9606 GN=SPAG9 PE=1 SV=4	SPAG9	1	4.05682e-36	244.86	3	LHQLS(1)GS(1)DQLESTAHSR	-0.45898	0.961874	0.995699	0.945583	1.05066	0.996989	1.04919	0.902425	0.988834	1.09249	1.04793	0.957654	1.01066	1.066	1.007	0.866	1.003	1.041	1.038	1.049	0.463246
O60271	185	S	C-Jun-amino-terminal kinase-interacting protein 4 OS=Homo sapiens OX=9606 GN=SPAG9 PE=1 SV=4	SPAG9	1	2.997e-06	149.62	3	LHQLS(1)GS(1)DQLESTAHSR	-0.45898	0.77303	1.03854	0.987517	1.09563	1.00601	1.09928	0.902425	0.988834	1.09249	1.04793	0.957654	1.01066	0.857	1.05	0.904	1.046	1.05	1.088	1.133	0.107814
O60271	194	S	C-Jun-amino-terminal kinase-interacting protein 4 OS=Homo sapiens OX=9606 GN=SPAG9 PE=1 SV=4	SPAG9	0.959781	0.00300979	81.897	2	LHQLS(0.998)GS(0.002)DQLES(0.022)T(0.018)AHS(0.96)R	-1.1578				1			0.902425	0.988834	1.09249	1.04793	0.957654	1.01066				0.954
O60271	329	S	C-Jun-amino-terminal kinase-interacting protein 4 OS=Homo sapiens OX=9606 GN=SPAG9 PE=1 SV=4	SPAG9	0.957524	0.0344959	62.711	2	NVS(0.958)T(0.048)GS(0.995)AENEEK	2.88	0.822654	1.12843	1.04892				0.902425	0.988834	1.09249	1.04793	0.957654	1.01066	0.912	1.141	0.96
O60271	332	S	C-Jun-amino-terminal kinase-interacting protein 4 OS=Homo sapiens OX=9606 GN=SPAG9 PE=1 SV=4	SPAG9	0.996883	0.0344959	62.711	2	NVS(0.95)T(0.053)GS(0.997)AENEEK	1.2471	0.822654	1.12843	1.04892				0.902425	0.988834	1.09249	1.04793	0.957654	1.01066	0.912	1.141	0.96
O60271	594	S	C-Jun-amino-terminal kinase-interacting protein 4 OS=Homo sapiens OX=9606 GN=SPAG9 PE=1 SV=4	SPAG9	0.836899	0.000919594	97.175	2	S(0.043)S(0.837)T(0.12)LSQLPGDK	0.43283	0.841063	1.13037	1.22894			0.799633	0.902425	0.988834	1.09249	1.04793	0.957654	1.01066	0.932	1.143	1.125			0.791	0.742
O60271	730	S	C-Jun-amino-terminal kinase-interacting protein 4 OS=Homo sapiens OX=9606 GN=SPAG9 PE=1 SV=4	SPAG9	0.999875	7.76189e-56	307.89	2	SAS(1)QSSLDKLDQELK	2.0295	0.577845	0.847954	1.08492	1.18709	1.15953	1.14265	0.902425	0.988834	1.09249	1.04793	0.957654	1.01066	0.64	0.858	0.993	1.133	1.211	1.131	1.395	0.0564273
O60271	733	S	C-Jun-amino-terminal kinase-interacting protein 4 OS=Homo sapiens OX=9606 GN=SPAG9 PE=1 SV=4	SPAG9	0.999913	7.34937e-56	270.73	2	S(0.048)AS(0.952)QSS(1)LDKLDQELK	1.8742	0.866023	1.05595	1.10309	0.990145	1.03774	0.947052	0.902425	0.988834	1.09249	1.04793	0.957654	1.01066	0.96	1.068	1.01	0.945	1.084	0.937	0.976	0.676816
O60271	358	S	C-Jun-amino-terminal kinase-interacting protein 4 OS=Homo sapiens OX=9606 GN=SPAG9 PE=1 SV=4	SPAG9	0.999947	7.55727e-06	118.96	2	SEVQAIIESTPELDMDKDLS(1)GYK	2.8211		0.775896	0.856909	0.968487	1.32341	1.0753	0.902425	0.988834	1.09249	1.04793	0.957654	1.01066		0.785	0.784	0.924	1.382	1.064	1.432	0.108403
O60271	251	S	C-Jun-amino-terminal kinase-interacting protein 4 OS=Homo sapiens OX=9606 GN=SPAG9 PE=1 SV=4	SPAG9	0.994098	0.00560873	74.524	2	VS(0.006)NS(0.994)PEPQK	-2.8265		0.930371	1.07901			0.99062	0.902425	0.988834	1.09249	1.04793	0.957654	1.01066		0.941	0.988			0.98	1.016
O60271	311	S	C-Jun-amino-terminal kinase-interacting protein 4 OS=Homo sapiens OX=9606 GN=SPAG9 PE=1 SV=4	SPAG9	0.999996	1.36666e-09	191.49	2	VTDAPNKS(1)EISK	-4.5042	0.823741	0.993824	1.05916	1.11991	1.13725	0.866111	0.902425	0.988834	1.09249	1.04793	0.957654	1.01066	0.913	1.005	0.969	1.069	1.188	0.857	1.079	0.538059
O60271	588	S	C-Jun-amino-terminal kinase-interacting protein 4 OS=Homo sapiens OX=9606 GN=SPAG9 PE=1 SV=4	SPAG9	0.999739	2.90881e-05	136.39	2	YNAPTSHVTPS(1)VK	-0.79463	0.911935	1.2236	0.957184	1.08631	0.638447	1.18252	0.902425	0.988834	1.09249	1.04793	0.957654	1.01066	1.011	1.237	0.876	1.037	0.667	1.17	0.92	0.636926
O60291	523	S	E3 ubiquitin-protein ligase MGRN1 OS=Homo sapiens OX=9606 GN=MGRN1 PE=1 SV=2	MGRN1	0.895006	1.04567e-35	222.86	2	AASIENVLQDS(0.895)S(0.105)PEHCGR	1.6134	0.956464			1.04354
O60291	524	S	E3 ubiquitin-protein ligase MGRN1 OS=Homo sapiens OX=9606 GN=MGRN1 PE=1 SV=2	MGRN1	0.97249	4.04149e-35	211.2	3	AASIENVLQDS(0.028)S(0.972)PEHCGR	-0.73751	1.02571	1.12333	1.04802	0.901325	0.896239	1.00537
O60291	506	S	E3 ubiquitin-protein ligase MGRN1 OS=Homo sapiens OX=9606 GN=MGRN1 PE=1 SV=2	MGRN1	0.857854	2.29229e-08	136.96	2	ESSSPESFITEEVDES(0.004)S(0.128)S(0.858)PQQGT(0.01)R	-2.3237						1
O60291	460	S	E3 ubiquitin-protein ligase MGRN1 OS=Homo sapiens OX=9606 GN=MGRN1 PE=1 SV=2	MGRN1	0.975373	7.26657e-09	157.67	2	SPS(0.025)S(0.975)PIHEEDEEK	-1.892	0.762871	1.32969				0.907442
O60292	100	S	Signal-induced proliferation-associated 1-like protein 3 OS=Homo sapiens OX=9606 GN=SIPA1L3 PE=1 SV=3	SIPA1L3	0.993785	4.96241e-06	122.94	2	EHS(0.001)NPS(0.994)PS(0.005)QDTDGTK	1.3971	0.545683	0.551091	1.10359	1.13166	1.77927	0.888708
O60292	1382	S	Signal-induced proliferation-associated 1-like protein 3 OS=Homo sapiens OX=9606 GN=SIPA1L3 PE=1 SV=3	SIPA1L3	0.789717	7.94852e-06	105.19	2	LYS(0.79)S(0.21)GSSTPTGLAGGSR	-4.2396				1
O60292	1364	S	Signal-induced proliferation-associated 1-like protein 3 OS=Homo sapiens OX=9606 GN=SIPA1L3 PE=1 SV=3	SIPA1L3	0.999794	0.0338997	42.888	2	REVS(1)PAPAVAGQSK	-2.2028				1
O60292	1144	S	Signal-induced proliferation-associated 1-like protein 3 OS=Homo sapiens OX=9606 GN=SIPA1L3 PE=1 SV=3	SIPA1L3	0.992489	0.00115331	47.113	3	RPVSFPETPY(0.001)T(0.007)VS(0.992)PAGADR	-5.1837						1
O60292	146	S	Signal-induced proliferation-associated 1-like protein 3 OS=Homo sapiens OX=9606 GN=SIPA1L3 PE=1 SV=3	SIPA1L3	1	0.00421707	78.157	2	S(1)KDVEFQDGWPR	8.2497			0.84661	0.924786	0.947857	1.28075
O60292	317	S	Signal-induced proliferation-associated 1-like protein 3 OS=Homo sapiens OX=9606 GN=SIPA1L3 PE=1 SV=3	SIPA1L3	0.999449	0.00125537	52.195	3	SSKPEGEAGRS(0.999)PGEADEGR	-2.8797						1
O60292	172	S	Signal-induced proliferation-associated 1-like protein 3 OS=Homo sapiens OX=9606 GN=SIPA1L3 PE=1 SV=3	SIPA1L3	0.794811	6.13715e-22	179.92	2	S(0.103)S(0.103)S(0.795)EITLSECDAEDAGEPR	-0.98168		1
O60292	1544	S	Signal-induced proliferation-associated 1-like protein 3 OS=Homo sapiens OX=9606 GN=SIPA1L3 PE=1 SV=3	SIPA1L3	0.999999	5.06934e-06	169.57	2	TLS(1)DESLCSGR	0.62833	0.93882	0.99996	1.24083	0.947714	0.955166	0.917505
O60292	1547	S	Signal-induced proliferation-associated 1-like protein 3 OS=Homo sapiens OX=9606 GN=SIPA1L3 PE=1 SV=3	SIPA1L3	0.982199	0.00232405	74.733	2	T(0.171)LS(0.829)DES(0.982)LCS(0.018)GR	1.6592			1
O60293	655	S	Zinc finger C3H1 domain-containing protein OS=Homo sapiens OX=9606 GN=ZFC3H1 PE=1 SV=3	ZFC3H1	0.999938	8.50724e-09	167.64	4	AFKPEETSSNSDPPS(1)PPVLNNSHPVPR	-1.2629	0.972117	1.15997	1.08784	0.890175	0.863407	1.02649	0.92866	0.924215	0.984737	1.04225	1.09439	1.02575	1.047	1.255	1.105	0.854	0.789	1.001	0.776	0.044244
O60293	15	S	Zinc finger C3H1 domain-containing protein OS=Homo sapiens OX=9606 GN=ZFC3H1 PE=1 SV=3	ZFC3H1	0.991255	2.29983e-06	138.87	2	ATADTPAPAS(0.001)S(0.007)GLS(0.991)PK	7.8425	1.27308	0.923547	0.852488			0.950884	0.92866	0.924215	0.984737	1.04225	1.09439	1.02575	1.371	0.999	0.866			0.927	0.859
O60293	28	S	Zinc finger C3H1 domain-containing protein OS=Homo sapiens OX=9606 GN=ZFC3H1 PE=1 SV=3	ZFC3H1	0.999994	3.96241e-99	269.7	2	EEGELEDGEIS(1)DDDNNSQIR	-0.20586	1.04414	0.995431	1.0312	0.992379	0.956395	0.980455	0.92866	0.924215	0.984737	1.04225	1.09439	1.02575	1.124	1.077	1.047	0.952	0.874	0.956	0.857	0.0122359
O60293	998	S	Zinc finger C3H1 domain-containing protein OS=Homo sapiens OX=9606 GN=ZFC3H1 PE=1 SV=3	ZFC3H1	1	1.26967e-37	163.22	3	EQQNIS(1)PVVEEEPEFSLPQPSLHDLTQDK	-0.42824	0.998622		1.10046		0.900914		0.92866	0.924215	0.984737	1.04225	1.09439	1.02575	1.075		1.118		0.823		0.751
O60293	1301	S	Zinc finger C3H1 domain-containing protein OS=Homo sapiens OX=9606 GN=ZFC3H1 PE=1 SV=3	ZFC3H1	0.997902	1.19443e-21	175.62	2	KPIS(0.001)DNS(0.998)FS(0.754)S(0.246)DEEQSTGPIK	-2.0902	0.245542	2.51878	0.777923		0.622869	0.83488	0.92866	0.924215	0.984737	1.04225	1.09439	1.02575	0.264	2.725	0.79		0.569	0.814	0.549	0.837777
O60293	1303	S	Zinc finger C3H1 domain-containing protein OS=Homo sapiens OX=9606 GN=ZFC3H1 PE=1 SV=3	ZFC3H1	0.999998	1.57151e-49	200.17	2	KPISDNSFS(1)S(1)DEEQSTGPIK	0.46465	0.983977	0.538548	1.17247	0.950784	1.19494	1.15928	0.92866	0.924215	0.984737	1.04225	1.09439	1.02575	1.06	0.583	1.191	0.912	1.092	1.13	1.106	0.573248
O60293	1304	S	Zinc finger C3H1 domain-containing protein OS=Homo sapiens OX=9606 GN=ZFC3H1 PE=1 SV=3	ZFC3H1	1	1.89103e-38	200.17	2	KPISDNSFS(1)S(1)DEEQSTGPIK	0.46465	0.89564	0.990991	1.13782	0.792278	1.09084	1.09242	0.92866	0.924215	0.984737	1.04225	1.09439	1.02575	0.964	1.072	1.155	0.76	0.997	1.065	0.884	0.322885
O60293	948	S	Zinc finger C3H1 domain-containing protein OS=Homo sapiens OX=9606 GN=ZFC3H1 PE=1 SV=3	ZFC3H1	0.998072	0.000821625	117.45	2	LDS(0.998)S(0.002)PVSSPR	-2.7973	0.555791		1.22303	1.30177	0.91941		0.92866	0.924215	0.984737	1.04225	1.09439	1.02575	0.598		1.242	1.249	0.84		1.135	0.718187
O60293	949	S	Zinc finger C3H1 domain-containing protein OS=Homo sapiens OX=9606 GN=ZFC3H1 PE=1 SV=3	ZFC3H1	0.99981	7.51158e-05	169.81	2	LDSS(1)PVSSPR	-1.8172	0.958095	1.27049	0.986598	0.769835	0.822681	1.1923	0.92866	0.924215	0.984737	1.04225	1.09439	1.02575	1.032	1.375	1.002	0.739	0.752	1.162	0.778	0.215926
O60293	953	S	Zinc finger C3H1 domain-containing protein OS=Homo sapiens OX=9606 GN=ZFC3H1 PE=1 SV=3	ZFC3H1	0.829943	0.00153458	108.91	2	LDS(0.003)S(0.997)PVS(0.17)S(0.83)PR	-0.38154		1					0.92866	0.924215	0.984737	1.04225	1.09439	1.02575		1.082
O60293	352	S	Zinc finger C3H1 domain-containing protein OS=Homo sapiens OX=9606 GN=ZFC3H1 PE=1 SV=3	ZFC3H1	0.995975	1.37778e-15	260.78	2	RIS(0.996)T(0.004)SDILSEK	-0.81035		0.856999	0.921974		1.06907	1.15195	0.92866	0.924215	0.984737	1.04225	1.09439	1.02575		0.927	0.936		0.977	1.123	1.127	0.234787
O60293	1046	S	Zinc finger C3H1 domain-containing protein OS=Homo sapiens OX=9606 GN=ZFC3H1 PE=1 SV=3	ZFC3H1	1	2.9627e-20	232.35	2	S(1)FLESNYFTKPNLK	2.5335	0.647652	0.928394	1.02402	1.32054	0.932449	1.14694	0.92866	0.924215	0.984737	1.04225	1.09439	1.02575	0.697	1.005	1.04	1.267	0.852	1.118	1.181	0.387199
O60293	502	S	Zinc finger C3H1 domain-containing protein OS=Homo sapiens OX=9606 GN=ZFC3H1 PE=1 SV=3	ZFC3H1	0.991557	0.00396843	100.07	2	SKS(0.992)S(0.008)DPDLR	2.1825	1.25576	1.39248	0.794472	0.693207	0.864081		0.92866	0.924215	0.984737	1.04225	1.09439	1.02575	1.352	1.507	0.807	0.665	0.79		0.595	0.1539
O60293	42	S	Zinc finger C3H1 domain-containing protein OS=Homo sapiens OX=9606 GN=ZFC3H1 PE=1 SV=3	ZFC3H1	0.983263	8.42446e-07	153.18	2	S(0.001)S(0.015)S(0.983)SSSGGGLLPYPR	0.7388					1.07871	0.921291	0.92866	0.924215	0.984737	1.04225	1.09439	1.02575					0.986	0.898
O60293	714	S	Zinc finger C3H1 domain-containing protein OS=Homo sapiens OX=9606 GN=ZFC3H1 PE=1 SV=3	ZFC3H1	0.998617	0.000623581	64.296	2	SVVVT(0.001)LNDS(0.999)DDS(0.996)ES(0.964)DGEAS(0.04)K	-0.12127		0.882485			0.833559	1.28396	0.92866	0.924215	0.984737	1.04225	1.09439	1.02575		0.955			0.762	1.252	1.054
O60293	717	S	Zinc finger C3H1 domain-containing protein OS=Homo sapiens OX=9606 GN=ZFC3H1 PE=1 SV=3	ZFC3H1	0.996727	0.000623581	64.296	2	S(0.001)VVVT(0.019)LNDS(0.981)DDS(0.997)ES(0.953)DGEAS(0.049)K	2.3211		0.882485			0.833559	1.28396	0.92866	0.924215	0.984737	1.04225	1.09439	1.02575		0.955			0.762	1.252	1.054
O60293	719	S	Zinc finger C3H1 domain-containing protein OS=Homo sapiens OX=9606 GN=ZFC3H1 PE=1 SV=3	ZFC3H1	0.96398	0.000623581	64.296	2	SVVVT(0.001)LNDS(0.999)DDS(0.996)ES(0.964)DGEAS(0.04)K	-0.12127		0.882485			0.833559	1.28396	0.92866	0.924215	0.984737	1.04225	1.09439	1.02575		0.955			0.762	1.252	1.054
O60293	805	S	Zinc finger C3H1 domain-containing protein OS=Homo sapiens OX=9606 GN=ZFC3H1 PE=1 SV=3	ZFC3H1	0.99859	2.34711e-50	240.14	2	TSSS(0.001)S(0.999)PANS(1)DVEIDGIGR	2.7616	0.525548	0.56319		1.39068	1.57709	0.94349	0.92866	0.924215	0.984737	1.04225	1.09439	1.02575	0.566	0.609		1.334	1.441	0.92	2.096	0.028108
O60293	809	S	Zinc finger C3H1 domain-containing protein OS=Homo sapiens OX=9606 GN=ZFC3H1 PE=1 SV=3	ZFC3H1	1	2.34711e-50	240.14	2	TSSS(0.001)S(0.999)PANS(1)DVEIDGIGR	2.7616	0.840306	0.885957	0.980085	0.919455	1.12524	1.24895	0.92866	0.924215	0.984737	1.04225	1.09439	1.02575	0.905	0.959	0.995	0.882	1.028	1.218	1.094	0.446513
O60303	97	S	Protein KIAA0556 OS=Homo sapiens OX=9606 GN=KIAA0556 PE=1 SV=4	KIAA0556	0.995788	0.000455883	115.05	3	S(0.001)AS(0.996)HT(0.003)EGTHDYGR	1.5137		0.741737	1.06137	1.46576		0.73113
O60303	453	S	Protein KIAA0556 OS=Homo sapiens OX=9606 GN=KIAA0556 PE=1 SV=4	KIAA0556	0.994668	0.000131614	116.28	2	VVS(0.995)PT(0.005)KEQVSDTEDK	-6.6628	1.15241		1.2256	1.19583	0.286212	1.13995
O60303	460	S	Protein KIAA0556 OS=Homo sapiens OX=9606 GN=KIAA0556 PE=1 SV=4	KIAA0556	0.931312	0.0147665	53.872	2	VVS(0.954)PT(0.049)KEQVS(0.931)DT(0.066)EDKQR	-0.28601					1
O60307	348	S	Microtubule-associated serine/threonine-protein kinase 3 OS=Homo sapiens OX=9606 GN=MAST3 PE=1 SV=2	MAST3	0.971771	5.84035e-36	178.05	3	DPLEEMVPLSHLEEEQPPAPES(0.972)PES(0.028)R	-3.4437	0.806642	1.05808	0.933785	1.08309	0.960014	1.15839
O60307	774	S	Microtubule-associated serine/threonine-protein kinase 3 OS=Homo sapiens OX=9606 GN=MAST3 PE=1 SV=2	MAST3	0.999825	2.90723e-10	143.86	2	GPS(1)PSLLNTISLDTMPK	0.49742	0.799978	0.865688	0.984132	1.06238	1.13717	1.15065
O60307	85	S	Microtubule-associated serine/threonine-protein kinase 3 OS=Homo sapiens OX=9606 GN=MAST3 PE=1 SV=2	MAST3	0.99525	4.31122e-06	106.98	3	RWS(0.995)LAS(0.005)LPSSGYGTNTPSSTLSSSSSSR	-0.59051			0.790873	1.40057	1.02243	0.786126
O60307	728	S	Microtubule-associated serine/threonine-protein kinase 3 OS=Homo sapiens OX=9606 GN=MAST3 PE=1 SV=2	MAST3	0.999543	0.00429382	94.63	2	SFS(1)EDREEGWER	-1.382	0.794572	0.885055	0.931483		1.16723	1.22166
O60307	1215	S	Microtubule-associated serine/threonine-protein kinase 3 OS=Homo sapiens OX=9606 GN=MAST3 PE=1 SV=2	MAST3	1	0.00128136	83.077	3	SPSPLPGHPPAPARS(1)PR	-3.1051			0.973884	1.03489	0.991225
O60307	134	S	Microtubule-associated serine/threonine-protein kinase 3 OS=Homo sapiens OX=9606 GN=MAST3 PE=1 SV=2	MAST3	0.8034	0.00363655	94.507	2	S(0.803)S(0.197)ENVLDEEGGR	-2.7509	1.00611	1.14991	0.843977
O60307	146	S	Microtubule-associated serine/threonine-protein kinase 3 OS=Homo sapiens OX=9606 GN=MAST3 PE=1 SV=2	MAST3	1	0.000132495	128.11	2	SSENVLDEEGGRS(1)PR	-2.1243	0.683041	0.680296	1.00888	1.24891		1.37888
O60307	709	S	Microtubule-associated serine/threonine-protein kinase 3 OS=Homo sapiens OX=9606 GN=MAST3 PE=1 SV=2	MAST3	0.772224	9.28664e-05	90.806	2	VYS(0.772)S(0.065)S(0.163)EFLAVQPTPTFAER	-0.27459				1
O60318	527	S	Germinal-center associated nuclear protein OS=Homo sapiens OX=9606 GN=MCM3AP PE=1 SV=2	MCM3AP	0.997534	2.29097e-47	225.59	2	KPGDGEVS(0.998)PS(0.002)TEDAPFQHSPLGK	5.0156	0.790311	0.9996	1.27806	1.09657	0.90208	0.933375	0.784277	0.936785	1.25935	0.817724	1.24455	0.957316	1.008	1.067	1.015	1.341	0.725	0.975	0.984	0.805038
O60318	538	S	Germinal-center associated nuclear protein OS=Homo sapiens OX=9606 GN=MCM3AP PE=1 SV=2	MCM3AP	0.999778	0.00029756	75.669	3	KPGDGEVS(0.403)PS(0.275)T(0.322)EDAPFQHS(1)PLGK	2.6237			2.16677	0.656552	0.685957	0.490727	0.784277	0.936785	1.25935	0.817724	1.24455	0.957316			1.721	0.803	0.551	0.513	0.362
O60318	1926	S	Germinal-center associated nuclear protein OS=Homo sapiens OX=9606 GN=MCM3AP PE=1 SV=2	MCM3AP	0.932149	0.000324248	122.2	2	TSVTT(0.05)S(0.932)PQS(0.018)DMMR	-1.4994	0.950158		1.13274	0.963246	0.953854		0.784277	0.936785	1.25935	0.817724	1.24455	0.957316	1.212		0.899	1.178	0.766		0.921	0.753375
O60333	1659	S	Kinesin-like protein KIF1B OS=Homo sapiens OX=9606 GN=KIF1B PE=1 SV=5	KIF1B	0.914361	1.7517e-05	109.61	2	AS(0.086)S(0.914)PCPEFEQFQIVPAVETPYLAR	2.2466	0.698871	1.01947	0.930823	1.18679	1.16858	0.995466	0.848778	0.911223	1.03784	1.07825	1.06721	1.0567	0.823	1.119	0.897	1.101	1.095	0.942	1.105	0.368648
O60333	1598	S	Kinesin-like protein KIF1B OS=Homo sapiens OX=9606 GN=KIF1B PE=1 SV=5	KIF1B	1	1.53969e-06	146.48	2	EFS(1)QVHGSVSDCK	2.4204		1					0.848778	0.911223	1.03784	1.07825	1.06721	1.0567		1.097
O60333	1487	S	Kinesin-like protein KIF1B OS=Homo sapiens OX=9606 GN=KIF1B PE=1 SV=5	KIF1B	1	2.95394e-09	150.93	2	GDS(1)LILEHQWELEK	2.5655	0.614084	0.708187	1.05945	1.41755	1.18581	1.01492	0.848778	0.911223	1.03784	1.07825	1.06721	1.0567	0.723	0.777	1.021	1.315	1.111	0.96	1.343	0.0985728
O60333	1613	S	Kinesin-like protein KIF1B OS=Homo sapiens OX=9606 GN=KIF1B PE=1 SV=5	KIF1B	0.999997	0.00122938	92.445	2	LSDIS(1)PIGR	-2.2988	0.754516	1.08483	1.01866	1.15613	0.985862		0.848778	0.911223	1.03784	1.07825	1.06721	1.0567	0.889	1.191	0.982	1.072	0.924		0.978	0.895164
O60333	1454	S	Kinesin-like protein KIF1B OS=Homo sapiens OX=9606 GN=KIF1B PE=1 SV=5	KIF1B	0.999989	0.000299694	138	2	MSDTGS(1)PGMQR	2.9915	1.49845	1.18439	1.21839	0.245054	0.836214	1.01751	0.848778	0.911223	1.03784	1.07825	1.06721	1.0567	1.765	1.3	1.174	0.227	0.784	0.963	0.466	0.121075
O60333	1057	S	Kinesin-like protein KIF1B OS=Homo sapiens OX=9606 GN=KIF1B PE=1 SV=5	KIF1B	0.999981	0.00105532	122.51	2	SGLS(1)LEELR	-2.5613	0.839779	1.0079	0.990468	1.03317	1.14391	0.984768	0.848778	0.911223	1.03784	1.07825	1.06721	1.0567	0.989	1.106	0.954	0.958	1.072	0.932	0.971	0.665208
O60341	69	S	Lysine-specific histone demethylase 1A OS=Homo sapiens OX=9606 GN=KDM1A PE=1 SV=2	KDM1A	1	3.22607e-53	191.96	3	EPPRAS(1)PPGGLAEPPGSAGPQAGPTVVPGSATPMETGIAETPEGR	1.998	1.08296	0.912954	1.21671	0.955049	0.988356	0.843976	1.09926	1.02074	1.06034	0.954348	0.95684	0.908478	0.985	0.894	1.147	1.001	1.033	0.929	0.979	0.842823
O60341	126	S	Lysine-specific histone demethylase 1A OS=Homo sapiens OX=9606 GN=KDM1A PE=1 SV=2	KDM1A	0.994994	2.33874e-29	206.13	2	EMDES(0.995)LANLS(0.005)EDEYYS(1)EEER	3.0626		0.269266	0.433831	0.474722	0.446814	3.37537	1.09926	1.02074	1.06034	0.954348	0.95684	0.908478		0.264	0.409	0.497	0.467	3.715	4.635	0.319919
O60341	131	S	Lysine-specific histone demethylase 1A OS=Homo sapiens OX=9606 GN=KDM1A PE=1 SV=2	KDM1A	1	1.2967e-144	278.64	2	EMDESLANLS(1)EDEYYSEEER	3.2167	1.13698	1.1774	1.00686	1.08288	1.09639	0.499496	1.09926	1.02074	1.06034	0.954348	0.95684	0.908478	1.034	1.153	0.95	1.135	1.146	0.55	0.902	0.572519
O60341	137	S	Lysine-specific histone demethylase 1A OS=Homo sapiens OX=9606 GN=KDM1A PE=1 SV=2	KDM1A	0.999999	2.04023e-112	233.7	2	EMDES(0.995)LANLS(0.005)EDEYYS(1)EEER	3.0626	1.0026	1.0589	0.88118	0.988725	1.02399	1.0446	1.09926	1.02074	1.06034	0.954348	0.95684	0.908478	0.912	1.037	0.831	1.036	1.07	1.15	1.171	0.0863486
O60341	166	S	Lysine-specific histone demethylase 1A OS=Homo sapiens OX=9606 GN=KDM1A PE=1 SV=2	KDM1A	1	2.24075e-156	323.15	3	KLPPPPPQAPPEEENES(1)EPEEPSGVEGAAFQSR	1.2099	3.12321	0.239499		0.613719	0.555861	0.467708	1.09926	1.02074	1.06034	0.954348	0.95684	0.908478	2.841	0.235		0.643	0.581	0.515	0.377	0.734258
O60341	849	S	Lysine-specific histone demethylase 1A OS=Homo sapiens OX=9606 GN=KDM1A PE=1 SV=2	KDM1A	0.971292	0.000235755	135.5	2	QATPGVPAQQS(0.971)PS(0.029)M	-2.029	1.18125	0.641157	1.17759				1.09926	1.02074	1.06034	0.954348	0.95684	0.908478	1.075	0.628	1.111
O60343	341	S	TBC1 domain family member 4 OS=Homo sapiens OX=9606 GN=TBC1D4 PE=1 SV=2	TBC1D4	0.999992	6.98131e-21	209.93	2	HAS(1)APSHVQPSDSEK	-2.0791	0.928107	1.1168	1.07143	1.07631	0.955898	0.851455
O60343	588	S	TBC1 domain family member 4 OS=Homo sapiens OX=9606 GN=TBC1D4 PE=1 SV=2	TBC1D4	0.999813	0.0240366	54.27	2	LGS(1)VDSFER	-2.4934	0.910172	1.08983
O60343	754	S	TBC1 domain family member 4 OS=Homo sapiens OX=9606 GN=TBC1D4 PE=1 SV=2	TBC1D4	0.84616	0.00501465	46.345	2	T(0.186)S(0.186)S(0.376)T(0.376)CS(0.846)NES(0.026)LS(0.003)VGGTSVTPR	-0.43336				0.946107	1.05389
O60346	425	S	PH domain leucine-rich repeat-containing protein phosphatase 1 OS=Homo sapiens OX=9606 GN=PHLPP1 PE=1 SV=3	PHLPP1	1	0.010117	60	2	AIDS(1)PGGAVR	-4.0109			1.07902	0.951905	0.969071
O60346	317	S	PH domain leucine-rich repeat-containing protein phosphatase 1 OS=Homo sapiens OX=9606 GN=PHLPP1 PE=1 SV=3	PHLPP1	0.971201	5.60012e-05	70.337	2	RAS(0.971)PAPS(0.021)DS(0.006)S(0.006)PGEPFVGGPVS(0.37)S(0.626)PR	1.0844	1.15952	0.455111	2.08244	1.68754	0.291608	0.323778
O60346	336	S	PH domain leucine-rich repeat-containing protein phosphatase 1 OS=Homo sapiens OX=9606 GN=PHLPP1 PE=1 SV=3	PHLPP1	0.966565	7.63481e-09	161.62	2	ASPAPSDSSPGEPFVGGPVS(0.033)S(0.967)PR	0.86639	0.801578	0.745531	1.11563	1.1838	1.00861	1.14484
O60346	345	S	PH domain leucine-rich repeat-containing protein phosphatase 1 OS=Homo sapiens OX=9606 GN=PHLPP1 PE=1 SV=3	PHLPP1	0.846886	0.0288776	51.397	2	PVVS(0.847)DT(0.146)ES(0.007)FSLSPSAESVSDR	-2.9774		1
O60346	353	S	PH domain leucine-rich repeat-containing protein phosphatase 1 OS=Homo sapiens OX=9606 GN=PHLPP1 PE=1 SV=3	PHLPP1	0.920065	3.88042e-11	115.15	2	PVVSDTESFS(0.071)LS(0.92)PS(0.009)AESVSDR	-0.4255	0.726596	1.17706	0.765937			1.3304
O60346	412	S	PH domain leucine-rich repeat-containing protein phosphatase 1 OS=Homo sapiens OX=9606 GN=PHLPP1 PE=1 SV=3	PHLPP1	0.970019	2.20586e-36	155.96	3	RPGHPAQPLPLPQTAS(0.03)S(0.97)PQPQQK	-1.3795	0.667175	0.868352	1.11492	1.19898	1.15057
O60353	519	S	Frizzled-6 OS=Homo sapiens OX=9606 GN=FZD6 PE=1 SV=2	FZD6	0.998275	0.00286328	90.142	2	DPIS(0.002)ES(0.998)RR	-1.1814	0.932544	1.15094		0.762332	1.04473	1.10946		0.831258		0.952494	1.14081	1.07544		1.385		0.8	0.916	1.032	0.661
O60353	620	S	Frizzled-6 OS=Homo sapiens OX=9606 GN=FZD6 PE=1 SV=2	FZD6	0.999853	0.000620711	108.6	2	EQDCGEPAS(1)PAASISR	-3.8576			0.935398	1.13679	0.927814			0.831258		0.952494	1.14081	1.07544				1.193	0.813
O60353	548	S	Frizzled-6 OS=Homo sapiens OX=9606 GN=FZD6 PE=1 SV=2	FZD6	0.955554	0.00359036	99.34	2	HYKPS(0.044)S(0.956)HK	0.49644		1.04988	0.89458		0.647472	1.40806		0.831258		0.952494	1.14081	1.07544		1.263			0.568	1.309	0.743
O60353	629	S	Frizzled-6 OS=Homo sapiens OX=9606 GN=FZD6 PE=1 SV=2	FZD6	1	0.00607156	65.879	2	LS(1)GEQVDGK	0.90627		0.950921	1.01972	0.871678	0.944714	1.21297		0.831258		0.952494	1.14081	1.07544		1.144		0.915	0.828	1.128	0.837
O60353	653	S	Frizzled-6 OS=Homo sapiens OX=9606 GN=FZD6 PE=1 SV=2	FZD6	1	0.00533212	103.87	2	SEGRIS(1)PK	0.065795				0.867553	1.13245			0.831258		0.952494	1.14081	1.07544				0.911	0.993
O60437	14	S	Periplakin OS=Homo sapiens OX=9606 GN=PPL PE=1 SV=4	PPL	0.999926	0.000292994	163.93	2	GKYS(1)PTVQTR	-2.4544	0.926376	0.88729	0.929361	1.09581	1.16326	0.997896	1.15764	1.00799	1.047	0.908353	0.930206	0.948821	0.8	0.88	0.888	1.206	1.251	1.052	1.366	0.00761145
O60437	931	S	Periplakin OS=Homo sapiens OX=9606 GN=PPL PE=1 SV=4	PPL	1	0.00274741	95.138	2	NQGPQES(1)VVR	1.3586	0.636554	0.912595	1.28337			1.16748	1.15764	1.00799	1.047	0.908353	0.930206	0.948821	0.55	0.905	1.226			1.23	1.376
O60437	1657	S	Periplakin OS=Homo sapiens OX=9606 GN=PPL PE=1 SV=4	PPL	1	0.000953624	84.999	2	S(1)IVVIHPDTGR	-0.62135		1.16869	0.951041	0.880268			1.15764	1.00799	1.047	0.908353	0.930206	0.948821		1.159	0.908	0.969			0.938
O60447	776	S	Ecotropic viral integration site 5 protein homolog OS=Homo sapiens OX=9606 GN=EVI5 PE=1 SV=3	EVI5	0.999837	3.0861e-19	163.57	2	SGSMSLDPAVADGS(1)ES(0.993)ET(0.007)EDSVLETR	3.8882	1.20323	1.10579	0.976057	0.694954	0.883735	1.13623
O60447	778	S	Ecotropic viral integration site 5 protein homolog OS=Homo sapiens OX=9606 GN=EVI5 PE=1 SV=3	EVI5	0.996927	3.0861e-19	163.57	2	SGSMSLDPAVADGS(1)ES(0.997)ET(0.003)EDSVLETR	1.7302	1.07033	1.24408	0.866056	0.781866	0.75934	1.27833
O60469	1478	S	Down syndrome cell adhesion molecule OS=Homo sapiens OX=9606 GN=DSCAM PE=1 SV=2	DSCAM	0.999732	0.0405776	52.863	2	EPQFS(1)KEQELFAS(0.899)INT(0.55)T(0.55)R	8.964						1
O60469	1486	S	Down syndrome cell adhesion molecule OS=Homo sapiens OX=9606 GN=DSCAM PE=1 SV=2	DSCAM	0.899468	0.0405776	52.863	2	EPQFS(1)KEQELFAS(0.899)INT(0.55)T(0.55)R	8.964						1
O60488	57	S	Long-chain-fatty-acid--CoA ligase 4 OS=Homo sapiens OX=9606 GN=ACSL4 PE=1 SV=2	ACSL4	0.999988	0.00164269	130.12	2	AKPTSDKPGS(1)PYR	-0.16761	0.495217	0.678334	0.948681	1.42984	1.44411	1.00382	1.00697	0.979747	1.03846	0.922854	1.06279	0.989182	0.492	0.692	0.914	1.549	1.359	1.015	1.87	0.0423532
O60488	674	S	Long-chain-fatty-acid--CoA ligase 4 OS=Homo sapiens OX=9606 GN=ACSL4 PE=1 SV=2	ACSL4	0.999719	0.00304921	63.883	2	LS(1)PEPWTPETGLVTDAFK	-1.9486				1			1.00697	0.979747	1.03846	0.922854	1.06279	0.989182				1.084
O60488	447	S	Long-chain-fatty-acid--CoA ligase 4 OS=Homo sapiens OX=9606 GN=ACSL4 PE=1 SV=2	ACSL4	0.948407	0.00262241	48.822	3	MMLS(0.001)GGAPLS(0.948)PQT(0.05)HR	-1.3765		0.943523			1.02765	1.02882	1.00697	0.979747	1.03846	0.922854	1.06279	0.989182		0.963			0.967	1.04	1.042
O60493	72	S	Sorting nexin-3 OS=Homo sapiens OX=9606 GN=SNX3 PE=1 SV=3	SNX3	1	0.000355145	179.98	2	RYS(1)DFEWLR	0.035533	0.803724	0.907343	0.920024	1.24317	1.03707	1.08867	1.09178	1.03979	0.979947	1.0439	0.927848	0.916745	0.736	0.873	0.939	1.191	1.118	1.188	1.372	0.012857
O60499	108	S	Syntaxin-10 OS=Homo sapiens OX=9606 GN=STX10 PE=1 SV=1	STX10	0.999887	6.48065e-14	183	2	DHMVS(1)PTAVAFLER	0.22327	0.703607	1.08174	1.03326	1.18207	0.962852	1.03648	0.987623	1.02793	0.987623	1.0145	1.04193	0.940391	0.712	1.052	1.046	1.165	0.924	1.102	1.136	0.399746
O60499	132	S	Syntaxin-10 OS=Homo sapiens OX=9606 GN=STX10 PE=1 SV=1	STX10	0.981264	5.74908e-07	86.036	2	PAAQKS(0.981)PS(0.018)DLLDAS(0.001)AVSATSR	-1.5157	0.624764	0.889069	1.16678	1.19334	1.08808	1.03797	0.987623	1.02793	0.987623	1.0145	1.04193	0.940391	0.633	0.865	1.181	1.176	1.044	1.104	1.241	0.249551
O60499	134	S	Syntaxin-10 OS=Homo sapiens OX=9606 GN=STX10 PE=1 SV=1	STX10	0.995449	1.92653e-05	135.15	2	S(0.005)PS(0.995)DLLDASAVSATSR	1.9184	0.669324	0.849054	0.937141		1.19123	1.35325	0.987623	1.02793	0.987623	1.0145	1.04193	0.940391	0.678	0.826	0.949		1.143	1.439	1.579	0.0569894
O60502	505	S	Protein O-GlcNAcase OS=Homo sapiens OX=9606 GN=OGA PE=1 SV=2	OGA	0.995125	1.14022e-12	112.29	3	MAEELKPMDT(0.001)DKES(0.995)IAES(0.004)K	-0.1784	0.797652	0.936702	0.913037	1.09269	1.13804	1.12188	0.826091	0.925166	0.987048	1.13593	1.0617	1.06406	0.966	1.012	0.925	0.962	1.072	1.054	1.064	0.22224
O60502	511	S	Protein O-GlcNAcase OS=Homo sapiens OX=9606 GN=OGA PE=1 SV=2	OGA	0.997959	8.28347e-114	253.69	3	ESIAES(0.002)KS(0.998)PEMSMQEDCISDIAPMQTDEQTNK	1.8616	0.903002	1.09363	0.94427	1.11985	0.976808	0.962439	0.826091	0.925166	0.987048	1.13593	1.0617	1.06406	1.093	1.182	0.957	0.986	0.92	0.904	0.869	0.110946
O60502	364	S	Protein O-GlcNAcase OS=Homo sapiens OX=9606 GN=OGA PE=1 SV=2	OGA	1	2.05709e-13	172.73	2	LENEGS(1)DEDIETDVLYSPQMALK	1.2278	0.870967	0.979607	0.907321	1.07759	0.974014	1.1905	0.826091	0.925166	0.987048	1.13593	1.0617	1.06406	1.054	1.059	0.919	0.949	0.917	1.119	0.984	0.833024
O60503	27	S	Adenylate cyclase type 9 OS=Homo sapiens OX=9606 GN=ADCY9 PE=1 SV=4	ADCY9	0.84574	1.3629e-05	71.85	4	ASPPHQQLLHHHSTEVSCDSS(0.002)GDS(0.153)NS(0.846)VR	2.459		0.933336	0.974598	0.909531	1.06918	1.11335		0.960933	1.02513	1.14178	0.872157			0.971	0.951	0.797	1.226		1.053	0.907692
O60503	1307	S	Adenylate cyclase type 9 OS=Homo sapiens OX=9606 GN=ADCY9 PE=1 SV=4	ADCY9	1	0.0068326	87.895	2	DAHLS(1)PK	-3.725		0.835405	1.14879	0.742514	0.979197	1.2941		0.960933	1.02513	1.14178	0.872157			0.869	1.121	0.65	1.123		0.891	0.679526
O60503	1257	S	Adenylate cyclase type 9 OS=Homo sapiens OX=9606 GN=ADCY9 PE=1 SV=4	ADCY9	0.999572	1.32808e-06	153.26	2	VIPQHQLS(1)ISPDIR	0.68007	0.741152	1.21099	1.30879	0.874614	0.840857	1.0236		0.960933	1.02513	1.14178	0.872157			1.26	1.277	0.766	0.964		0.682	0.0774144
O60503	49	S	Adenylate cyclase type 9 OS=Homo sapiens OX=9606 GN=ADCY9 PE=1 SV=4	ADCY9	0.923686	0.000539301	77.478	2	Y(0.05)S(0.924)IS(0.026)SSCSSSGDSGGVPR	-2.2366	0.811932	0.96264	1.00062		1.2248			0.960933	1.02513	1.14178	0.872157			1.002	0.976		1.404		1.42
O60503	60	S	Adenylate cyclase type 9 OS=Homo sapiens OX=9606 GN=ADCY9 PE=1 SV=4	ADCY9	0.999192	2.81602e-08	102.92	2	YSISSSCSSS(0.001)GDS(0.999)GGVPR	-1.4616	0.938841					1.06116		0.960933	1.02513	1.14178	0.872157
O60504	395	S	Vinexin OS=Homo sapiens OX=9606 GN=SORBS3 PE=1 SV=2	SORBS3	1	0.000104615	195.8	2	FDFQAQS(1)PK	-1.3798	0.947396	0.986944	1.03708	1.06558	0.965913	0.997079	0.870314	0.954934	0.953818	1.11238	0.985684	1.12287	1.089	1.034	1.087	0.958	0.98	0.888	0.88	0.0202668
O60504	606	S	Vinexin OS=Homo sapiens OX=9606 GN=SORBS3 PE=1 SV=2	SORBS3	0.97384	9.98536e-07	143.21	4	GPSHPLDLGT(0.001)S(0.024)S(0.974)PNT(0.001)SQIHWTPYR	0.49393		0.574886	0.833472	1.20318	1.06818	1.32028	0.870314	0.954934	0.953818	1.11238	0.985684	1.12287		0.602	0.874	1.082	1.084	1.176	1.509	0.0582838
O60504	544	S	Vinexin OS=Homo sapiens OX=9606 GN=SORBS3 PE=1 SV=2	SORBS3	0.999938	0.000348841	163.43	2	HPS(1)S(0.989)PS(0.011)ALR	-0.41711	0.157733		0.123255	4.38454	0.201385	0.133088	0.870314	0.954934	0.953818	1.11238	0.985684	1.12287	0.181		0.129	3.942	0.204	0.119	9.172	0.493615
O60504	545	S	Vinexin OS=Homo sapiens OX=9606 GN=SORBS3 PE=1 SV=2	SORBS3	0.998503	7.92546e-05	225.68	2	HPS(0.001)S(0.999)PSALR	0.10305	1.12775	1.20154	1.18147	0.176643	1.20028	1.11231	0.870314	0.954934	0.953818	1.11238	0.985684	1.12287	1.296	1.258	1.239	0.159	1.218	0.991	0.624	0.2921
O60504	530	S	Vinexin OS=Homo sapiens OX=9606 GN=SORBS3 PE=1 SV=2	SORBS3	0.988401	1.46026e-19	239.37	2	LCDDGPQLPT(0.012)S(0.988)PR	0.56752	0.738417	0.87714	0.923455	1.22347	1.18761	1.04992	0.870314	0.954934	0.953818	1.11238	0.985684	1.12287	0.848	0.919	0.968	1.1	1.205	0.935	1.185	0.118834
O60508	43	S	Pre-mRNA-processing factor 17 OS=Homo sapiens OX=9606 GN=CDC40 PE=1 SV=1	CDC40	0.99932	1.06742e-78	275.65	2	S(0.999)PS(0.001)SKPSLAVAVDSAPEVAVK	-1.1451	1.05336	1.02435	1.06313	0.872989	0.98476	1.00141	0.782468	1.17105	1.03666	0.906895	1.02682	1.07611	1.346	0.875	1.026	0.963	0.959	0.931	0.879	0.41942
O60524	747	S	Nuclear export mediator factor NEMF OS=Homo sapiens OX=9606 GN=NEMF PE=1 SV=4	NEMF	1	1.78727e-47	199.04	2	DELNEELIQEES(1)S(1)EDEGEYEEVR	0.48003	0.925598	0.909469	1.00739	1.12341	1.11342	0.920708	0.955175	0.872759	1.11547	1.03149	0.965983	1.05912	0.969	1.042	0.903	1.089	1.153	0.869	1.068	0.565585
O60524	748	S	Nuclear export mediator factor NEMF OS=Homo sapiens OX=9606 GN=NEMF PE=1 SV=4	NEMF	1	1.78727e-47	199.04	2	DELNEELIQEES(1)S(1)EDEGEYEEVR	0.48003	0.925598	0.909469	1.00739	1.12341	1.11342	0.920708	0.955175	0.872759	1.11547	1.03149	0.965983	1.05912	0.969	1.042	0.903	1.089	1.153	0.869	1.068	0.565585
O60524	831	S	Nuclear export mediator factor NEMF OS=Homo sapiens OX=9606 GN=NEMF PE=1 SV=4	NEMF	0.997167	9.9621e-10	166.94	2	KLPS(0.997)DS(0.003)GDLEALEGK	0.28599	0.696873	0.971239	1.1603	1.20429	0.88896	1.07834	0.955175	0.872759	1.11547	1.03149	0.965983	1.05912	0.73	1.113	1.04	1.168	0.92	1.018	1.077	0.591919
O60524	798	S	Nuclear export mediator factor NEMF OS=Homo sapiens OX=9606 GN=NEMF PE=1 SV=4	NEMF	0.997471	0.0367992	55.866	2	LAS(0.997)KEES(0.002)S(0.001)NSSDSK	-1.497			1				0.955175	0.872759	1.11547	1.03149	0.965983	1.05912			0.896
O60524	417	S	Nuclear export mediator factor NEMF OS=Homo sapiens OX=9606 GN=NEMF PE=1 SV=4	NEMF	1	6.44714e-50	186.81	2	NPYLLS(1)EEEDDDVDGDVNVEK	0.51745	0.840821	0.903049	0.802323	0.962147	1.17693	1.31473	0.955175	0.872759	1.11547	1.03149	0.965983	1.05912	0.88	1.035	0.719	0.933	1.218	1.241	1.288	0.141745
O60547	14	S	GDP-mannose 4,6 dehydratase OS=Homo sapiens OX=9606 GN=GMDS PE=1 SV=1	GMDS	1	0.00135524	103.69	2	GS(1)GDGEMGKPR	-2.7246	0.879796	0.83125		1.28352	1.03394	0.971495	1.00048	0.994904	0.96624	1.07425	0.956456	1.00767	0.879	0.836		1.195	1.081	0.964	1.259	0.0700683
O60548	96	S	Forkhead box protein D2 OS=Homo sapiens OX=9606 GN=FOXD2 PE=1 SV=2	FOXD2	1	1.33185e-09	132.63	2	GAAAAAGS(1)PGPGAAAAR	-3.372	0.587004	0.921192	0.783443	1.28511	1.22187	1.20139
O60551	38	S	Glycylpeptide N-tetradecanoyltransferase 2 OS=Homo sapiens OX=9606 GN=NMT2 PE=1 SV=1	NMT2	0.999979	0.0202634	48.785	2	GS(1)PGGYLGAK	-1.376	1.05009	1.14028				0.809629
O60566	670	S	Mitotic checkpoint serine/threonine-protein kinase BUB1 beta OS=Homo sapiens OX=9606 GN=BUB1B PE=1 SV=3	BUB1B	1	0.00138286	115.79	2	KLS(1)PIIEDSR	-1.0638	0.915786	1.04333	1.06415	0.977841	1.05006	0.948825	0.862003	1.02563	1.18388	1.02686	0.938542	0.963091	1.062	1.017	0.899	0.952	1.119	0.985	1.026	0.730783
O60566	543	S	Mitotic checkpoint serine/threonine-protein kinase BUB1 beta OS=Homo sapiens OX=9606 GN=BUB1B PE=1 SV=3	BUB1B	1	0.000931128	147.72	2	NKS(1)PPADPPR	-1.5047	0.877113	0.950326	1.20815	1.01332	1.11577	0.835321	0.862003	1.02563	1.18388	1.02686	0.938542	0.963091	1.018	0.927	1.02	0.987	1.189	0.867	1.026	0.858014
O60566	1043	S	Mitotic checkpoint serine/threonine-protein kinase BUB1 beta OS=Homo sapiens OX=9606 GN=BUB1B PE=1 SV=3	BUB1B	0.929653	0.00379431	109.88	2	LT(0.07)S(0.93)PGALLFQ	-4.0645		1.16544	1.10302	0.972699	0.759145	0.999687	0.862003	1.02563	1.18388	1.02686	0.938542	0.963091		1.136	0.932	0.947	0.809	1.038	0.901	0.444453
O60573	13	S	Eukaryotic translation initiation factor 4E type 2 OS=Homo sapiens OX=9606 GN=EIF4E2 PE=1 SV=1	EIF4E2	0.999991	1.14386e-05	97.796	3	FDALKDDDS(1)GDHDQNEENSTQK	-2.0119	0.931366	0.963854	1.04494	1.00749	1.03985	1.0125	0.952019	0.97974	1.12214	1.07537	0.939986	0.930741	0.978	0.984	0.931	0.937	1.106	1.088	1.082	0.240111
O60583	601	S	Cyclin-T2 OS=Homo sapiens OX=9606 GN=CCNT2 PE=1 SV=2	CCNT2	1	1.94375e-44	195.49	2	S(1)PVGLSSDGISSSSSSSR	0.18689	0.880351	1.03375	1.08732	1.06239	0.907206	1.02899		0.979109	1.35554	0.756178	0.919434	0.989742		1.056	0.802	1.405	0.987	1.04	1.231	0.326171
O60583	549	S	Cyclin-T2 OS=Homo sapiens OX=9606 GN=CCNT2 PE=1 SV=2	CCNT2	0.999728	0.00170991	140.05	2	HSS(1)PHISR	0.71504	0.851246	1.02596	1.10235		1.02045			0.979109	1.35554	0.756178	0.919434	0.989742		1.048	0.813		1.11		1.193
O60583	480	S	Cyclin-T2 OS=Homo sapiens OX=9606 GN=CCNT2 PE=1 SV=2	CCNT2	0.886742	5.17085e-41	264.63	2	QGQSQAASSSS(0.001)VT(0.113)S(0.887)PIK	-8.4208	1.00723	1.08475	1.19158	0.905667	0.959938	0.850838		0.979109	1.35554	0.756178	0.919434	0.989742		1.108	0.879	1.198	1.044	0.86	1.041	0.820078
O60610	22	S	Protein diaphanous homolog 1 OS=Homo sapiens OX=9606 GN=DIAPH1 PE=1 SV=2	DIAPH1	1	1.4181e-08	146.13	3	KGRS(1)PDELPSAGGDGGK	-3.5247	0.92282	1.09673	1.0836	0.966374	0.942093	0.988378	0.84786	1.04028	1.04276	1.02857	0.988785	1.05175	1.088	1.054	1.039	0.94	0.953	0.94	0.891	0.00129047
O60610	36	S	Protein diaphanous homolog 1 OS=Homo sapiens OX=9606 GN=DIAPH1 PE=1 SV=2	DIAPH1	0.999487	0.00568869	81.373	2	SPDELPS(0.001)AGGDGGKS(0.999)K	-0.76667						1	0.84786	1.04028	1.04276	1.02857	0.988785	1.05175						0.951
O60610	1254	S	Protein diaphanous homolog 1 OS=Homo sapiens OX=9606 GN=DIAPH1 PE=1 SV=2	DIAPH1	0.9993	1.29817e-08	148.22	2	VSKNS(0.999)ET(0.001)FPTILEEAK	2.354	0.637597	0.805235	1.13225	1.21834	1.23967	0.966914	0.84786	1.04028	1.04276	1.02857	0.988785	1.05175	0.752	0.774	1.086	1.184	1.254	0.919	1.285	0.166331
O95263	446	S	High affinity cAMP-specific and IBMX-insensitive 3',5'-cyclic phosphodiesterase 8B OS=Homo sapiens OX=9606 GN=PDE8B PE=1 SV=2	PDE8B	1	1.76337e-43	293.43	2	IHS(1)MTIEAPITK	-0.049256	0.792938	0.925896	1.01002	1.20859	1.00852	1.05404
O60658	20	S	High affinity cAMP-specific and IBMX-insensitive 3',5'-cyclic phosphodiesterase 8A OS=Homo sapiens OX=9606 GN=PDE8A PE=1 SV=2	PDE8A	0.999987	0.000634706	64.401	2	LVAEDAPS(1)PAAPPLSSGGPR	-2.1502		0.869699	1.03716	1.15381	0.939334		0.668943	0.978828	1.30656	0.925084	1.143	0.977579		0.889	0.794	1.247	0.822		1.229	0.478682
O60658	457	S	High affinity cAMP-specific and IBMX-insensitive 3',5'-cyclic phosphodiesterase 8A OS=Homo sapiens OX=9606 GN=PDE8A PE=1 SV=2	PDE8A	1	4.48029e-12	230.55	2	RLS(1)GNEYVLSTK	-0.12306	0.864253	1.1412	1.02356	0.868984	1.12601	0.975994	0.668943	0.978828	1.30656	0.925084	1.143	0.977579	1.292	1.166	0.783	0.939	0.985	0.998	0.902	0.623379
O60664	91	S	Perilipin-3 OS=Homo sapiens OX=9606 GN=PLIN3 PE=1 SV=3	PLIN3	0.971585	0.000427605	87.251	3	LEPQIAS(0.972)AS(0.028)EYAHR	-1.9576	1.37538	0.905487	0.563204	1.29671	0.731062	1.12816	1.06496	0.966397	0.983744	1.02722	0.943223	1.01445	1.291	0.937	0.573	1.262	0.775	1.112	1.124	0.61744
O60664	167	S	Perilipin-3 OS=Homo sapiens OX=9606 GN=PLIN3 PE=1 SV=3	PLIN3	0.932477	0.00389522	84.86	2	T(0.067)KS(0.932)VVTGGVQSVMGSR	-3.3366	1						1.06496	0.966397	0.983744	1.02722	0.943223	1.01445	0.939
O60664	31	S	Perilipin-3 OS=Homo sapiens OX=9606 GN=PLIN3 PE=1 SV=3	PLIN3	0.999592	1.13616e-05	75.024	2	VAS(1)MPLISSTCDMVSAAYASTK	2.1041	1.00472	1.13737	0.984962	1.08916		0.783795	1.06496	0.966397	0.983744	1.02722	0.943223	1.01445	0.943	1.177	1.001	1.06		0.773	0.881	0.422706
O60664	130	S	Perilipin-3 OS=Homo sapiens OX=9606 GN=PLIN3 PE=1 SV=3	PLIN3	1	8.47035e-06	162.16	2	VS(1)GAQEMVSSAK	-2.545	0.680096	0.800046	0.896642	1.18182	1.24963	1.19177	1.06496	0.966397	0.983744	1.02722	0.943223	1.01445	0.639	0.828	0.911	1.151	1.325	1.175	1.535	0.0188286
O60669	472	S	Monocarboxylate transporter 2 OS=Homo sapiens OX=9606 GN=SLC16A7 PE=1 SV=2	SLC16A7	0.917086	0.000350827	89.636	2	VSNAQSVT(0.029)S(0.917)ERET(0.054)NI	-2.4173		0.958759	0.880064		1.09211	1.06907
O60675	25	S	Transcription factor MafK OS=Homo sapiens OX=9606 GN=MAFK PE=1 SV=1	MAFK	0.999946	1.48017e-08	122.21	2	EAGENAPVLS(1)DDELVSMSVR	1.3435	0.917624	0.878318	1.1283	1.03391	1.25104	0.790816	1.16173	0.938049	1.08143	0.931309	0.943791	0.943697	0.79	0.936	1.043	1.11	1.326	0.838	1.182	0.37289
O60678	25	S	Protein arginine N-methyltransferase 3 OS=Homo sapiens OX=9606 GN=PRMT3 PE=1 SV=4	PRMT3	1	7.6203e-231	338.11	3	GAVENEEDLPELS(1)DS(1)GDEAAWEDEDDADLPHGK	3.2254	0.847843	0.918226	0.975182	1.19138	1.05504	1.01233	0.881715	1.00358	1.08126	1.11807	0.952143	0.963232	0.962	0.915	0.902	1.066	1.108	1.051	1.16	0.00404281
O60678	27	S	Protein arginine N-methyltransferase 3 OS=Homo sapiens OX=9606 GN=PRMT3 PE=1 SV=4	PRMT3	1	7.6203e-231	338.11	3	GAVENEEDLPELS(1)DS(1)GDEAAWEDEDDADLPHGK	3.2254	0.855027	0.933849	0.985029	1.19598	1.0054	1.02472	0.881715	1.00358	1.08126	1.11807	0.952143	0.963232	0.97	0.931	0.911	1.07	1.056	1.064	1.134	0.00254022
O60678	77	S	Protein arginine N-methyltransferase 3 OS=Homo sapiens OX=9606 GN=PRMT3 PE=1 SV=4	PRMT3	0.999999	0.00672092	74.62	3	SEHQFNIDS(1)MVHK	-1.1262	0.952747		1.0414	1.00586			0.881715	1.00358	1.08126	1.11807	0.952143	0.963232	1.081		0.963	0.9			0.881
O60684	6	S	Importin subunit alpha-7 OS=Homo sapiens OX=9606 GN=KPNA6 PE=1 SV=1	KPNA6	1	6.09915e-15	202.24	2	METMAS(1)PGKDNYR	-4.7363	0.889162	0.974781	0.992035	1.01455	1.1009	1.02857	1.03627	1.0306	1.07054	0.976606	0.936009	0.94997	0.858	0.946	0.927	1.039	1.176	1.083	1.208	0.016085
O60716	252	S	Catenin delta-1 OS=Homo sapiens OX=9606 GN=CTNND1 PE=1 SV=1	CTNND1	0.999997	0.000436172	96.78	3	APS(1)RQDVYGPQPQVR	0.3471	0.956157	0.903321		1.29915	0.967889	0.873478	1.02389	1.04188	1.03425	0.99534	0.967509	0.937135	0.934	0.867		1.305	1	0.932	1.198	0.295865
O60716	920	S	Catenin delta-1 OS=Homo sapiens OX=9606 GN=CTNND1 PE=1 SV=1	CTNND1	1	0.000237113	90.806	4	GDHNRT(1)LDRS(1)GDLGDMEPLK	0.60453	0.856496	0.900493	0.889368	0.966992	1.2267	1.15995	1.02389	1.04188	1.03425	0.99534	0.967509	0.937135	0.837	0.864	0.86	0.972	1.268	1.238	1.358	0.0249018
O60716	346	S	Catenin delta-1 OS=Homo sapiens OX=9606 GN=CTNND1 PE=1 SV=1	CTNND1	0.999995	0.00093938	96.946	2	GS(1)LAS(0.973)LDS(0.027)LR	-3.193	0.520348	0.707281	0.957338	1.37884	0.861071	1.57512	1.02389	1.04188	1.03425	0.99534	0.967509	0.937135	0.508	0.679	0.926	1.385	0.89	1.681	1.872	0.0715172
O60716	349	S	Catenin delta-1 OS=Homo sapiens OX=9606 GN=CTNND1 PE=1 SV=1	CTNND1	0.998996	0.00519802	70.806	2	GS(0.001)LAS(0.999)LDS(1)LRK	-3.3309	0.551017				1.20405	1.24493	1.02389	1.04188	1.03425	0.99534	0.967509	0.937135	0.538				1.244	1.328	2.39
O60716	352	S	Catenin delta-1 OS=Homo sapiens OX=9606 GN=CTNND1 PE=1 SV=1	CTNND1	0.999999	3.88212e-07	196.38	2	GS(0.002)LAS(0.998)LDS(1)LRK	-0.40114	0.911445	0.632384	0.603925	0.589212	1.60478	1.65826	1.02389	1.04188	1.03425	0.99534	0.967509	0.937135	0.89	0.607	0.584	0.592	1.659	1.769	1.932	0.208191
O60716	230	S	Catenin delta-1 OS=Homo sapiens OX=9606 GN=CTNND1 PE=1 SV=1	CTNND1	0.999003	1.48405e-44	231.82	2	HYEDGYPGGSDNYGS(0.999)LS(0.001)R	0.67909	0.970096	0.890334	0.912996	1.05754	1.09141	1.07763	1.02389	1.04188	1.03425	0.99534	0.967509	0.937135	0.947	0.855	0.883	1.062	1.128	1.15	1.244	0.0047598
O60716	320	S	Catenin delta-1 OS=Homo sapiens OX=9606 GN=CTNND1 PE=1 SV=1	CTNND1	1	7.73833e-93	253.76	3	S(1)YEDMIGEEVPSDQYYWAPLAQHER	-1.0453	0.256614	0.317045	1.05039	1.77052	1.63142	0.974015	1.02389	1.04188	1.03425	0.99534	0.967509	0.937135	0.251	0.304	1.016	1.779	1.686	1.039	2.867	0.0587698
O60716	861	S	Catenin delta-1 OS=Homo sapiens OX=9606 GN=CTNND1 PE=1 SV=1	CTNND1	0.931853	1.92213e-12	158.27	2	S(0.058)QS(0.932)S(0.01)HSYDDSTLPLIDR	2.669	0.426452	0.48029		1.68622	0.771769	1.63527	1.02389	1.04188	1.03425	0.99534	0.967509	0.937135	0.417	0.461		1.694	0.798	1.745	3.217	0.0444184
O60716	864	S	Catenin delta-1 OS=Homo sapiens OX=9606 GN=CTNND1 PE=1 SV=1	CTNND1	0.992764	1.54365e-07	112.33	2	S(0.172)QS(0.813)S(0.017)HS(0.993)Y(0.005)DDSTLPLIDR	2.2787	1.25451	1.65583	1.70248	0.477123	0.527111	0.38295	1.02389	1.04188	1.03425	0.99534	0.967509	0.937135	1.225	1.589	1.646	0.479	0.545	0.409	0.321	0.00081315
O60716	268	S	Catenin delta-1 OS=Homo sapiens OX=9606 GN=CTNND1 PE=1 SV=1	CTNND1	0.998766	0.000452304	124.46	2	VGGS(0.999)S(0.001)VDLHR	-0.23255	0.7567		1.00561		1.17746	1.06023	1.02389	1.04188	1.03425	0.99534	0.967509	0.937135	0.739		0.972		1.217	1.131	1.372	0.148915
O60716	269	S	Catenin delta-1 OS=Homo sapiens OX=9606 GN=CTNND1 PE=1 SV=1	CTNND1	0.992379	0.00338566	70.195	2	VGGS(0.008)S(0.992)VDLHR	-1.0151	0.934005	1.04438	1.08147		1.00635	0.933794	1.02389	1.04188	1.03425	0.99534	0.967509	0.937135	0.912	1.002	1.046		1.04	0.996	1.032	0.592502
O60749	365	S	Sorting nexin-2 OS=Homo sapiens OX=9606 GN=SNX2 PE=1 SV=2	SNX2	1	1.61603e-06	176.58	2	ALS(1)QLAEVEEK	-0.70601		0.900128	0.981901	1.01249		1.10548	1.04074	1.00906	1.02225	1.02542	0.937729	0.964798		0.892	0.961	0.987		1.146	1.151	0.238577
O60749	185	S	Sorting nexin-2 OS=Homo sapiens OX=9606 GN=SNX2 PE=1 SV=2	SNX2	1	4.38076e-06	194.55	3	RFS(1)DFLGLHSK	-2.4207	0.92084	0.972415	1.04	1.01343	1.06209	0.991227	1.04074	1.00906	1.02225	1.02542	0.937729	0.964798	0.885	0.964	1.017	0.988	1.133	1.027	1.098	0.177833
O60749	117	S	Sorting nexin-2 OS=Homo sapiens OX=9606 GN=SNX2 PE=1 SV=2	SNX2	0.995592	0.0041112	73.655	2	S(0.996)MS(0.004)APVIFDR	-3.8952	0.678796		0.685787	1.30917		1.32624	1.04074	1.00906	1.02225	1.02542	0.937729	0.964798	0.652		0.671	1.277		1.375	2.005	0.00324242
O60749	119	S	Sorting nexin-2 OS=Homo sapiens OX=9606 GN=SNX2 PE=1 SV=2	SNX2	0.997904	0.00296409	99.276	2	S(0.002)MS(0.998)APVIFDR	-3.9767	1.09035	1.32993	1.05567	1.00534	0.728445	0.790262	1.04074	1.00906	1.02225	1.02542	0.937729	0.964798	1.048	1.318	1.033	0.98	0.777	0.819	0.758	0.059363
O60749	226	S	Sorting nexin-2 OS=Homo sapiens OX=9606 GN=SNX2 PE=1 SV=2	SNX2	0.911806	5.43786e-06	119.55	2	VGKEDS(0.912)S(0.061)S(0.023)T(0.003)EFVEK	-2.3434	0.710852		0.883684	1.18884	1.0693	1.14732	1.04074	1.00906	1.02225	1.02542	0.937729	0.964798	0.683		0.864	1.159	1.14	1.189	1.503	0.0187155
O60762	9	S	Dolichol-phosphate mannosyltransferase subunit 1 OS=Homo sapiens OX=9606 GN=DPM1 PE=1 SV=1	DPM1	1	4.40714e-08	248.91	2	ASLEVSRS(1)PR	-0.55235	0.941249	0.925813	1.00865	0.898001	1.19527	1.03102	1.01029	1.01959	1.11875	0.936518	0.983536	0.931322	0.932	0.908	0.902	0.959	1.215	1.107	1.197	0.0657272
O60763	942	S	General vesicular transport factor p115 OS=Homo sapiens OX=9606 GN=USO1 PE=1 SV=2	USO1	1	1.06308e-204	280.47	3	DLGHPVEEEDELES(1)GDQEDEDDES(1)EDPGKDLDHI	1.7892	1.34173	0.81651	0.818596	0.920764	0.848502	1.2539	1.02605	1.04686	1.01634	0.979428	0.957605	0.973717	1.308	0.78	0.805	0.94	0.886	1.288	1.076	0.6846
O60763	952	S	General vesicular transport factor p115 OS=Homo sapiens OX=9606 GN=USO1 PE=1 SV=2	USO1	1	5.57253e-10	56.365	3	DLGHPVEEEDELES(1)GDQEDEDDES(1)EDPGKDLDHI	1.7892	1.19338					0.806615	1.02605	1.04686	1.01634	0.979428	0.957605	0.973717	1.163					0.828	0.712
O60779	222	S	Thiamine transporter 1 OS=Homo sapiens OX=9606 GN=SLC19A2 PE=1 SV=2	SLC19A2	0.898546	0.00012477	133.47	3	SLFFHHIPS(0.899)T(0.101)CQR	-2.3114	0.587437	1.12551		1.15277		1.13429
O60784	355	S	Target of Myb protein 1 OS=Homo sapiens OX=9606 GN=TOM1 PE=1 SV=2	TOM1	0.999998	0.000197055	137.58	2	AGLQS(1)LEASGR	-1.0552	0.77638	0.910977	0.993717	1.16723	1.09233	1.05937	0.862604	0.839334	0.784795	1.15719	1.08687	1.26921	0.9	1.085	1.266	1.009	1.005	0.835	0.876	0.340715
O60784	160	S	Target of Myb protein 1 OS=Homo sapiens OX=9606 GN=TOM1 PE=1 SV=2	TOM1	0.999966	4.65147e-12	119.26	3	GLEFPMTDLDMLS(1)PIHT(1)PQR	-3.3287	0.829371	0.762243	1.84121	0.673495	0.456387	1.43729	0.862604	0.839334	0.784795	1.15719	1.08687	1.26921	0.961	0.908	2.346	0.582	0.42	1.132	0.506	0.19059
O60784	462	S	Target of Myb protein 1 OS=Homo sapiens OX=9606 GN=TOM1 PE=1 SV=2	TOM1	0.987215	5.88232e-27	186.42	2	LPNLS(0.004)S(0.987)PS(0.009)AEGPPGPPSGPAPR	4.9923	0.70787	0.96172	1.20382	1.10552	1.04332	0.977751	0.862604	0.839334	0.784795	1.15719	1.08687	1.26921	0.821	1.146	1.534	0.955	0.96	0.77	0.767	0.287902
Q99880	37	S	Histone H2B type 1-L OS=Homo sapiens OX=9606 GN=H2BC13 PE=1 SV=3	H2BC13	0.99831	0.000121892	170.22	2	KES(0.998)YS(0.002)VYVYK	-0.59553	0.815828	0.896019	0.932804	1.06304	1.12102	1.17129	1.15384	1.0492	1.08337	0.858261	0.93487	0.920456	0.707	0.854	0.861	1.239	1.199	1.273	1.532	0.00296089
Q99880	57	S	Histone H2B type 1-L OS=Homo sapiens OX=9606 GN=H2BC13 PE=1 SV=3	H2BC13	0.87334	0.000612357	112.7	2	QVHPDTGIS(0.127)S(0.873)K	-2.3995	0.838436			0.999254	1.16231		1.15384	1.0492	1.08337	0.858261	0.93487	0.920456	0.727			1.164	1.243		1.655
O60825	466	S	6-phosphofructo-2-kinase/fructose-2,6-bisphosphatase 2 OS=Homo sapiens OX=9606 GN=PFKFB2 PE=1 SV=2	PFKFB2	0.999998	2.63345e-31	274.89	2	NS(1)FTPLSSSNTIR	1.3559	0.60315	0.825144	0.872745	1.33042	1.15591	1.21262	0.962243	1.04554	1.0497	1.02408	0.940929	0.977518	0.627	0.789	0.831	1.299	1.228	1.241	1.677	0.0040368
O60825	483	S	6-phosphofructo-2-kinase/fructose-2,6-bisphosphatase 2 OS=Homo sapiens OX=9606 GN=PFKFB2 PE=1 SV=2	PFKFB2	0.999909	0.0218943	69.716	2	NYS(1)VGSR	-3.2009	0.814517		0.598849	0.978042	0.600645	2.00795	0.962243	1.04554	1.0497	1.02408	0.940929	0.977518	0.846		0.57	0.955	0.638	2.054	1.717	0.415662
O60825	493	S	6-phosphofructo-2-kinase/fructose-2,6-bisphosphatase 2 OS=Homo sapiens OX=9606 GN=PFKFB2 PE=1 SV=2	PFKFB2	1	0.000272481	173.07	2	PLKPLS(1)PLR	-2.1387	0.787678	0.965901	1.0128	1.09456	1.11131	1.02775	0.962243	1.04554	1.0497	1.02408	0.940929	0.977518	0.819	0.924	0.965	1.069	1.181	1.051	1.219	0.0311181
O60828	247	S	Polyglutamine-binding protein 1 OS=Homo sapiens OX=9606 GN=PQBP1 PE=1 SV=1	PQBP1	0.999963	0.00254544	92.445	2	PYPS(1)PGAVLR	-3.6587	0.918229	0.853914	0.976711	1.15176	1.08394	1.01545	1.15832	1.0592	0.915733	0.865313	1.00048	1.00096	0.793	0.806	1.067	1.331	1.083	1.014	1.286	0.114892
O60832	485	S	H/ACA ribonucleoprotein complex subunit DKC1 OS=Homo sapiens OX=9606 GN=DKC1 PE=1 SV=3	DKC1	1	7.30977e-57	242.23	2	AGLES(1)GAEPGDGDS(0.774)DT(0.183)T(0.044)K	0.66488	1.03524	1.04444	1.1042	0.929028	0.931708	0.95538	1.06213	1.03704	1.06001	0.94116	0.959081	0.940578	0.975	1.007	1.042	0.987	0.971	1.016	0.983	0.518673
O60832	494	S	H/ACA ribonucleoprotein complex subunit DKC1 OS=Homo sapiens OX=9606 GN=DKC1 PE=1 SV=3	DKC1	0.994896	1.89721e-101	322.25	2	AGLES(1)GAEPGDGDS(0.995)DT(0.004)T(0.001)KK	-2.9414	1.03586	1.1276	1.11332	0.858284	0.935486	0.929448	1.06213	1.03704	1.06001	0.94116	0.959081	0.940578	0.975	1.087	1.05	0.912	0.975	0.988	0.924	0.123734
O60832	513	S	H/ACA ribonucleoprotein complex subunit DKC1 OS=Homo sapiens OX=9606 GN=DKC1 PE=1 SV=3	DKC1	1	0.000345033	171.34	2	AKEVELVS(1)E	-1.4459	1.43312	0.98071	0.910881	0.698567	0.99105	0.985673	1.06213	1.03704	1.06001	0.94116	0.959081	0.940578	1.349	0.946	0.859	0.742	1.033	1.048	0.895	0.590876
O60832	451	S	H/ACA ribonucleoprotein complex subunit DKC1 OS=Homo sapiens OX=9606 GN=DKC1 PE=1 SV=3	DKC1	1	1.71793e-68	268.93	2	KRES(1)ES(1)ES(1)DET(1)PPAAPQLIK	1.6481	0.950994	1.05075	1.0715	0.91342	1.00336	1.00997	1.06213	1.03704	1.06001	0.94116	0.959081	0.940578	0.895	1.013	1.011	0.971	1.046	1.074	1.059	0.31789
O60832	453	S	H/ACA ribonucleoprotein complex subunit DKC1 OS=Homo sapiens OX=9606 GN=DKC1 PE=1 SV=3	DKC1	1	6.11157e-87	294.44	2	KRES(1)ES(1)ES(1)DET(1)PPAAPQLIK	1.6481	0.979604	1.02546	1.08377	0.88651	1.00227	1.02239	1.06213	1.03704	1.06001	0.94116	0.959081	0.940578	0.922	0.989	1.022	0.942	1.045	1.087	1.048	0.42896
O60832	455	S	H/ACA ribonucleoprotein complex subunit DKC1 OS=Homo sapiens OX=9606 GN=DKC1 PE=1 SV=3	DKC1	1	6.11157e-87	294.44	2	KRES(1)ES(1)ES(1)DET(1)PPAAPQLIK	1.6481	1.07965	1.20739	0.208203	1.1276	1.22105	1.15611	1.06213	1.03704	1.06001	0.94116	0.959081	0.940578	1.016	1.164	0.196	1.198	1.273	1.229	1.557	0.290716
O60832	21	S	H/ACA ribonucleoprotein complex subunit DKC1 OS=Homo sapiens OX=9606 GN=DKC1 PE=1 SV=3	DKC1	1	1.10458e-192	362.21	3	S(1)LPEEDVAEIQHAEEFLIKPESK	1.8998	0.879159	1.00757	1.08921	1.0105	1.01347	1.0001	1.06213	1.03704	1.06001	0.94116	0.959081	0.940578	0.828	0.972	1.028	1.074	1.057	1.063	1.129	0.125006
O60841	588	S	Eukaryotic translation initiation factor 5B OS=Homo sapiens OX=9606 GN=EIF5B PE=1 SV=4	EIF5B	1	2.68298e-06	140.22	2	EMS(1)S(1)DS(1)EYDS(1)DDDRTK	-3.3133		0.824572	1.31641	0.788712	1.39987	0.670435	1.09703	1.11427	0.97523	0.982636	0.893706	0.937125		0.74	1.35	0.803	1.566	0.715	0.984	0.933712
O60841	589	S	Eukaryotic translation initiation factor 5B OS=Homo sapiens OX=9606 GN=EIF5B PE=1 SV=4	EIF5B	1	2.68298e-06	140.22	2	EMS(1)S(1)DS(1)EYDS(1)DDDRTK	-3.3133		0.824572	1.31641	0.788712	1.39987	0.670435	1.09703	1.11427	0.97523	0.982636	0.893706	0.937125		0.74	1.35	0.803	1.566	0.715	0.984	0.933712
O60841	591	S	Eukaryotic translation initiation factor 5B OS=Homo sapiens OX=9606 GN=EIF5B PE=1 SV=4	EIF5B	0.999963	2.68298e-06	140.22	2	EMS(1)S(1)DS(1)EYDS(0.998)DDDRT(0.002)K	-2.5853		0.824572	1.31641	0.788712	1.39987	0.670435	1.09703	1.11427	0.97523	0.982636	0.893706	0.937125		0.74	1.35	0.803	1.566	0.715	0.984	0.933712
O60841	595	S	Eukaryotic translation initiation factor 5B OS=Homo sapiens OX=9606 GN=EIF5B PE=1 SV=4	EIF5B	0.999809	2.68298e-06	140.22	2	EMS(1)S(1)DS(1)EYDS(1)DDDRTK	-3.3133		0.824572	1.31641	0.788712	1.39987	0.670435	1.09703	1.11427	0.97523	0.982636	0.893706	0.937125		0.74	1.35	0.803	1.566	0.715	0.984	0.933712
O60841	1168	S	Eukaryotic translation initiation factor 5B OS=Homo sapiens OX=9606 GN=EIF5B PE=1 SV=4	EIF5B	1	0.00453879	80.623	2	IEPIPGES(1)PK	1.5618	1.17041			1.06466		0.764925	1.09703	1.11427	0.97523	0.982636	0.893706	0.937125	1.067			1.083		0.816	0.89
O60841	182	S	Eukaryotic translation initiation factor 5B OS=Homo sapiens OX=9606 GN=EIF5B PE=1 SV=4	EIF5B	1	1.08328e-11	165.87	2	INS(1)S(1)GES(1)GDES(1)DEFLQSR	0.63547	0.709163	1.13441	1.12244	1.21815	1.14529	0.670544	1.09703	1.11427	0.97523	0.982636	0.893706	0.937125	0.646	1.018	1.151	1.24	1.282	0.716	1.15	0.625946
O60841	183	S	Eukaryotic translation initiation factor 5B OS=Homo sapiens OX=9606 GN=EIF5B PE=1 SV=4	EIF5B	1	1.08328e-11	165.87	2	INS(1)S(1)GES(1)GDES(1)DEFLQSR	0.63547	0.709163	1.13441	1.12244	1.21815	1.14529	0.670544	1.09703	1.11427	0.97523	0.982636	0.893706	0.937125	0.646	1.018	1.151	1.24	1.282	0.716	1.15	0.625946
O60841	186	S	Eukaryotic translation initiation factor 5B OS=Homo sapiens OX=9606 GN=EIF5B PE=1 SV=4	EIF5B	1	1.08328e-11	165.87	2	INS(1)S(1)GES(1)GDES(1)DEFLQSR	0.63547	0.709163	1.13441	1.12244	1.21815	1.14529	0.670544	1.09703	1.11427	0.97523	0.982636	0.893706	0.937125	0.646	1.018	1.151	1.24	1.282	0.716	1.15	0.625946
O60841	190	S	Eukaryotic translation initiation factor 5B OS=Homo sapiens OX=9606 GN=EIF5B PE=1 SV=4	EIF5B	1	1.08328e-11	165.87	2	INS(1)S(1)GES(1)GDES(1)DEFLQSR	0.63547	0.709163	1.13441	1.12244	1.21815	1.14529	0.670544	1.09703	1.11427	0.97523	0.982636	0.893706	0.937125	0.646	1.018	1.151	1.24	1.282	0.716	1.15	0.625946
O60841	107	S	Eukaryotic translation initiation factor 5B OS=Homo sapiens OX=9606 GN=EIF5B PE=1 SV=4	EIF5B	1	1.72347e-74	302.61	2	KQS(1)FDDNDS(1)EELEDKDSK	-3.7727	0.827624	1.06641	1.08334	1.04948	0.98535	0.987797	1.09703	1.11427	0.97523	0.982636	0.893706	0.937125	0.754	0.957	1.111	1.068	1.103	1.054	1.143	0.268882
O60841	113	S	Eukaryotic translation initiation factor 5B OS=Homo sapiens OX=9606 GN=EIF5B PE=1 SV=4	EIF5B	1	8.47544e-183	405.05	2	QSFDDNDS(1)EELEDKDSK	-1.5612	1.03267	1.01962	1.05724	0.992105	1.0378	0.860561	1.09703	1.11427	0.97523	0.982636	0.893706	0.937125	0.941	0.915	1.084	1.01	1.161	0.918	1.051	0.609854
O60841	164	S	Eukaryotic translation initiation factor 5B OS=Homo sapiens OX=9606 GN=EIF5B PE=1 SV=4	EIF5B	1	6.62103e-105	348.7	2	WDGS(1)EEDEDNSKK	-0.82848	1.00319	1.0256	1.01789	1.07768	1.00794	0.867688	1.09703	1.11427	0.97523	0.982636	0.893706	0.937125	0.914	0.92	1.044	1.097	1.128	0.926	1.095	0.303826
O60841	214	S	Eukaryotic translation initiation factor 5B OS=Homo sapiens OX=9606 GN=EIF5B PE=1 SV=4	EIF5B	1	5.47294e-102	378.91	2	PGPNIES(1)GNEDDDASFK	1.7246	1.16347	0.984758	1.17897	0.921931	0.993729	0.757145	1.09703	1.11427	0.97523	0.982636	0.893706	0.937125	1.061	0.884	1.209	0.938	1.112	0.808	0.906	0.487353
O60841	222	S	Eukaryotic translation initiation factor 5B OS=Homo sapiens OX=9606 GN=EIF5B PE=1 SV=4	EIF5B	1	4.97626e-08	120.35	2	NKPGPNIES(1)GNEDDDAS(1)FK	1.5385	1.0743	1.04884	0.940074		0.936787		1.09703	1.11427	0.97523	0.982636	0.893706	0.937125	0.979	0.941	0.964		1.048		1.09
O60841	9	S	Eukaryotic translation initiation factor 5B OS=Homo sapiens OX=9606 GN=EIF5B PE=1 SV=4	EIF5B	0.962802	7.82186e-05	80.335	3	NKS(0.963)EDS(0.519)T(0.519)KDDIDLDALAAEIEGAGAAK	-0.30027		0.881657		0.654299	1.46404		1.09703	1.11427	0.97523	0.982636	0.893706	0.937125		0.791		0.666	1.638		1.456
O60841	135	S	Eukaryotic translation initiation factor 5B OS=Homo sapiens OX=9606 GN=EIF5B PE=1 SV=4	EIF5B	0.999988	1.3508e-20	195.98	2	VEMYS(1)GS(1)DDDDDFNK	1.6664	1.54801	0.942013	0.883927	1.01123	0.342378	1.27243	1.09703	1.11427	0.97523	0.982636	0.893706	0.937125	1.411	0.845	0.906	1.029	0.383	1.358	0.876	0.603932
O60841	137	S	Eukaryotic translation initiation factor 5B OS=Homo sapiens OX=9606 GN=EIF5B PE=1 SV=4	EIF5B	1	1.3508e-20	196.47	2	VEMYS(1)GS(1)DDDDDFNK	1.6664	1.07073	1.11833	0.944833	1.02616	0.835633	1.00432	1.09703	1.11427	0.97523	0.982636	0.893706	0.937125	0.976	1.004	0.969	1.044	0.935	1.072	1.035	0.49554
O60884	394	S	DnaJ homolog subfamily A member 2 OS=Homo sapiens OX=9606 GN=DNAJA2 PE=1 SV=1	DNAJA2	0.999996	1.4258e-27	172.71	3	EAYNDS(1)S(1)DEESSSHHGPGVQCAHQ	-1.621	1.13822	1.17177	0.801635	1.06818	0.899308	0.920884	1.14137	1.04273	1.05794	0.971288	0.87735	0.90932	0.997	1.124	0.758	1.1	1.025	1.013	1.09	0.454898
O60884	395	S	DnaJ homolog subfamily A member 2 OS=Homo sapiens OX=9606 GN=DNAJA2 PE=1 SV=1	DNAJA2	0.999964	1.0079e-18	168.8	3	EAYNDS(1)S(1)DEESSSHHGPGVQCAHQ	-1.621	0.899904	0.962304	1.04206	0.944494	0.969419	1.18181	1.14137	1.04273	1.05794	0.971288	0.87735	0.90932	0.788	0.923	0.985	0.972	1.105	1.3	1.253	0.106372
O60884	399	S	DnaJ homolog subfamily A member 2 OS=Homo sapiens OX=9606 GN=DNAJA2 PE=1 SV=1	DNAJA2	0.767776	0.00153248	57.476	2	REAY(0.001)NDS(0.096)S(0.096)DEES(0.768)S(0.69)S(0.35)HHGPGVQCAHQ	-7.7267					1		1.14137	1.04273	1.05794	0.971288	0.87735	0.90932					1.14
O60885	1083	S	Bromodomain-containing protein 4 OS=Homo sapiens OX=9606 GN=BRD4 PE=1 SV=2	BRD4	0.884712	6.07502e-11	104.23	3	EAPSPLMIHS(0.005)PQMS(0.013)QFQS(0.03)LT(0.068)HQS(0.885)PPQQNVQPK	-0.076056	1.35936	1.04257	0.884057		0.714013		1.12173	1.00703	0.921193	0.926225	1.04726	0.976564	1.212	1.035	0.96		0.682		0.638
O60885	1051	S	Bromodomain-containing protein 4 OS=Homo sapiens OX=9606 GN=BRD4 PE=1 SV=2	BRD4	0.999999	0.000432806	105.78	3	HHKS(1)DPYSTGHLR	-0.89576	1.05094	1.00432	1.12065	1.03825	0.918805	0.867038	1.12173	1.00703	0.921193	0.926225	1.04726	0.976564	0.937	0.997	1.217	1.121	0.877	0.888	0.916	0.476576
O60885	1117	S	Bromodomain-containing protein 4 OS=Homo sapiens OX=9606 GN=BRD4 PE=1 SV=2	BRD4	1	3.28959e-07	162.59	2	IHS(1)PIIR	-1.4913	0.843462	0.982676	1.17718	1.17818	0.894005	0.924492	1.12173	1.00703	0.921193	0.926225	1.04726	0.976564	0.752	0.976	1.278	1.272	0.854	0.947	1.022	0.881722
O60885	470	S	Bromodomain-containing protein 4 OS=Homo sapiens OX=9606 GN=BRD4 PE=1 SV=2	BRD4	0.88264	3.37129e-06	142.74	2	MPDEPEEPVVAVS(0.116)S(0.883)PAVPPPT(0.001)K	2.3379	0.939676	0.974667	0.939332	0.855466	1.21251	1.07835	1.12173	1.00703	0.921193	0.926225	1.04726	0.976564	0.838	0.968	1.02	0.924	1.158	1.104	1.127	0.259457
O60885	1045	S	Bromodomain-containing protein 4 OS=Homo sapiens OX=9606 GN=BRD4 PE=1 SV=2	BRD4	1	3.53256e-10	204.33	3	PQQVIQHHHS(1)PR	2.9728	0.983056	0.981575	1.03537				1.12173	1.00703	0.921193	0.926225	1.04726	0.976564	0.876	0.975	1.124
O60885	1126	S	Bromodomain-containing protein 4 OS=Homo sapiens OX=9606 GN=BRD4 PE=1 SV=2	BRD4	0.982931	0.0331329	58.045	2	SEPFS(0.983)PS(0.017)LRPEPPK	1.515			1				1.12173	1.00703	0.921193	0.926225	1.04726	0.976564			1.086
O60885	601	S	Bromodomain-containing protein 4 OS=Homo sapiens OX=9606 GN=BRD4 PE=1 SV=2	BRD4	0.996352	0.000140461	102.1	2	SKPPPT(0.003)YES(0.996)EEEDK	0.31773	1.08579	0.541832		0.917933	1.45444		1.12173	1.00703	0.921193	0.926225	1.04726	0.976564	0.968	0.538		0.991	1.389		1.58	0.28784
O60890	652	S	Oligophrenin-1 OS=Homo sapiens OX=9606 GN=OPHN1 PE=1 SV=1	OPHN1	0.988519	0.00110544	142.08	2	S(0.989)PS(0.011)RPILDGK	-1.6495	0.852358	1.20828	0.860501	0.950072	0.998315	1.13048
O60907	45	S	F-box-like/WD repeat-containing protein TBL1X OS=Homo sapiens OX=9606 GN=TBL1X PE=1 SV=3	TBL1X	0.900545	2.98547e-15	188.19	2	EGGSHFINTS(0.099)S(0.901)PR	-0.29129				0.997047	0.892066	1.11089	1.06607	0.99621	1.14214	0.947742	0.953108	0.894724				1.052	0.936	1.242
O60927	73	S	E3 ubiquitin-protein ligase PPP1R11 OS=Homo sapiens OX=9606 GN=PPP1R11 PE=1 SV=1	PPP1R11	0.999993	3.16422e-05	53.964	3	AFGES(1)S(1)T(1)ES(1)DEEEEEGCGHTHCVR	-2.9207					1		1.01321	0.783026		1.35417	0.772334	1.07726					1.295
O60927	74	S	E3 ubiquitin-protein ligase PPP1R11 OS=Homo sapiens OX=9606 GN=PPP1R11 PE=1 SV=1	PPP1R11	0.99999	3.16422e-05	53.964	3	AFGES(1)S(1)T(1)ES(1)DEEEEEGCGHTHCVR	-2.9207					1		1.01321	0.783026		1.35417	0.772334	1.07726					1.295
O60927	77	S	E3 ubiquitin-protein ligase PPP1R11 OS=Homo sapiens OX=9606 GN=PPP1R11 PE=1 SV=1	PPP1R11	0.999826	3.16422e-05	53.964	3	AFGES(1)S(1)T(1)ES(1)DEEEEEGCGHTHCVR	-2.9207					1		1.01321	0.783026		1.35417	0.772334	1.07726					1.295
O60930	76	S	Ribonuclease H1 OS=Homo sapiens OX=9606 GN=RNASEH1 PE=1 SV=2	RNASEH1	0.999923	9.49724e-114	385.79	3	SAS(1)PEVSEGHENQHGQESEAK	2.2033	1.11278	1.01611	1.01759	0.988574	0.994035	0.870905	1.14765	0.977843	1.09928	0.927662	0.966147	0.881417	0.97	1.039	0.926	1.066	1.029	0.988	1.05	0.280853
O60934	509	S	Nibrin OS=Homo sapiens OX=9606 GN=NBN PE=1 SV=1	NBN	1	5.31293e-09	129.03	3	EQHLS(1)ENEPVDTNSDNNLFTDTDLK	0.031934	0.737483	1.06551	1.28828	1.10341	0.864914	0.940397	0.890666	0.925491	1.20446	0.914319	1.06956	0.995504	0.828	1.151	1.07	1.207	0.809	0.945	0.971	0.838728
O60934	432	S	Nibrin OS=Homo sapiens OX=9606 GN=NBN PE=1 SV=1	NBN	0.999779	2.6767e-07	208.63	2	IPNYQLS(1)PTK	1.3812	0.893073	0.958769	1.01127	0.956501	1.12435	1.05603	0.890666	0.925491	1.20446	0.914319	1.06956	0.995504	1.003	1.036	0.84	1.046	1.051	1.061	1.097	0.213101
O60934	604	S	Nibrin OS=Homo sapiens OX=9606 GN=NBN PE=1 SV=1	NBN	0.986105	0.00230657	72.031	2	MDIETNDT(0.013)FS(0.986)DEAVPESSK	3.7679	1.10003			0.899975			0.890666	0.925491	1.20446	0.914319	1.06956	0.995504	1.235			0.984			0.797
O60934	397	S	Nibrin OS=Homo sapiens OX=9606 GN=NBN PE=1 SV=1	NBN	0.999993	0.00334237	78.157	2	MLS(1)QDAPTVK	-2.1444			1.00725	0.992755			0.890666	0.925491	1.20446	0.914319	1.06956	0.995504			0.836	1.086			1.299
O60934	341	S	Nibrin OS=Homo sapiens OX=9606 GN=NBN PE=1 SV=1	NBN	0.932885	9.38923e-06	110.48	2	TTT(0.002)PGPS(0.933)LS(0.065)QGVSVDEK	0.17216					1		0.890666	0.925491	1.20446	0.914319	1.06956	0.995504					0.935
O60934	343	S	Nibrin OS=Homo sapiens OX=9606 GN=NBN PE=1 SV=1	NBN	0.987385	7.905e-10	113.13	2	TTTPGPS(0.011)LS(0.987)QGVS(0.002)VDEK	-0.10991	0.958783	0.871	1.17543	0.897109		1.09768	0.890666	0.925491	1.20446	0.914319	1.06956	0.995504	1.076	0.941	0.976	0.981		1.103	1.044	0.567033
O60941	394	S	Dystrobrevin beta OS=Homo sapiens OX=9606 GN=DTNB PE=1 SV=1	DTNB	0.996763	0.00033615	94.507	3	VLDS(0.997)PS(0.003)RLDEEHR	-0.99153	0.983488	1.01147	0.989424	0.9486	1.03021	1.03681
O75015	169	S	Low affinity immunoglobulin gamma Fc region receptor III-B OS=Homo sapiens OX=9606 GN=FCGR3B PE=1 SV=2	FCGR3B	0.958971	0.0392917	44.82	2	DS(0.005)GS(0.959)Y(0.036)FCR	9.1027	0.764784				1.23522
O75030	414	S	Microphthalmia-associated transcription factor OS=Homo sapiens OX=9606 GN=MITF PE=1 SV=2	MITF	1	1.27351e-10	160.52	3	AHGLSLIPSTGLCS(1)PDLVNR	0.63619	0.734826	0.79307	0.826797	1.1562	1.3847	1.10441
O75030	491	S	Microphthalmia-associated transcription factor OS=Homo sapiens OX=9606 GN=MITF PE=1 SV=2	MITF	0.946434	0.000823108	61.665	3	LEDILMDDT(0.053)LS(0.946)PVGVT(0.002)DPLLS(0.068)S(0.241)VS(0.614)PGAS(0.077)K	-3.6843	0.961	1.0502	0.988799
O75030	504	S	Microphthalmia-associated transcription factor OS=Homo sapiens OX=9606 GN=MITF PE=1 SV=2	MITF	0.951141	6.15429e-08	153.23	3	LEDILMDDTLSPVGVTDPLLS(0.001)S(0.007)VS(0.951)PGAS(0.04)K	-1.7923	1.52174	0.633139	1.92226	0.640886	0.881391	0.400591
O75030	516	S	Microphthalmia-associated transcription factor OS=Homo sapiens OX=9606 GN=MITF PE=1 SV=2	MITF	0.984286	1.93383e-13	170.95	2	S(0.015)S(0.984)MSMEETEHTC	-1.5173	0.91757	0.965268	0.976713	1.0807		1.05975
O75044	1013	S	SLIT-ROBO Rho GTPase-activating protein 2 OS=Homo sapiens OX=9606 GN=SRGAP2 PE=1 SV=3	SRGAP2	0.859831	0.0021829	93.649	2	S(0.058)AS(0.86)T(0.083)AGDIACAFRPVK	-0.27393						1		0.633327	1.04555	1.20102		1.1201						0.893
O75044	854	S	SLIT-ROBO Rho GTPase-activating protein 2 OS=Homo sapiens OX=9606 GN=SRGAP2 PE=1 SV=3	SRGAP2	0.906236	2.20578e-05	94.064	2	S(0.091)DS(0.906)HGLS(0.002)SSLTDSSSPGVGASCR	4.2384			1.02104		0.841736	1.13722		0.633327	1.04555	1.20102		1.1201			0.977			1.015	1.039
O75044	427	S	SLIT-ROBO Rho GTPase-activating protein 2 OS=Homo sapiens OX=9606 GN=SRGAP2 PE=1 SV=3	SRGAP2	0.975146	0.00208324	83.214	2	ST(0.001)VS(0.975)ET(0.023)FMSK	-2.0122		0.832098	0.910272	1.04773	1.08564	1.12426		0.633327	1.04555	1.20102		1.1201		1.314	0.871	0.872		1.004	0.859	0.600442
O75044	1053	S	SLIT-ROBO Rho GTPase-activating protein 2 OS=Homo sapiens OX=9606 GN=SRGAP2 PE=1 SV=3	SRGAP2	0.960687	2.25731e-08	118.42	2	TNAT(0.038)S(0.961)PGVNSSTSPQSTDK	-1.7058		0.977762	1.06551	0.956725				0.633327	1.04555	1.20102		1.1201		1.544	1.019	0.797			0.622
O75044	1061	S	SLIT-ROBO Rho GTPase-activating protein 2 OS=Homo sapiens OX=9606 GN=SRGAP2 PE=1 SV=3	SRGAP2	0.806085	0.0002425	97.525	2	TNATSPGVNS(0.011)S(0.026)T(0.142)S(0.806)PQS(0.007)T(0.007)DK	-5.9061			1.14917	0.850833				0.633327	1.04555	1.20102		1.1201			1.099	0.708			0.644
O75044	990	S	SLIT-ROBO Rho GTPase-activating protein 2 OS=Homo sapiens OX=9606 GN=SRGAP2 PE=1 SV=3	SRGAP2	0.891045	0.000407175	54.143	2	TSPVVAPT(0.101)S(0.891)EPS(0.35)S(0.629)PLHT(0.028)QLLK	-0.14478			1					0.633327	1.04555	1.20102		1.1201			0.956
O75044	994	S	SLIT-ROBO Rho GTPase-activating protein 2 OS=Homo sapiens OX=9606 GN=SRGAP2 PE=1 SV=3	SRGAP2	0.992094	2.65809e-08	111.6	2	TSPVVAPTSEPS(0.006)S(0.992)PLHT(0.002)QLLK	-2.8993		0.430426	2.26042	0.764366	0.544791			0.633327	1.04555	1.20102		1.1201		0.68	2.162	0.636			0.448
O75052	374	S	Carboxyl-terminal PDZ ligand of neuronal nitric oxide synthase protein OS=Homo sapiens OX=9606 GN=NOS1AP PE=1 SV=3	NOS1AP	0.990921	3.84996e-05	94.838	2	LSGQNAMGS(0.003)QDS(0.991)LLEIT(0.006)FR	5.6612			0.623019		1.02613	1.35085	1.20885	1.07502	0.713456	0.884096	1.03609	1.08249			0.873		0.99	1.248	1.282
O75052	188	S	Carboxyl-terminal PDZ ligand of neuronal nitric oxide synthase protein OS=Homo sapiens OX=9606 GN=NOS1AP PE=1 SV=3	NOS1AP	0.986456	2.62308e-06	58.088	3	LSLQHTQQNADGQEDGES(0.986)ERNS(0.875)NS(0.409)S(0.73)GDPGR	-2.4105			1.00866		0.991342		1.20885	1.07502	0.713456	0.884096	1.03609	1.08249			1.414		0.957		0.677
O75052	192	S	Carboxyl-terminal PDZ ligand of neuronal nitric oxide synthase protein OS=Homo sapiens OX=9606 GN=NOS1AP PE=1 SV=3	NOS1AP	0.874962	2.62308e-06	58.088	3	LSLQHTQQNADGQEDGES(0.986)ERNS(0.875)NS(0.409)S(0.73)GDPGR	-2.4105		0.72686	1.14641		1.12673		1.20885	1.07502	0.713456	0.884096	1.03609	1.08249		0.676	1.607		1.087		0.952
O75052	266	S	Carboxyl-terminal PDZ ligand of neuronal nitric oxide synthase protein OS=Homo sapiens OX=9606 GN=NOS1AP PE=1 SV=3	NOS1AP	0.99994	3.36871e-10	187.01	3	VSHPQEPMLTAS(1)PR	-1.5265	0.944495	0.981361	1.02619	0.979138	0.983615	1.0852	1.20885	1.07502	0.713456	0.884096	1.03609	1.08249	0.781	0.913	1.438	1.108	0.949	1.003	0.977	0.962705
O75054	1177	S	Immunoglobulin superfamily member 3 OS=Homo sapiens OX=9606 GN=IGSF3 PE=2 SV=3	IGSF3	0.82313	0.00031025	78.888	2	EPHLNY(0.042)S(0.823)PT(0.134)CLEPPVLSIHPGAID	2.1235		0.772133	0.927832	1.18183		1.11821					1.11307	0.886929						1.261
O75061	566	S	Putative tyrosine-protein phosphatase auxilin OS=Homo sapiens OX=9606 GN=DNAJC6 PE=1 SV=3	DNAJC6	0.998815	0.000569511	109.47	2	SATS(0.999)T(0.001)S(0.004)AS(0.861)PT(0.135)LR	0.65064		0.822867	0.823255	0.876762	1.49227	0.984844
O75061	570	S	Putative tyrosine-protein phosphatase auxilin OS=Homo sapiens OX=9606 GN=DNAJC6 PE=1 SV=3	DNAJC6	0.982527	0.000569511	109.47	2	S(0.016)AT(0.016)S(0.96)T(0.009)S(0.001)AS(0.983)PT(0.016)LR	0.61684		0.921318	0.921753	0.981662	1.07259	1.10268
O75064	1092	S	DENN domain-containing protein 4B OS=Homo sapiens OX=9606 GN=DENND4B PE=1 SV=4	DENND4B	1	2.90038e-06	205.26	3	RS(1)PMDSLLHPR	-2.0848	0.747486	0.932681	1.05473	1.04594	1.2391	0.980067
O75096	1768	S	Low-density lipoprotein receptor-related protein 4 OS=Homo sapiens OX=9606 GN=LRP4 PE=1 SV=4	LRP4	0.999597	0.000112536	98.942	2	FTDPGMGNLTYSNPS(1)YR	2.173					1
O75113	226	S	NEDD4-binding protein 1 OS=Homo sapiens OX=9606 GN=N4BP1 PE=1 SV=4	N4BP1	0.927597	6.03534e-20	137.8	3	DSQQTEFTQNAAT(0.005)GLNIS(0.928)RDET(0.067)VLQEEAR	4.6175		0.948524	0.836235		1.21524
O75113	300	S	NEDD4-binding protein 1 OS=Homo sapiens OX=9606 GN=N4BP1 PE=1 SV=4	N4BP1	1	9.61841e-21	205.21	3	KQFS(1)LENVQEGEILHDAK	-1.0025	0.658238	0.903338	1.22156	1.33082	0.948419	0.93763
O75113	288	S	NEDD4-binding protein 1 OS=Homo sapiens OX=9606 GN=N4BP1 PE=1 SV=4	N4BP1	0.999999	0.00128758	156.14	2	RFS(1)DSEER	-1.8883	0.851923	0.900338	1.04863	1.0866	1.10894	1.00357
O75116	425	S	Rho-associated protein kinase 2 OS=Homo sapiens OX=9606 GN=ROCK2 PE=1 SV=4	ROCK2	0.977462	6.02827e-10	184.65	2	ENLLLS(0.006)DS(0.977)PS(0.017)CR	0.12057	0.951845	0.955404	0.954933	1.07955	1.05827		1.03635	1.06552	1.03894	1.00316	0.91518	0.940844	0.918	0.897	0.919	1.076	1.156		1.225	0.00583768
O75116	1374	S	Rho-associated protein kinase 2 OS=Homo sapiens OX=9606 GN=ROCK2 PE=1 SV=4	ROCK2	1	0.00459292	70.389	2	IQQNQS(1)IR	-2.3674			1				1.03635	1.06552	1.03894	1.00316	0.91518	0.940844			0.963
O75116	1134	S	Rho-associated protein kinase 2 OS=Homo sapiens OX=9606 GN=ROCK2 PE=1 SV=4	ROCK2	0.999497	1.75447e-230	418.16	3	SQLQALHIGLDSSS(0.999)IGS(1)GPGDAEADDGFPESR	-0.53678	0.992374	0.996348	1.02439	0.982495	1.03024	0.97416	1.03635	1.06552	1.03894	1.00316	0.91518	0.940844	0.958	0.935	0.986	0.979	1.126	1.035	1.091	0.121039
O75116	1137	S	Rho-associated protein kinase 2 OS=Homo sapiens OX=9606 GN=ROCK2 PE=1 SV=4	ROCK2	1	1.75447e-230	418.16	3	SQLQALHIGLDSS(0.012)S(0.988)IGS(1)GPGDAEADDGFPESR	-0.076655	0.978813	0.95154	1.07638	0.984904	0.994811	1.01355	1.03635	1.06552	1.03894	1.00316	0.91518	0.940844	0.944	0.893	1.036	0.982	1.087	1.077	1.095	0.165739
O75122	430	S	CLIP-associating protein 2 OS=Homo sapiens OX=9606 GN=CLASP2 PE=1 SV=3	CLASP2	1	0.0199019	82.725	2	AKLS(1)APLAGMGNAK	-3.0832				1			0.747412	0.988903	1.07748	1.04874	1.04565	1.09182				0.954
O75122	1012	S	CLIP-associating protein 2 OS=Homo sapiens OX=9606 GN=CLASP2 PE=1 SV=3	CLASP2	0.942136	8.04141e-18	235.02	3	ASLLHSMPT(0.008)HS(0.942)S(0.05)PR	-1.117	0.951265		1.04874				0.747412	0.988903	1.07748	1.04874	1.04565	1.09182	1.273		0.973
O75122	1013	S	CLIP-associating protein 2 OS=Homo sapiens OX=9606 GN=CLASP2 PE=1 SV=3	CLASP2	0.985184	4.47006e-21	236.67	3	ASLLHSMPTHS(0.015)S(0.985)PR	-1.1598	0.861099	0.990795	0.973526	1.00618	1.05822	1.11018	0.747412	0.988903	1.07748	1.04874	1.04565	1.09182	1.152	1.002	0.904	0.959	1.012	1.017	0.977	0.811236
O75122	360	S	CLIP-associating protein 2 OS=Homo sapiens OX=9606 GN=CLASP2 PE=1 SV=3	CLASP2	0.983817	0.000828039	101.48	2	AS(0.016)S(0.984)LPGSLQR	-1.5993		0.396747		0.955832	1.56458	1.08284	0.747412	0.988903	1.07748	1.04874	1.04565	1.09182		0.401		0.911	1.496	0.992	2.825
O75122	1029	S	CLIP-associating protein 2 OS=Homo sapiens OX=9606 GN=CLASP2 PE=1 SV=3	CLASP2	0.999239	1.01348e-30	191.02	2	DYNPYNYSDS(0.001)IS(0.999)PFNK	4.0323	0.671913	0.851531	0.98567	1.1367	1.18959	1.16459	0.747412	0.988903	1.07748	1.04874	1.04565	1.09182	0.899	0.861	0.915	1.084	1.138	1.067	1.23	0.00146061
O75122	955	S	CLIP-associating protein 2 OS=Homo sapiens OX=9606 GN=CLASP2 PE=1 SV=3	CLASP2	1	9.89239e-06	144.51	2	S(1)QEDMNEPLKR	-3.5993	0.853353	1.13875	0.985467	0.876165	1.02754	1.11873	0.747412	0.988903	1.07748	1.04874	1.04565	1.09182	1.142	1.152	0.915	0.835	0.983	1.025	0.886	0.289731
O75122	525	S	CLIP-associating protein 2 OS=Homo sapiens OX=9606 GN=CLASP2 PE=1 SV=3	CLASP2	0.836394	0.0159515	51.829	2	IPRPS(0.024)VS(0.836)QGCS(0.139)R	-0.5175				1			0.747412	0.988903	1.07748	1.04874	1.04565	1.09182				0.954
O75122	455	S	CLIP-associating protein 2 OS=Homo sapiens OX=9606 GN=CLASP2 PE=1 SV=3	CLASP2	0.998838	0.00352781	95.138	2	MVSQS(0.999)QPGS(0.001)R	-0.22523	0.630597	1.54066	1.37112	0.650434	0.807188		0.747412	0.988903	1.07748	1.04874	1.04565	1.09182	0.844	1.558	1.273	0.62	0.772		0.568	0.116375
O75122	459	S	CLIP-associating protein 2 OS=Homo sapiens OX=9606 GN=CLASP2 PE=1 SV=3	CLASP2	0.999965	0.00831104	66.619	2	MVS(0.013)QS(0.987)QPGS(1)R	0.67173	0.843407	1.14121	0.935793		1.07959		0.747412	0.988903	1.07748	1.04874	1.04565	1.09182	1.128	1.154	0.868		1.032		0.983
O75122	22	S	CLIP-associating protein 2 OS=Homo sapiens OX=9606 GN=CLASP2 PE=1 SV=3	CLASP2	0.839687	1.87284e-10	101.67	2	SFDDEESVDGNRPS(0.137)S(0.84)AAS(0.023)AFK	-0.36012	0.617995			1.20849	1.16657	1.00694	0.747412	0.988903	1.07748	1.04874	1.04565	1.09182	0.827			1.152	1.116	0.922	1.286
O75122	370	S	CLIP-associating protein 2 OS=Homo sapiens OX=9606 GN=CLASP2 PE=1 SV=3	CLASP2	0.999399	2.30806e-17	232.34	2	S(0.001)RS(0.999)DIDVNAAAGAK	1.7456	0.857436	1.05835	1.03072	1.09976	0.957135	0.996594	0.747412	0.988903	1.07748	1.04874	1.04565	1.09182	1.147	1.07	0.957	1.049	0.915	0.913	0.906	0.23526
O75122	326	S	CLIP-associating protein 2 OS=Homo sapiens OX=9606 GN=CLASP2 PE=1 SV=3	CLASP2	0.794483	9.04767e-17	169.21	2	S(0.001)S(0.001)S(0.002)S(0.794)S(0.201)QESLNRPFSSK	0.67957		1					0.747412	0.988903	1.07748	1.04874	1.04565	1.09182		1.011
O75122	327	S	CLIP-associating protein 2 OS=Homo sapiens OX=9606 GN=CLASP2 PE=1 SV=3	CLASP2	0.999632	7.4984e-24	224.07	2	SSSSS(1)QESLNRPFSSK	0.074204	0.691419		0.930355	1.00736	1.3157	1.05517	0.747412	0.988903	1.07748	1.04874	1.04565	1.09182	0.925		0.863	0.961	1.258	0.966	1.188	0.256841
O75122	621	S	CLIP-associating protein 2 OS=Homo sapiens OX=9606 GN=CLASP2 PE=1 SV=3	CLASP2	0.966951	0.00160005	53.193	2	Y(0.002)ES(0.009)Y(0.019)GMHS(0.967)DDDANS(0.003)DASSACSER	-2.6533						1	0.747412	0.988903	1.07748	1.04874	1.04565	1.09182						0.916
O75128	347	S	Protein cordon-bleu OS=Homo sapiens OX=9606 GN=COBL PE=1 SV=2	COBL	1	4.96519e-07	118.42	3	RAPAPPPPQPPPPS(1)PLIPNR	-2.7145	0.738041	0.986319	0.97044	1.07947	1.16158	1.06415	1.01362	1.02743	1.03981	0.966109	1.00167	0.951369	0.728	0.96	0.933	1.117	1.16	1.119	1.296	0.0398202
O75128	1227	S	Protein cordon-bleu OS=Homo sapiens OX=9606 GN=COBL PE=1 SV=2	COBL	0.995158	8.9827e-07	160.52	2	FS(0.995)T(0.005)GTLSNTADAR	-1.2321		0.673672	0.729242	1.1104	1.15839	1.32829	1.01362	1.02743	1.03981	0.966109	1.00167	0.951369		0.656	0.701	1.149	1.156	1.396	1.818	0.00624191
O75128	269	S	Protein cordon-bleu OS=Homo sapiens OX=9606 GN=COBL PE=1 SV=2	COBL	0.998904	5.04051e-17	162.16	3	S(0.185)NS(0.811)KGCLT(0.004)TPNS(0.999)PS(0.001)MHSR	1.8403	0.762242	1.07346	0.796218	1.2825	0.95405	1.13153	1.01362	1.02743	1.03981	0.966109	1.00167	0.951369	0.752	1.045	0.766	1.327	0.952	1.189	1.353	0.102886
O75128	271	S	Protein cordon-bleu OS=Homo sapiens OX=9606 GN=COBL PE=1 SV=2	COBL	0.90505	1.85573e-14	148.57	2	GCLTT(0.001)PNS(0.035)PS(0.905)MHS(0.059)R	-4.8114		0.233418	0.362828	2.40375			1.01362	1.02743	1.03981	0.966109	1.00167	0.951369		0.227	0.349	2.488			8.639
O75128	741	S	Protein cordon-bleu OS=Homo sapiens OX=9606 GN=COBL PE=1 SV=2	COBL	0.999712	4.43826e-35	240.17	2	IDELGNLVS(1)PHATGIR	2.9573	0.415668	0.654196	1.07251	1.24488	1.36819	1.24455	1.01362	1.02743	1.03981	0.966109	1.00167	0.951369	0.41	0.637	1.031	1.289	1.366	1.308	1.907	0.0551699
O75128	962	S	Protein cordon-bleu OS=Homo sapiens OX=9606 GN=COBL PE=1 SV=2	COBL	0.999988	5.51333e-07	171.51	3	KLS(1)TQDRPAAIHR	-1.537	0.712826	0.72577	0.953179	1.31651	1.23629	1.05542	1.01362	1.02743	1.03981	0.966109	1.00167	0.951369	0.703	0.706	0.917	1.363	1.234	1.109	1.593	0.011428
O75128	235	S	Protein cordon-bleu OS=Homo sapiens OX=9606 GN=COBL PE=1 SV=2	COBL	0.999857	3.06394e-30	267.51	2	KSS(1)LGNDETDKEK	-6.2745	0.88822	1.20208	0.942966	0.776116	0.779395	1.41123	1.01362	1.02743	1.03981	0.966109	1.00167	0.951369	0.876	1.17	0.907	0.803	0.778	1.483	1.038	0.996326
O75128	815	S	Protein cordon-bleu OS=Homo sapiens OX=9606 GN=COBL PE=1 SV=2	COBL	1	2.89481e-38	278.33	2	LQADPKPIS(1)PQQK	-1.7563	1.09904	1.01479	1.0358	0.823177		1.0272	1.01362	1.02743	1.03981	0.966109	1.00167	0.951369	1.084	0.988	0.996	0.852		1.08	0.945	0.55894
O75128	1142	S	Protein cordon-bleu OS=Homo sapiens OX=9606 GN=COBL PE=1 SV=2	COBL	0.999942	5.64879e-09	182.09	2	PAKLS(1)YTEAEGER	-2.7274	0.439443	0.797034	0.958462	1.42939	1.138	1.23768	1.01362	1.02743	1.03981	0.966109	1.00167	0.951369	0.434	0.776	0.922	1.48	1.136	1.301	1.837	0.053702
O75128	566	S	Protein cordon-bleu OS=Homo sapiens OX=9606 GN=COBL PE=1 SV=2	COBL	0.999982	1.03852e-09	162.78	2	NNNAGS(1)FDSEGVASR	-1.4257	1.02994	0.945601	0.879461	1.20824	0.799782	1.13697	1.01362	1.02743	1.03981	0.966109	1.00167	0.951369	1.016	0.92	0.846	1.251	0.798	1.195	1.166	0.419118
O75128	574	S	Protein cordon-bleu OS=Homo sapiens OX=9606 GN=COBL PE=1 SV=2	COBL	0.999982	2.81805e-06	160.81	2	NNNAGSFDSEGVAS(1)R	-1.5472	1.41524	1.02747	0.716098	0.835068	1.03586	0.970265	1.01362	1.02743	1.03981	0.966109	1.00167	0.951369	1.396	1	0.689	0.864	1.034	1.02	0.946	0.936354
O75128	864	S	Protein cordon-bleu OS=Homo sapiens OX=9606 GN=COBL PE=1 SV=2	COBL	0.848141	0.000663238	120.37	2	RT(0.144)S(0.848)S(0.008)QYVASAIAK	0.80293	0.563347		0.964351	1.2587	1.15215	1.06145	1.01362	1.02743	1.03981	0.966109	1.00167	0.951369	0.556		0.927	1.303	1.15	1.116	1.604	0.0867404
O75128	260	S	Protein cordon-bleu OS=Homo sapiens OX=9606 GN=COBL PE=1 SV=2	COBL	0.943179	2.61208e-13	145.34	3	S(0.025)NS(0.943)KGCLT(0.032)TPNSPSMHSR	0.95486	1.3984	1.36686	0.227589	0.376203	1.39819	1.23276	1.01362	1.02743	1.03981	0.966109	1.00167	0.951369	1.38	1.33	0.219	0.389	1.396	1.296	1.052	0.812054
O75128	917	S	Protein cordon-bleu OS=Homo sapiens OX=9606 GN=COBL PE=1 SV=2	COBL	0.983715	7.36142e-06	141.88	2	TS(0.016)S(0.984)PHSETQGWK	1.5398	0.863131	0.882055	0.755191	1.29913	0.967579	1.23291	1.01362	1.02743	1.03981	0.966109	1.00167	0.951369	0.852	0.859	0.726	1.345	0.966	1.296	1.48	0.0312514
O75128	440	S	Protein cordon-bleu OS=Homo sapiens OX=9606 GN=COBL PE=1 SV=2	COBL	0.99987	0.00026855	97.949	2	WATDQEDCS(1)DQDLAGTPDLGPQK	2.8967		1.00416	0.876538	0.885748	1.22819	1.00536	1.01362	1.02743	1.03981	0.966109	1.00167	0.951369		0.977	0.843	0.917	1.226	1.057	1.172	0.292703
O75128	455	S	Protein cordon-bleu OS=Homo sapiens OX=9606 GN=COBL PE=1 SV=2	COBL	0.996794	1.98296e-09	102.38	3	WATDQEDCSDQDLAGT(0.003)PDLGPQKS(0.997)PLWEK	2.3724		0.635682	0.88119	1.05974	1.42339		1.01362	1.02743	1.03981	0.966109	1.00167	0.951369		0.619	0.847	1.097	1.421		1.718	0.115584
O75131	243	S	Copine-3 OS=Homo sapiens OX=9606 GN=CPNE3 PE=1 SV=1	CPNE3	0.961218	1.62941e-11	178.52	2	S(0.039)S(0.961)PVEFECINEK	-1.2222	0.853751	0.979441	1.02044	1.16993	1.15886	0.817584	0.954098	1.03561	1.03064	1.04134	0.970075	0.968241	0.895	0.946	0.99	1.123	1.195	0.844	1.117	0.417007
O75140	579	S	GATOR complex protein DEPDC5 OS=Homo sapiens OX=9606 GN=DEPDC5 PE=1 SV=2	DEPDC5	1	4.43211e-18	231.22	3	FHVGS(1)AESMLHVR	-1.9967	0.92076	1.0273	0.961185	0.938235	1.17539	0.97713
O75140	503	S	GATOR complex protein DEPDC5 OS=Homo sapiens OX=9606 GN=DEPDC5 PE=1 SV=2	DEPDC5	0.878746	2.01183e-06	142.73	2	SASSCDVSS(0.116)S(0.879)PS(0.005)LPSR	-0.024181		1
O75143	361	S	Autophagy-related protein 13 OS=Homo sapiens OX=9606 GN=ATG13 PE=1 SV=1	ATG13	1	1.75024e-16	212.78	2	AS(1)PHDVLETIFVR	-0.45721	0.744194	1.09406	0.879826	1.08481	1.05619	1.14092
O75143	355	S	Autophagy-related protein 13 OS=Homo sapiens OX=9606 GN=ATG13 PE=1 SV=1	ATG13	0.78475	2.23802e-09	155.61	3	THCAATPSSSEDTET(0.001)VS(0.059)NS(0.785)S(0.156)EGR	0.76017		0.912447	1.06554		1.02202
O75145	17	S	Liprin-alpha-3 OS=Homo sapiens OX=9606 GN=PPFIA3 PE=1 SV=3	PPFIA3	1	0.00870241	40.83	3	RGS(1)ALGPDEAGGELER	-1.0578	1.01954	0.980463
O75145	1164	S	Liprin-alpha-3 OS=Homo sapiens OX=9606 GN=PPFIA3 PE=1 SV=3	PPFIA3	1	5.03937e-06	128.28	2	SAAAGALGS(1)PGLPLR	0.85078			0.824415		0.772673	1.40291
O75147	10	S	Obscurin-like protein 1 OS=Homo sapiens OX=9606 GN=OBSL1 PE=1 SV=4	OBSL1	1	8.84799e-40	269	2	ASSGDQGS(1)PPCFLR	-0.77514	0.929382	1.05378	1.02834	1.08568	0.868647	1.03418	1.0575	1.08798	1.07432	0.92313	0.940435	0.91663	0.879	0.969	0.957	1.176	0.924	1.128	1.151	0.16636
O75147	120	S	Obscurin-like protein 1 OS=Homo sapiens OX=9606 GN=OBSL1 PE=1 SV=4	OBSL1	0.998572	0.000443199	88.137	2	PLPS(0.999)PGS(0.001)GEGAPVFLTGPR	-3.1909	0.770832		1.1659	1.11752	1.00179	0.943959	1.0575	1.08798	1.07432	0.92313	0.940435	0.91663	0.729		1.085	1.211	1.065	1.03	1.215	0.280386
O75151	655	S	Lysine-specific demethylase PHF2 OS=Homo sapiens OX=9606 GN=PHF2 PE=1 SV=4	PHF2	0.96973	4.336e-44	204.6	3	ALRPPT(0.03)S(0.97)PGVFGALQNFK	-4.818	0.645365	0.853752	0.887	1.20201	1.27754	1.13433
O75151	458	S	Lysine-specific demethylase PHF2 OS=Homo sapiens OX=9606 GN=PHF2 PE=1 SV=4	PHF2	0.850333	0.000874656	73.012	3	AVRPEVNTVAS(0.85)S(0.15)DEVCDGDR	2.4074	0.766205	0.97758		1.21456	1.09477	0.946889
O75151	681	S	Lysine-specific demethylase PHF2 OS=Homo sapiens OX=9606 GN=PHF2 PE=1 SV=4	PHF2	1	2.65798e-05	130.78	2	PVRDEYEYVS(1)DDGELK	-0.48153	1.04391	1.13694	0.870095	0.920035	0.845213	1.18381
O75151	882	S	Lysine-specific demethylase PHF2 OS=Homo sapiens OX=9606 GN=PHF2 PE=1 SV=4	PHF2	0.998371	1.61713e-12	112.06	2	DSDYVYPS(0.002)LES(0.998)DEDNPIFK	3.8304	0.947137	0.981827	0.906036		1.02493	1.14006
O75151	474	S	Lysine-specific demethylase PHF2 OS=Homo sapiens OX=9606 GN=PHF2 PE=1 SV=4	PHF2	1	1.12902e-05	151.52	3	EKEEPPS(1)PIEATPPQSLLEK	-1.92	0.82973	1.30016	0.974578	0.934724	0.763163	1.19764
O75151	539	S	Lysine-specific demethylase PHF2 OS=Homo sapiens OX=9606 GN=PHF2 PE=1 SV=4	PHF2	0.998694	1.09686e-20	213.56	3	ES(0.001)AS(0.999)PTIPNLDLLEAHTK	-1.2547	1.38116	1.00472	0.982194	0.851894	0.8369	0.943131
O75151	899	S	Lysine-specific demethylase PHF2 OS=Homo sapiens OX=9606 GN=PHF2 PE=1 SV=4	PHF2	1	1.45326e-08	168.69	2	KGS(1)DDAPYSPTAR	-0.98947	1.2343		1.15206	0.756024	0.857618
O75151	905	S	Lysine-specific demethylase PHF2 OS=Homo sapiens OX=9606 GN=PHF2 PE=1 SV=4	PHF2	0.984889	0.00157995	100.98	2	KGSDDAPYS(0.985)PT(0.015)AR	-1.5736	1.08552	0.717106	1.02957	0.921795	1.27013	0.975881
O75151	625	S	Lysine-specific demethylase PHF2 OS=Homo sapiens OX=9606 GN=PHF2 PE=1 SV=4	PHF2	1	0.000446682	170.22	2	LEKS(1)PLAGNK	-2.2783		0.878196	1.06762	1.0103	1.05027	0.993611
O75151	705	S	Lysine-specific demethylase PHF2 OS=Homo sapiens OX=9606 GN=PHF2 PE=1 SV=4	PHF2	1	0.00152732	128.57	2	RDLS(1)FLLDK	-3.7428	0.868623	1.02621	1.07829	1.16581	0.961824	0.899245
O75152	738	S	Zinc finger CCCH domain-containing protein 11A OS=Homo sapiens OX=9606 GN=ZC3H11A PE=1 SV=3	ZC3H11A	0.821336	2.17963e-06	131.21	3	DSLVLPPTQS(0.001)S(0.008)S(0.032)DS(0.136)S(0.821)PPEVS(0.001)GPSSSQMSMK	2.3443					1		1.19791	1.01681	1.10399	0.844572	0.928647	0.908072					1.077
O75152	290	S	Zinc finger CCCH domain-containing protein 11A OS=Homo sapiens OX=9606 GN=ZC3H11A PE=1 SV=3	ZC3H11A	1	2.63595e-31	277.87	2	KFS(1)AGGDSDPPLKR	-3.5828	0.781752	0.955299	1.22426	1.24046	0.86732	0.93091	1.19791	1.01681	1.10399	0.844572	0.928647	0.908072	0.653	0.94	1.109	1.469	0.934	1.025	1.269	0.310917
O75152	781	S	Zinc finger CCCH domain-containing protein 11A OS=Homo sapiens OX=9606 GN=ZC3H11A PE=1 SV=3	ZC3H11A	1	0.00994616	62.271	2	LIWEIS(1)GGK	3.2337			0.238027	2.42389	0.338083		1.19791	1.01681	1.10399	0.844572	0.928647	0.908072			0.216	2.87	0.364		7.486
O75152	758	S	Zinc finger CCCH domain-containing protein 11A OS=Homo sapiens OX=9606 GN=ZC3H11A PE=1 SV=3	ZC3H11A	0.999965	6.40059e-77	258.11	3	RLS(1)S(0.999)AS(0.001)TGKPPLSVEDDFEK	0.85738	0.824989	0.970983	1.01054	0.809411	1.2138	1.17027	1.19791	1.01681	1.10399	0.844572	0.928647	0.908072	0.689	0.955	0.915	0.958	1.307	1.289	1.389	0.0846599
O75152	759	S	Zinc finger CCCH domain-containing protein 11A OS=Homo sapiens OX=9606 GN=ZC3H11A PE=1 SV=3	ZC3H11A	0.998623	4.35006e-62	257.91	3	RLS(1)S(0.999)AS(0.001)TGKPPLSVEDDFEK	0.85738		0.442235	0.568996	1.77023	1.62494	0.593605	1.19791	1.01681	1.10399	0.844572	0.928647	0.908072		0.435	0.515	2.096	1.75	0.654	3.158	0.114613
O75152	761	S	Zinc finger CCCH domain-containing protein 11A OS=Homo sapiens OX=9606 GN=ZC3H11A PE=1 SV=3	ZC3H11A	0.86605	1.30575e-20	188.19	3	RLS(0.326)S(0.685)AS(0.866)T(0.124)GKPPLSVEDDFEK	-1.2931	0.914337	1.05276	1.11727	1.45743	0.0875451	1.37066	1.19791	1.01681	1.10399	0.844572	0.928647	0.908072	0.763	1.035	1.012	1.726	0.094	1.509	1.185	0.70041
O75152	768	S	Zinc finger CCCH domain-containing protein 11A OS=Homo sapiens OX=9606 GN=ZC3H11A PE=1 SV=3	ZC3H11A	0.911166	5.33339e-06	142.63	2	RLS(0.992)S(0.014)AS(0.073)T(0.011)GKPPLS(0.911)VEDDFEK	0.31323	0.88004				1.11996		1.19791	1.01681	1.10399	0.844572	0.928647	0.908072	0.735				1.206		1.641
O75152	132	S	Zinc finger CCCH domain-containing protein 11A OS=Homo sapiens OX=9606 GN=ZC3H11A PE=1 SV=3	ZC3H11A	0.995243	1.32929e-07	170.22	2	LSVQS(0.005)NPS(0.995)PQLR	-0.11768						1	1.19791	1.01681	1.10399	0.844572	0.928647	0.908072						1.101
O75152	108	S	Zinc finger CCCH domain-containing protein 11A OS=Homo sapiens OX=9606 GN=ZC3H11A PE=1 SV=3	ZC3H11A	1	3.24518e-10	182.52	2	TVLPTVPES(1)PEEEVK	0.19959	1.06495	1.04213	1.0829	0.865533	0.915331	1.02915	1.19791	1.01681	1.10399	0.844572	0.928647	0.908072	0.889	1.025	0.981	1.025	0.986	1.133	1.086	0.234645
O75152	149	S	Zinc finger CCCH domain-containing protein 11A OS=Homo sapiens OX=9606 GN=ZC3H11A PE=1 SV=3	ZC3H11A	0.980526	5.61893e-46	136.55	3	VESS(0.001)ENVPS(0.981)PT(0.018)HPPVVINAADDDEDDDDQFS(0.999)EEGDET(0.001)K	-0.30098	1.19686	0.943816	0.777858	0.945355	0.876694	1.25942	1.19791	1.01681	1.10399	0.844572	0.928647	0.908072	0.999	0.928	0.705	1.119	0.944	1.387	1.311	0.15501
O75152	171	S	Zinc finger CCCH domain-containing protein 11A OS=Homo sapiens OX=9606 GN=ZC3H11A PE=1 SV=3	ZC3H11A	0.999929	2.26352e-119	215.39	3	VESSENVPSPTHPPVVINAADDDEDDDDQFS(1)EEGDETK	1.4412	1.19459	1.10523	0.802689	0.942609	0.82926	1.12563	1.19791	1.01681	1.10399	0.844572	0.928647	0.908072	0.997	1.087	0.727	1.116	0.893	1.24	1.156	0.390404
O75152	495	S	Zinc finger CCCH domain-containing protein 11A OS=Homo sapiens OX=9606 GN=ZC3H11A PE=1 SV=3	ZC3H11A	0.931931	1.25284e-13	187.47	2	VQQSSES(0.001)S(0.004)T(0.026)S(0.026)S(0.932)PS(0.01)QHEATPGAR	-5.3076	1.08482	0.919666		1.21181	0.736262	1.04743	1.19791	1.01681	1.10399	0.844572	0.928647	0.908072	0.906	0.904		1.435	0.793	1.153	1.245	0.457068
O75153	664	S	Clustered mitochondria protein homolog OS=Homo sapiens OX=9606 GN=CLUH PE=1 SV=2	CLUH	0.999995	5.06876e-75	219.25	2	SEDPPGQEAGS(1)EEEGSSASGLAK	0.36954	0.95205	1.38485	0.603457	1.08913	0.817422	1.15309	0.892358	1.07201	1.02588	1.07249	0.969159	0.968104	1.067	1.292	0.588	1.016	0.843	1.191	1.035	0.780624
O75157	206	S	TSC22 domain family protein 2 OS=Homo sapiens OX=9606 GN=TSC22D2 PE=1 SV=3	TSC22D2	0.99547	8.52171e-06	172.92	2	HS(0.004)S(0.995)TFDQTAER	-2.1784	0.408173	0.539544	0.842035	1.57878	1.34049	1.29097	1.14457	0.951125	1.06855	1.00275	0.864351	0.968656	0.357	0.567	0.788	1.574	1.551	1.333	2.604	0.0130049
O75157	598	S	TSC22 domain family protein 2 OS=Homo sapiens OX=9606 GN=TSC22D2 PE=1 SV=3	TSC22D2	0.999988	0.0410991	57.62	3	RKS(1)EPLPQPPLSLIAENK	-5.4355	0.938319				1.06168		1.14457	0.951125	1.06855	1.00275	0.864351	0.968656	0.82				1.228		1.498
O75161	142	S	Nephrocystin-4 OS=Homo sapiens OX=9606 GN=NPHP4 PE=1 SV=2	NPHP4	0.996284	1.95464e-05	122.13	2	IFSNQPDS(0.996)PIS(0.003)ASQDK	1.4216	0.834831	1.06171	1.01774	1.06953	1.0162
O75161	513	S	Nephrocystin-4 OS=Homo sapiens OX=9606 GN=NPHP4 PE=1 SV=2	NPHP4	0.999442	0.0131052	62.88	2	S(0.999)PT(0.001)QHCLAR	-1.8307		0.477472	1.16194	1.17468	0.552542	1.63336
O75164	421	S	Lysine-specific demethylase 4A OS=Homo sapiens OX=9606 GN=KDM4A PE=1 SV=2	KDM4A	0.988944	2.94299e-05	80.893	3	EDLS(0.989)S(0.011)EQYEMTECPAALAPVRPTHSSVR	3.8066					1			0.839999			1.16						0.862
O75164	616	S	Lysine-specific demethylase 4A OS=Homo sapiens OX=9606 GN=KDM4A PE=1 SV=2	KDM4A	0.865332	1.81001e-07	66.582	3	HHPLVLQECVS(0.865)DDET(0.085)S(0.04)EQLT(0.009)PEEEAEETEAWAK	-0.82352	0.738245					1.26175		0.839999			1.16
O75167	560	S	Phosphatase and actin regulator 2 OS=Homo sapiens OX=9606 GN=PHACTR2 PE=1 SV=2	PHACTR2	0.999991	0.000253386	106.29	2	KLS(1)LRPTVAELQAR	4.2557	0.833906	0.751448	0.931371	1.0696	1.35905	1.05463
O75167	522	S	Phosphatase and actin regulator 2 OS=Homo sapiens OX=9606 GN=PHACTR2 PE=1 SV=2	PHACTR2	1	1.82812e-16	218.9	3	RLS(1)QRPTTEELEQR	-1.7173	0.972923	0.868516	0.982856	1.03814	1.23717	0.900393
O75170	771	S	Serine/threonine-protein phosphatase 6 regulatory subunit 2 OS=Homo sapiens OX=9606 GN=PPP6R2 PE=1 SV=2	PPP6R2	0.998729	5.89401e-09	142.73	3	CS(0.001)S(0.999)PVDTECSHAEGSR	1.6572	0.911948	0.819436	0.972269	1.24232	1.05403		0.906741	1.03827	1.0031	1.02918	1.03169	0.991022	1.006	0.789	0.969	1.207	1.022		1.21	0.194392
O75170	289	S	Serine/threonine-protein phosphatase 6 regulatory subunit 2 OS=Homo sapiens OX=9606 GN=PPP6R2 PE=1 SV=2	PPP6R2	0.998706	9.39948e-23	197.79	2	VGTEGLVDS(0.999)FS(0.001)QGLER	4.3696	0.803231	1.0015	0.996682	1.09273	1.08345	1.0224	0.906741	1.03827	1.0031	1.02918	1.03169	0.991022	0.886	0.965	0.994	1.062	1.05	1.032	1.105	0.0464718
O75175	299	S	CCR4-NOT transcription complex subunit 3 OS=Homo sapiens OX=9606 GN=CNOT3 PE=1 SV=1	CNOT3	0.999999	2.36207e-14	224.75	2	STDSEVSQS(1)PAK	0.75385	0.78539	1.18886	0.875517			1.15023	1.08033	1.15175	0.875347	1.01175	0.957818	0.923004	0.727	1.032	1			1.246	1.355
O75179	2401	S	Ankyrin repeat domain-containing protein 17 OS=Homo sapiens OX=9606 GN=ANKRD17 PE=1 SV=3	ANKRD17	0.999996	1.46042e-13	184.59	2	APS(1)PAPSSVPLGSEK	-2.1693	0.883826	0.967067	1.02635	1.20675	0.996784	0.919223	0.992225	1.05168	1.05367	0.993683	0.965852	0.942881	0.891	0.92	0.974	1.214	1.032	0.975	1.157	0.115343
O75179	1940	S	Ankyrin repeat domain-containing protein 17 OS=Homo sapiens OX=9606 GN=ANKRD17 PE=1 SV=3	ANKRD17	0.863842	0.035323	58.338	2	AT(0.136)NS(0.864)PKPHMVPR	-1.6		1					0.992225	1.05168	1.05367	0.993683	0.965852	0.942881		0.951
O75179	19	S	Ankyrin repeat domain-containing protein 17 OS=Homo sapiens OX=9606 GN=ANKRD17 PE=1 SV=3	ANKRD17	0.998223	3.09049e-09	105.72	3	ATVPVAAAT(0.002)AAEGEGS(0.998)PPAVAAVAGPPAAAEVGGGVGGSSR	2.4987	1.18886	1.01277		0.791429		1.00694	0.992225	1.05168	1.05367	0.993683	0.965852	0.942881	1.198	0.963		0.796		1.068	0.863	0.492109
O75179	2041	S	Ankyrin repeat domain-containing protein 17 OS=Homo sapiens OX=9606 GN=ANKRD17 PE=1 SV=3	ANKRD17	0.987569	1.33093e-06	119.26	2	EHYPVS(0.988)S(0.014)PS(0.292)S(0.709)PS(0.998)PPAQPGGVSR	-0.29892	0.93563	0.63638	1.7455	0.728797	1.06889	0.884802	0.992225	1.05168	1.05367	0.993683	0.965852	0.942881	0.943	0.605	1.657	0.733	1.107	0.938	0.867	0.829928
O75179	2042	S	Ankyrin repeat domain-containing protein 17 OS=Homo sapiens OX=9606 GN=ANKRD17 PE=1 SV=3	ANKRD17	0.768016	7.10025e-07	123.72	3	EHYPVS(0.209)S(0.768)PS(0.022)S(0.001)PSPPAQPGGVSR	-0.69128				1.19319	0.773295	1.03351	0.992225	1.05168	1.05367	0.993683	0.965852	0.942881				1.201	0.801	1.096
O75179	2044	S	Ankyrin repeat domain-containing protein 17 OS=Homo sapiens OX=9606 GN=ANKRD17 PE=1 SV=3	ANKRD17	0.946774	1.03993e-06	126.46	2	EHYPVSS(0.001)PS(0.947)S(0.049)PS(0.003)PPAQPGGVSR	-0.36011	1.22393	0.540033	0.593626	1.80921	0.842733	0.990472	0.992225	1.05168	1.05367	0.993683	0.965852	0.942881	1.234	0.513	0.563	1.821	0.873	1.05	1.621	0.221062
O75179	2045	S	Ankyrin repeat domain-containing protein 17 OS=Homo sapiens OX=9606 GN=ANKRD17 PE=1 SV=3	ANKRD17	0.996388	1.17962e-27	220.2	3	EHYPVSSPS(0.003)S(0.996)PS(0.001)PPAQPGGVSR	-0.65286	1.16029	0.997412	0.438095	1.31756	0.901846	1.1848	0.992225	1.05168	1.05367	0.993683	0.965852	0.942881	1.169	0.948	0.416	1.326	0.934	1.257	1.388	0.290907
O75179	2047	S	Ankyrin repeat domain-containing protein 17 OS=Homo sapiens OX=9606 GN=ANKRD17 PE=1 SV=3	ANKRD17	0.999962	1.87483e-19	203.66	3	EHYPVSSPS(0.121)S(0.879)PS(1)PPAQPGGVSR	-2.5124	1.17977	1.31693	0.297859	1.25456	1.03282	0.918055	0.992225	1.05168	1.05367	0.993683	0.965852	0.942881	1.189	1.252	0.283	1.263	1.069	0.974	1.214	0.484599
O75179	1639	S	Ankyrin repeat domain-containing protein 17 OS=Homo sapiens OX=9606 GN=ANKRD17 PE=1 SV=3	ANKRD17	0.999855	0.000264846	97.525	2	KSDNHS(1)PAVVTTTVSSK	-5.0774	1.02464	0.936984	1.08703	1.05275	1.15828	0.740316	0.992225	1.05168	1.05367	0.993683	0.965852	0.942881	1.033	0.891	1.032	1.059	1.199	0.785	1.029	0.911009
O75179	1709	S	Ankyrin repeat domain-containing protein 17 OS=Homo sapiens OX=9606 GN=ANKRD17 PE=1 SV=3	ANKRD17	0.999991	0.0108345	69.915	2	LTVAS(1)PK	-5.7425	1.06037	1.19439	0.908488	0.771778	0.856918	1.20805	0.992225	1.05168	1.05367	0.993683	0.965852	0.942881	1.069	1.136	0.862	0.777	0.887	1.281	0.96	0.757088
O75179	1457	S	Ankyrin repeat domain-containing protein 17 OS=Homo sapiens OX=9606 GN=ANKRD17 PE=1 SV=3	ANKRD17	1	0.000759336	100.56	2	NAS(1)ILLEELDLEK	-0.18114	0.978759		1.02124				0.992225	1.05168	1.05367	0.993683	0.965852	0.942881	0.986		0.969
O75179	2059	S	Ankyrin repeat domain-containing protein 17 OS=Homo sapiens OX=9606 GN=ANKRD17 PE=1 SV=3	ANKRD17	1	0.00458049	86.952	2	NS(1)PLDCGSASPNK	-4.6634	0.892192	0.968114	1.02822	1.01797	1.04567	1.04783	0.992225	1.05168	1.05367	0.993683	0.965852	0.942881	0.899	0.921	0.976	1.024	1.083	1.111	1.151	0.0148252
O75179	2067	S	Ankyrin repeat domain-containing protein 17 OS=Homo sapiens OX=9606 GN=ANKRD17 PE=1 SV=3	ANKRD17	0.993414	2.37649e-19	234.93	2	NSPLDCGS(0.007)AS(0.993)PNK	0.12462	0.960652	1.18304	1.06641	1.13055	0.916262	0.743089	0.992225	1.05168	1.05367	0.993683	0.965852	0.942881	0.968	1.125	1.012	1.138	0.949	0.788	0.926	0.495616
O75179	2489	S	Ankyrin repeat domain-containing protein 17 OS=Homo sapiens OX=9606 GN=ANKRD17 PE=1 SV=3	ANKRD17	1	3.83332e-35	204.33	2	PMS(1)DPGVFSQHQAMER	-0.38423	0.613986	0.993272	1.2098	1.37744	0.883583	0.921926	0.992225	1.05168	1.05367	0.993683	0.965852	0.942881	0.619	0.944	1.148	1.386	0.915	0.978	1.21	0.410532
O75179	1696	S	Ankyrin repeat domain-containing protein 17 OS=Homo sapiens OX=9606 GN=ANKRD17 PE=1 SV=3	ANKRD17	0.994528	0.0263649	63.766	2	S(0.005)GPS(0.995)PLS(0.715)S(0.285)PNGK	-1.1452		1					0.992225	1.05168	1.05367	0.993683	0.965852	0.942881		0.951
O75179	803	S	Ankyrin repeat domain-containing protein 17 OS=Homo sapiens OX=9606 GN=ANKRD17 PE=1 SV=3	ANKRD17	0.985447	2.87188e-15	158.95	3	SSSHLPANSQDVQGYITNQS(0.985)PES(0.014)IVEEAQGK	-0.41902	0.900857	0.95048	1.04583	1.03996	1.06734	0.995529	0.992225	1.05168	1.05367	0.993683	0.965852	0.942881	0.908	0.904	0.993	1.047	1.105	1.056	1.144	0.0180048
O75182	740	S	Paired amphipathic helix protein Sin3b OS=Homo sapiens OX=9606 GN=SIN3B PE=1 SV=2	SIN3B	0.953833	3.14483e-14	162.78	3	KKPAPGPHS(0.046)S(0.954)PPEEK	3.8989	0.973639	0.99437	1.07276	0.995144	1.04788	0.916201	0.906531	1.05059	1.00745	1.01544	1.02947	0.990515	1.074	0.946	1.065	0.98	1.018	0.925	0.947	0.344477
O75182	122	S	Paired amphipathic helix protein Sin3b OS=Homo sapiens OX=9606 GN=SIN3B PE=1 SV=2	SIN3B	0.9601	0.000136465	94.738	2	LNIQS(0.96)PLT(0.025)S(0.013)QENS(0.002)HNHGDGAEDFK	-2.1489		0.965605	1.06942	0.964979			0.906531	1.05059	1.00745	1.01544	1.02947	0.990515		0.919	1.062	0.95			0.959
O75182	279	S	Paired amphipathic helix protein Sin3b OS=Homo sapiens OX=9606 GN=SIN3B PE=1 SV=2	SIN3B	0.999142	0.0161171	66.509	3	SRPS(0.001)LLRPVS(0.999)APAK	-1.7604		0.89713	0.786914	1.16778		1.14817	0.906531	1.05059	1.00745	1.01544	1.02947	0.990515		0.854	0.781	1.15		1.159	1.412	0.0163739
O75190	277	S	DnaJ homolog subfamily B member 6 OS=Homo sapiens OX=9606 GN=DNAJB6 PE=1 SV=2	DNAJB6	1	8.34909e-32	198.44	2	HAPHCLS(1)EEEGEQDRPR	-5.457	0.906943	0.917502	0.960896	0.976248	1.04112	1.19729	1.18357	1.0853	1.02557	0.949558	0.922361	0.833646	0.766	0.845	0.937	1.028	1.129	1.436	1.41	0.0431333
O75190	15	S	DnaJ homolog subfamily B member 6 OS=Homo sapiens OX=9606 GN=DNAJB6 PE=1 SV=2	DNAJB6	1	0.00181158	112.93	2	HAS(1)PEDIKK	-1.5206	1.01102	0.939892			0.925441	1.12364	1.18357	1.0853	1.02557	0.949558	0.922361	0.833646	0.854	0.866			1.003	1.348	1.367	0.178361
O75223	136	S	Gamma-glutamylcyclotransferase OS=Homo sapiens OX=9606 GN=GGCT PE=1 SV=1	GGCT	0.999859	0.00247091	84.144	2	SYLMTNYESAPPS(1)PQYK	2.8139		1.0638		0.936201			1.02126	1.06774	1.02117	1.03547	0.928596	0.925769		0.996		0.904			0.908
O75324	49	S	Stannin OS=Homo sapiens OX=9606 GN=SNN PE=1 SV=1	SNN	1	3.76604e-07	141	2	ISQSEDEES(1)IVGDGETK	6.4409	0.915063			1.08494
O75351	102	S	Vacuolar protein sorting-associated protein 4B OS=Homo sapiens OX=9606 GN=VPS4B PE=1 SV=2	VPS4B	1	3.20023e-96	334.07	2	GNDS(1)DGEGES(1)DDPEKKK	-0.90399	1.04284	0.991095	1.10497	0.984519	1.09173	0.784855	1.03445	0.981049	1.01352	0.98972	1.0226	0.958662	1.008	1.01	1.09	0.995	1.068	0.819	0.927	0.386626
O75362	662	S	Zinc finger protein 217 OS=Homo sapiens OX=9606 GN=ZNF217 PE=1 SV=1	ZNF217	0.999421	0.000300991	92.369	3	ADVTPPPDGSTTHNLEVS(0.999)PK	-0.62358	0.668375	0.687288	0.72619	0.540043	3.28617	0.0919344			0.934001		1.066				0.778		3.083		3.963
O75362	407	S	Zinc finger protein 217 OS=Homo sapiens OX=9606 GN=ZNF217 PE=1 SV=1	ZNF217	0.999992	1.19634e-19	235.6	2	AGAES(1)PTMSVDGR	0.13729	1.02805	1.03855	1.06186	0.918083	0.990618	0.962845			0.934001		1.066				1.137		0.929		0.817
O75362	593	S	Zinc finger protein 217 OS=Homo sapiens OX=9606 GN=ZNF217 PE=1 SV=1	ZNF217	0.999814	5.76167e-09	148.35	3	EMPSVFQNVLGSAVLS(1)PAHK	-2.3213	0.828364	0.904607	1.05319	1.13185	1.00126	1.08073			0.934001		1.066				1.128		0.939		0.832
O75362	327	S	Zinc finger protein 217 OS=Homo sapiens OX=9606 GN=ZNF217 PE=1 SV=1	ZNF217	0.891869	0.0079637	55.866	2	ES(0.011)GQEGS(0.45)T(0.539)DNDDS(0.892)S(0.432)S(0.671)EKELGET(0.004)NK	-5.732			1.10847	0.847581	1.20775	0.836203			0.934001		1.066				1.187		1.133		0.955
O75362	329	S	Zinc finger protein 217 OS=Homo sapiens OX=9606 GN=ZNF217 PE=1 SV=1	ZNF217	0.845978	0.0079637	55.866	2	ES(0.042)GQEGS(0.21)T(0.703)DNDDS(0.592)S(0.592)S(0.846)EKELGET(0.015)NK	-5.0508			1.10847	0.847581	1.20775	0.836203			0.934001		1.066				1.187		1.133		0.955
O75362	974	S	Zinc finger protein 217 OS=Homo sapiens OX=9606 GN=ZNF217 PE=1 SV=1	ZNF217	0.795252	0.00123411	73.532	2	FLS(0.795)S(0.091)S(0.114)EVDSPNVLTVQK	-0.39863					1.09501	0.904988			0.934001		1.066						1.027
O75362	441	S	Zinc finger protein 217 OS=Homo sapiens OX=9606 GN=ZNF217 PE=1 SV=1	ZNF217	1	1.87941e-15	182.46	2	GEGGS(1)EDGS(1)EDGLPEGIHLDKNDDGGK	-0.46681	1.1158	1.21361	0.261266	1.22109	1.18824				0.934001		1.066				0.28		1.115		3.982
O75362	445	S	Zinc finger protein 217 OS=Homo sapiens OX=9606 GN=ZNF217 PE=1 SV=1	ZNF217	1	2.44732e-15	182.46	2	GEGGS(1)EDGS(1)EDGLPEGIHLDKNDDGGK	-0.46681	0.89047	1.00324		1.04117	1.06513				0.934001		1.066						0.999
O75367	170	S	Core histone macro-H2A.1 OS=Homo sapiens OX=9606 GN=MACROH2A1 PE=1 SV=4	MACROH2A1	0.997155	9.0939e-08	150.42	2	AAS(0.997)ADS(0.778)T(0.208)T(0.017)EGTPADGFTVLSTK	4.3119	1.1711		1.07244	0.810496	1.02927	0.916703	1.15922	1.03771	0.99995	0.908849	0.964557	0.929711	1.01		1.072	0.892	1.067	0.986	0.943	0.451132
O75367	173	S	Core histone macro-H2A.1 OS=Homo sapiens OX=9606 GN=MACROH2A1 PE=1 SV=4	MACROH2A1	0.944978	5.04916e-09	136.85	2	AAS(0.009)ADS(0.945)T(0.046)TEGTPADGFTVLSTK	1.8967	1.15912	0.577432	1.11181	0.977091	1.11752	1.05703	1.15922	1.03771	0.99995	0.908849	0.964557	0.929711	1	0.556	1.112	1.075	1.159	1.137	1.263	0.271269
O75369	2107	S	Filamin-B OS=Homo sapiens OX=9606 GN=FLNB PE=1 SV=2	FLNB	1	4.22091e-35	222.25	2	APS(1)VATVGSICDLNLK	1.365	0.873212	0.976662	1.09501	1.11376	1.03706	0.904304	1.10475	1.08566	0.968846	0.976683	0.907034	0.957023	0.79	0.9	1.13	1.14	1.143	0.945	1.145	0.308476
O75369	518	S	Filamin-B OS=Homo sapiens OX=9606 GN=FLNB PE=1 SV=2	FLNB	0.876676	3.83614e-21	197.79	2	DFLDGVYAFEYYPS(0.877)T(0.123)PGR	2.1174			0.928756	0.993783	1.07746		1.10475	1.08566	0.968846	0.976683	0.907034	0.957023			0.959	1.018	1.188		1.15
O75369	1433	S	Filamin-B OS=Homo sapiens OX=9606 GN=FLNB PE=1 SV=2	FLNB	1	0.0106176	58.338	2	IAGPGLGS(1)GVR	-0.33442	0.873109		0.923813	1.03211	1.17097		1.10475	1.08566	0.968846	0.976683	0.907034	0.957023	0.79		0.954	1.057	1.291		1.346	0.163426
O75369	2135	S	Filamin-B OS=Homo sapiens OX=9606 GN=FLNB PE=1 SV=2	FLNB	0.867828	3.86794e-28	164.22	2	IPEINSSDMSAHVT(0.123)S(0.868)PS(0.009)GR	1.0956	0.941231	1.01214		1.03232		1.0143	1.10475	1.08566	0.968846	0.976683	0.907034	0.957023	0.852	0.932		1.057		1.06	1.187	0.0617791
O75369	983	S	Filamin-B OS=Homo sapiens OX=9606 GN=FLNB PE=1 SV=2	FLNB	0.986075	0.000149378	138	2	LDVT(0.006)ILS(0.986)PS(0.007)R	-5.2643	0.954588	1.05857	0.985938		0.994245	1.00666	1.10475	1.08566	0.968846	0.976683	0.907034	0.957023	0.864	0.975	1.018		1.096	1.052	1.128	0.157054
O75369	2478	S	Filamin-B OS=Homo sapiens OX=9606 GN=FLNB PE=1 SV=2	FLNB	0.999971	1.60512e-50	206.61	2	LVS(1)PGSANETSSILVESVTR	-3.1235	1.12304	1.15087	0.754663	1.0403	0.865778	1.06535	1.10475	1.08566	0.968846	0.976683	0.907034	0.957023	1.017	1.06	0.779	1.065	0.955	1.113	1.097	0.403707
O75369	2481	S	Filamin-B OS=Homo sapiens OX=9606 GN=FLNB PE=1 SV=2	FLNB	0.99976	1.59104e-06	114.25	2	LVSPGS(1)ANETSSILVESVTR	-0.2911	0.896219	1.02179	0.923815	1.1069	0.984419	1.06685	1.10475	1.08566	0.968846	0.976683	0.907034	0.957023	0.811	0.941	0.954	1.133	1.085	1.115	1.232	0.0169412
P21333	2143	S	Filamin-A OS=Homo sapiens OX=9606 GN=FLNA PE=1 SV=4	FLNA	0.973388	0.0173024	72.365	2	VKES(0.973)IT(0.027)R	1.2976	0.781883	0.846629	1.04398		0.805793	1.52172	1.09693	1.08925	0.994586	0.970302	0.899871	0.949059	0.713	0.777	1.05		0.895	1.603	1.475	0.266031
O75369	1505	S	Filamin-B OS=Homo sapiens OX=9606 GN=FLNB PE=1 SV=2	FLNB	1	5.64241e-33	267.46	2	YADEEIPRS(1)PFK	-8.23	0.928103	1.09914	0.932105	0.891387		1.14927	1.10475	1.08566	0.968846	0.976683	0.907034	0.957023	0.84	1.012	0.962	0.913		1.201	1.127	0.431779
O75369	2465	S	Filamin-B OS=Homo sapiens OX=9606 GN=FLNB PE=1 SV=2	FLNB	0.999948	0.0208315	43.904	2	YGGPNHIVGS(1)PFK	0.91693	0.986947	1.01305					1.10475	1.08566	0.968846	0.976683	0.907034	0.957023	0.893	0.933
O75376	1472	S	Nuclear receptor corepressor 1 OS=Homo sapiens OX=9606 GN=NCOR1 PE=1 SV=2	NCOR1	1	3.80763e-09	175.62	2	AQLS(1)PGIYDDTSAR	0.93224	0.890228	0.967752	1.06324	1.06497	0.958336	1.05547	1.29876	0.99658	1.10575	0.864898	0.908892	0.825117	0.685	0.971	0.962	1.231	1.054	1.279	1.361	0.069688
O75376	1533	S	Nuclear receptor corepressor 1 OS=Homo sapiens OX=9606 GN=NCOR1 PE=1 SV=2	NCOR1	0.9763	0.000861897	47.113	3	ES(0.023)IPAKS(0.976)PVPGVDPVVS(0.001)HSPFDPHHR	-2.1653					1		1.29876	0.99658	1.10575	0.864898	0.908892	0.825117					1.1
O75376	1545	S	Nuclear receptor corepressor 1 OS=Homo sapiens OX=9606 GN=NCOR1 PE=1 SV=2	NCOR1	0.900568	0.00118186	51.07	3	SPVPGVDPVVS(0.099)HS(0.901)PFDPHHR	-0.4911	1.02785		0.85822		1.36257	0.751353	1.29876	0.99658	1.10575	0.864898	0.908892	0.825117	0.791		0.776		1.499	0.911	1.538	0.24981
O75376	1263	S	Nuclear receptor corepressor 1 OS=Homo sapiens OX=9606 GN=NCOR1 PE=1 SV=2	NCOR1	0.999984	0.00636353	66.485	2	ES(1)PVSAPLEGLICR	-1.6814				1			1.29876	0.99658	1.10575	0.864898	0.908892	0.825117				1.156
O75376	1281	S	Nuclear receptor corepressor 1 OS=Homo sapiens OX=9606 GN=NCOR1 PE=1 SV=2	NCOR1	0.989524	0.0392917	41.796	2	GS(0.99)PHS(0.01)DLK	-0.054283		1					1.29876	0.99658	1.10575	0.864898	0.908892	0.825117		1.003
O75376	158	S	Nuclear receptor corepressor 1 OS=Homo sapiens OX=9606 GN=NCOR1 PE=1 SV=2	NCOR1	0.968182	2.85314e-91	280.61	2	HEAPS(0.032)S(0.968)PISGQPCGDDQNAS(0.98)PS(0.02)K	-3.7982	0.193035	1.10704	1.31361	1.19101	1.16995	1.02536	1.29876	0.99658	1.10575	0.864898	0.908892	0.825117	0.149	1.111	1.188	1.377	1.287	1.243	1.596	0.302954
O75376	172	S	Nuclear receptor corepressor 1 OS=Homo sapiens OX=9606 GN=NCOR1 PE=1 SV=2	NCOR1	0.990346	2.91955e-91	262.78	2	HEAPS(0.129)S(0.87)PISGQPCGDDQNAS(0.99)PS(0.01)K	-3.7683	1.08451	1.00476	1.17656	0.955699	0.946778	0.831683	1.29876	0.99658	1.10575	0.864898	0.908892	0.825117	0.835	1.008	1.064	1.105	1.042	1.008	1.085	0.331138
O75376	1450	S	Nuclear receptor corepressor 1 OS=Homo sapiens OX=9606 GN=NCOR1 PE=1 SV=2	NCOR1	0.999987	3.68728e-49	285.31	2	HTS(1)VVSSGPSVLR	1.675	0.61499	0.722327	0.910546	1.38546	1.17188	1.19479	1.29876	0.99658	1.10575	0.864898	0.908892	0.825117	0.474	0.725	0.823	1.602	1.289	1.448	2.146	0.0116072
O75376	2335	S	Nuclear receptor corepressor 1 OS=Homo sapiens OX=9606 GN=NCOR1 PE=1 SV=2	NCOR1	0.999999	0.0089014	67.661	2	S(1)KS(1)PIPGQGYLGTER	-0.34452		1					1.29876	0.99658	1.10575	0.864898	0.908892	0.825117		1.003
O75376	2337	S	Nuclear receptor corepressor 1 OS=Homo sapiens OX=9606 GN=NCOR1 PE=1 SV=2	NCOR1	1	0.000103504	135.89	2	S(1)PIPGQGYLGTER	0.16207	1.08938	1.36938	0.973798	0.791655	0.908976	0.866812	1.29876	0.99658	1.10575	0.864898	0.908892	0.825117	0.839	1.374	0.881	0.915	1	1.051	0.959	0.916037
O75376	1195	S	Nuclear receptor corepressor 1 OS=Homo sapiens OX=9606 GN=NCOR1 PE=1 SV=2	NCOR1	0.933002	0.000112043	108.91	3	MPIEDS(0.933)S(0.067)PEKGR	-1.0152	1.29737			0.702632			1.29876	0.99658	1.10575	0.864898	0.908892	0.825117	0.999			0.812			0.813
O75376	1196	S	Nuclear receptor corepressor 1 OS=Homo sapiens OX=9606 GN=NCOR1 PE=1 SV=2	NCOR1	0.972994	9.56318e-08	139.7	2	MPIEDS(0.027)S(0.973)PEK	3.3777	1.07095	1.06543	0.940696	0.904807	1.0209	0.997227	1.29876	0.99658	1.10575	0.864898	0.908892	0.825117	0.825	1.069	0.851	1.046	1.123	1.209	1.231	0.0814329
O75376	1756	S	Nuclear receptor corepressor 1 OS=Homo sapiens OX=9606 GN=NCOR1 PE=1 SV=2	NCOR1	0.967289	0.00470336	84.071	3	PGSHGY(0.038)VRS(0.967)PS(0.98)PS(0.014)VR	-0.56819	0.88825	1.06618	1.16268	0.965985	0.9169		1.29876	0.99658	1.10575	0.864898	0.908892	0.825117	0.684	1.07	1.051	1.117	1.009		1.137	0.500098
O75376	1758	S	Nuclear receptor corepressor 1 OS=Homo sapiens OX=9606 GN=NCOR1 PE=1 SV=2	NCOR1	0.980131	0.00470336	84.071	3	PGSHGY(0.038)VRS(0.967)PS(0.98)PS(0.014)VR	-0.56819	0.88825	1.06618	1.16268	0.965985	0.9169		1.29876	0.99658	1.10575	0.864898	0.908892	0.825117	0.684	1.07	1.051	1.117	1.009		1.137	0.500098
O75376	2355	S	Nuclear receptor corepressor 1 OS=Homo sapiens OX=9606 GN=NCOR1 PE=1 SV=2	NCOR1	0.832029	0.000724279	89.923	3	PSSVS(0.122)S(0.832)VHS(0.046)EGDYHR	-3.7072			1				1.29876	0.99658	1.10575	0.864898	0.908892	0.825117			0.904
O75376	2358	S	Nuclear receptor corepressor 1 OS=Homo sapiens OX=9606 GN=NCOR1 PE=1 SV=2	NCOR1	0.997874	0.000171291	117.8	2	PSSVSS(0.001)VHS(0.998)EGDY(0.001)HR	-0.95356	1.02169	1.05783				0.920477	1.29876	0.99658	1.10575	0.864898	0.908892	0.825117	0.787	1.061				1.116	1.208
O75376	1111	S	Nuclear receptor corepressor 1 OS=Homo sapiens OX=9606 GN=NCOR1 PE=1 SV=2	NCOR1	1	0.00564255	99.855	2	QEEFS(1)PR	-1.8689	1.02999	1.01936	1.08543	0.955575	0.909647		1.29876	0.99658	1.10575	0.864898	0.908892	0.825117	0.793	1.023	0.982	1.105	1.001		1.129	0.328447
O75376	224	S	Nuclear receptor corepressor 1 OS=Homo sapiens OX=9606 GN=NCOR1 PE=1 SV=2	NCOR1	1	3.61386e-110	261.99	3	QQQLEEEAAKPPEPEKPVS(1)PPPVEQK	-0.73778	1.28725	1.13866	0.845965	0.906524	0.630934	1.19067	1.29876	0.99658	1.10575	0.864898	0.908892	0.825117	0.991	1.143	0.765	1.048	0.694	1.443	1.099	0.805118
O75376	70	S	Nuclear receptor corepressor 1 OS=Homo sapiens OX=9606 GN=NCOR1 PE=1 SV=2	NCOR1	0.997787	0.00057616	64.401	4	RPS(0.998)LLS(0.002)EFHPGSDRPQER	-3.3355	0.756143	0.965046	1.27881				1.29876	0.99658	1.10575	0.864898	0.908892	0.825117	0.582	0.968	1.157
O75376	97	S	Nuclear receptor corepressor 1 OS=Homo sapiens OX=9606 GN=NCOR1 PE=1 SV=2	NCOR1	0.964691	0.00399813	46.278	3	TSYEPFHPGPS(0.965)PVDHDS(0.03)LES(0.005)K	0.83614		0.77147		1.25551		0.973016	1.29876	0.99658	1.10575	0.864898	0.908892	0.825117		0.774		1.452		1.179	1.7
O75376	2151	S	Nuclear receptor corepressor 1 OS=Homo sapiens OX=9606 GN=NCOR1 PE=1 SV=2	NCOR1	1	1.19612e-20	214.87	3	SHVSSEPYEPIS(1)PPQVPVVHEK	-1.3722	1.3003	1.00913	1.12813	0.843263	0.896008	0.823169	1.29876	0.99658	1.10575	0.864898	0.908892	0.825117	1.001	1.013	1.02	0.975	0.986	0.998	0.975	0.0448941
O75376	2184	S	Nuclear receptor corepressor 1 OS=Homo sapiens OX=9606 GN=NCOR1 PE=1 SV=2	NCOR1	0.999975	3.0467e-61	278.06	2	S(1)PGSISYLPSFFTK	0.31871	1.19493	1.07053	1.10392	0.96151	0.865085	0.804024	1.29876	0.99658	1.10575	0.864898	0.908892	0.825117	0.92	1.074	0.998	1.112	0.952	0.974	1.015	0.832509
O75376	999	S	Nuclear receptor corepressor 1 OS=Homo sapiens OX=9606 GN=NCOR1 PE=1 SV=2	NCOR1	1	0.0012779	70.249	3	S(1)PNREWEVLQPAPHQVITNLPEGVR	2.9297			1.02341	1.04603	0.930561		1.29876	0.99658	1.10575	0.864898	0.908892	0.825117			0.926	1.209	1.024		1.206
O75376	2102	S	Nuclear receptor corepressor 1 OS=Homo sapiens OX=9606 GN=NCOR1 PE=1 SV=2	NCOR1	0.999998	6.77087e-35	220.03	3	YS(1)PESQAQSVHHQR	2.2268	1.0714	0.942062	1.09651	0.942454	1.00458	0.942985	1.29876	0.99658	1.10575	0.864898	0.908892	0.825117	0.825	0.945	0.992	1.09	1.105	1.143	1.209	0.0278969
O75376	2120	S	Nuclear receptor corepressor 1 OS=Homo sapiens OX=9606 GN=NCOR1 PE=1 SV=2	NCOR1	1	0.000596389	142.71	2	VS(1)PENLVDK	-1.0251	1.13231	1.09007	1.04039	0.906547	0.911252	0.91943	1.29876	0.99658	1.10575	0.864898	0.908892	0.825117	0.872	1.094	0.941	1.048	1.003	1.114	1.089	0.293152
O75376	1977	S	Nuclear receptor corepressor 1 OS=Homo sapiens OX=9606 GN=NCOR1 PE=1 SV=2	NCOR1	0.999996	1.47659e-27	204.22	3	YETPSDAIEVIS(1)PAS(0.851)S(0.149)PAPPQEK	2.8844	1.09175	0.998371	0.997875	0.939851	0.995112	0.977046	1.29876	0.99658	1.10575	0.864898	0.908892	0.825117	0.841	1.002	0.902	1.087	1.095	1.184	1.226	0.0235582
O75376	1980	S	Nuclear receptor corepressor 1 OS=Homo sapiens OX=9606 GN=NCOR1 PE=1 SV=2	NCOR1	0.850584	2.51891e-13	170.13	3	YETPSDAIEVIS(1)PAS(0.851)S(0.149)PAPPQEK	2.8844				0.99343		1.00657	1.29876	0.99658	1.10575	0.864898	0.908892	0.825117				1.149		1.22
O75376	1981	S	Nuclear receptor corepressor 1 OS=Homo sapiens OX=9606 GN=NCOR1 PE=1 SV=2	NCOR1	0.964266	1.47659e-27	204.22	2	YETPSDAIEVIS(0.999)PAS(0.037)S(0.964)PAPPQEK	4.1414	1.10452	0.897678	1.04186	0.930837	1.09011	0.935004	1.29876	0.99658	1.10575	0.864898	0.908892	0.825117	0.85	0.901	0.942	1.076	1.199	1.133	1.266	0.00549131
O75379	17	S	Vesicle-associated membrane protein 4 OS=Homo sapiens OX=9606 GN=VAMP4 PE=1 SV=2	VAMP4	0.999572	7.0509e-06	153.26	2	HLNDDDVTGS(1)VK	2.9389	0.893226			1.10135	0.907606	1.09782	1.14272	1.09577	0.95831	0.96042		0.842777	0.782			1.147		1.303	1.566
O75379	30	S	Vesicle-associated membrane protein 4 OS=Homo sapiens OX=9606 GN=VAMP4 PE=1 SV=2	VAMP4	1	6.97276e-40	255.71	2	NLLEDDS(1)DEEEDFFLR	0.063412		1.08391	0.982603	1.07872	0.923718	0.931057	1.14272	1.09577	0.95831	0.96042		0.842777		0.989	1.025	1.123		1.105	1.106	0.0356452
O75381	232	S	Peroxisomal membrane protein PEX14 OS=Homo sapiens OX=9606 GN=PEX14 PE=1 SV=1	PEX14	0.999674	0.00071287	121.71	2	QFPPS(1)PSAPK	-3.7934	1.19954	0.444423	1.60652	0.619152	0.805745	1.32461	1.13295	1.04665	1.01754	1.00463	0.91653	0.881686	1.059	0.425	1.579	0.616	0.879	1.502	0.978	0.927921
O75381	335	S	Peroxisomal membrane protein PEX14 OS=Homo sapiens OX=9606 GN=PEX14 PE=1 SV=1	PEX14	1	1.65452e-05	63.95	3	REDKEDEEDEEDDDVS(1)HVDEEDCLGVQR	0.83882	0.879349	0.847458		1.10407	1.16912		1.13295	1.04665	1.01754	1.00463	0.91653	0.881686	0.776	0.81		1.099	1.276		1.497	0.0355013
O75381	275	S	Peroxisomal membrane protein PEX14 OS=Homo sapiens OX=9606 GN=PEX14 PE=1 SV=1	PEX14	0.896638	1.46724e-51	168.8	3	SPSPSSPAAVNHHSSSDISPVSNES(0.002)T(0.006)S(0.014)S(0.082)S(0.897)PGK	0.040921	1.04064	1.01603	0.995245			0.948081	1.13295	1.04665	1.01754	1.00463	0.91653	0.881686	0.919	0.971	0.978			1.075	1.124
O75381	44	S	Peroxisomal membrane protein PEX14 OS=Homo sapiens OX=9606 GN=PEX14 PE=1 SV=1	PEX14	0.999998	0.00481436	93.162	2	VRQS(1)PLATR	0.17274	1.03941		1.13665	0.856048	0.967889		1.13295	1.04665	1.01754	1.00463	0.91653	0.881686	0.917		1.117	0.852	1.056		0.938	0.699976
O75382	7	S	Tripartite motif-containing protein 3 OS=Homo sapiens OX=9606 GN=TRIM3 PE=1 SV=2	TRIM3	1	3.91918e-07	158.86	2	REDS(1)PGPEVQPMDK	-4.9442	1.13014	1.08324	0.894484	0.877585	0.863016	1.15154
O75382	454	S	Tripartite motif-containing protein 3 OS=Homo sapiens OX=9606 GN=TRIM3 PE=1 SV=2	TRIM3	0.860058	0.0136402	65.421	2	RPS(0.86)S(0.138)MYS(0.001)TGGK	-3.9598			0.93963	1.06037
O75382	437	S	Tripartite motif-containing protein 3 OS=Homo sapiens OX=9606 GN=TRIM3 PE=1 SV=2	TRIM3	1	0.000281249	128.68	2	VKS(1)PGGPGSHVR	-3.1543	1.02331	0.813796	0.955038	1.20697	1.15614	0.844746
O75385	495	S	Serine/threonine-protein kinase ULK1 OS=Homo sapiens OX=9606 GN=ULK1 PE=1 SV=2	ULK1	1	0.00890138	76.85	2	KMS(1)LGGGR	-0.8315		0.980096	1.05881	0.938918	1.02218
O75385	556	S	Serine/threonine-protein kinase ULK1 OS=Homo sapiens OX=9606 GN=ULK1 PE=1 SV=2	ULK1	1	1.28923e-08	168.78	3	LHS(1)APNLSDLHVVR	-2.4362	0.625739	1.04148	1.03957	1.20767	1.1156	0.969946
O75385	775	S	Serine/threonine-protein kinase ULK1 OS=Homo sapiens OX=9606 GN=ULK1 PE=1 SV=2	ULK1	0.999998	5.20873e-05	111.75	2	MFS(1)AGPTGSASSSAR	2.2009				0.825758	1.06523	1.10901
O75385	450	S	Serine/threonine-protein kinase ULK1 OS=Homo sapiens OX=9606 GN=ULK1 PE=1 SV=2	ULK1	0.999876	4.72164e-06	165.72	2	NLQS(1)PTQFQTPR	-3.2086	0.690043	0.858632		0.992989	1.25504	1.20329
O75385	623	S	Serine/threonine-protein kinase ULK1 OS=Homo sapiens OX=9606 GN=ULK1 PE=1 SV=2	ULK1	0.869347	0.000128657	124.24	2	NPLPPILGS(0.869)PT(0.131)K	-0.22949	0.675091	0.92512	0.985974	1.09406	1.17141	1.14834
O75385	469	S	Serine/threonine-protein kinase ULK1 OS=Homo sapiens OX=9606 GN=ULK1 PE=1 SV=2	ULK1	0.997907	0.000693331	115.04	2	SGST(0.002)S(0.998)PLGFAR	-0.42525	0.907307	1.0128	0.989405	0.938453	1.13411	1.01792
O75385	403	S	Serine/threonine-protein kinase ULK1 OS=Homo sapiens OX=9606 GN=ULK1 PE=1 SV=2	ULK1	0.954823	0.000480655	54.418	2	T(0.031)PS(0.955)PS(0.014)PPCSSSPSPSGR	-6.2665					1.05345	0.946551
O75385	638	S	Serine/threonine-protein kinase ULK1 OS=Homo sapiens OX=9606 GN=ULK1 PE=1 SV=2	ULK1	0.999961	1.32245e-48	294.48	2	TPS(1)SQNLLALLAR	-3.0296	0.689072	0.999398	0.946377	1.10559	1.19786	1.06171
O75391	114	S	Sperm-associated antigen 7 OS=Homo sapiens OX=9606 GN=SPAG7 PE=1 SV=2	SPAG7	0.999977	0.000692709	92.747	2	KEFAPS(1)DEELDSYR	-2.321	0.859878	0.970501	0.934331	1.22618	1.05863	0.950486	1.0576	1.07118	0.909366	1.07674	0.928034	0.957081	0.813	0.906	1.027	1.139	1.141	0.993	1.192	0.094844
O75391	219	S	Sperm-associated antigen 7 OS=Homo sapiens OX=9606 GN=SPAG7 PE=1 SV=2	SPAG7	0.999869	0.0054998	55.604	2	LRQS(1)GEELPPTS	-3.0364		0.75864		1.24136			1.0576	1.07118	0.909366	1.07674	0.928034	0.957081		0.708		1.153			1.629
O75391	158	S	Sperm-associated antigen 7 OS=Homo sapiens OX=9606 GN=SPAG7 PE=1 SV=2	SPAG7	0.994667	8.62637e-20	159.03	2	QEEEAAQQGPVVVS(0.995)PAS(0.005)DYKDK	-4.7551	0.889428	0.952291	1.03347	1.10158	1.10571	0.917525	1.0576	1.07118	0.909366	1.07674	0.928034	0.957081	0.841	0.889	1.136	1.023	1.191	0.959	1.107	0.398132
O75391	202	S	Sperm-associated antigen 7 OS=Homo sapiens OX=9606 GN=SPAG7 PE=1 SV=2	SPAG7	1	0.000439775	134.2	2	S(1)IEEAMNEIR	0.1278				1			1.0576	1.07118	0.909366	1.07674	0.928034	0.957081				0.929
O75396	177	S	Vesicle-trafficking protein SEC22b OS=Homo sapiens OX=9606 GN=SEC22B PE=1 SV=4	SEC22B	0.98185	0.00193255	112.73	2	ANNLSS(0.018)LS(0.982)KK	-0.63839	1.29773	1.69092	0.989829	0.695294	0.589628	0.736595	1.04001	1.15356	1.07298	0.911258	0.911571	0.910631	1.248	1.466	0.923	0.763	0.647	0.809	0.61	0.0335835
O75396	137	S	Vesicle-trafficking protein SEC22b OS=Homo sapiens OX=9606 GN=SEC22B PE=1 SV=4	SEC22B	1	1.00646e-31	258.79	2	NLGS(1)INTELQDVQR	2.2159	0.623783	0.936629	1.02518	1.19559	1.08364	1.13517	1.04001	1.15356	1.07298	0.911258	0.911571	0.910631	0.6	0.812	0.955	1.312	1.189	1.247	1.583	0.0266003
O75398	176	S	Deformed epidermal autoregulatory factor 1 homolog OS=Homo sapiens OX=9606 GN=DEAF1 PE=1 SV=1	DEAF1	0.992435	4.36333e-06	129.53	2	GPAAPLT(0.004)PGPQS(0.992)PPT(0.003)PLAPGQEK	0.23999	1.06006	1.11488	1.17575	0.764998	0.911421	0.972888
O75400	809	S	Pre-mRNA-processing factor 40 homolog A OS=Homo sapiens OX=9606 GN=PRPF40A PE=1 SV=2	PRPF40A	1	5.11331e-07	88.203	3	DFMHVLEHECQHHHS(1)K	2.0889	1.10019	0.854584	1.03549	1.24826	0.874228	0.88725	1.06006	1.00238	1.05981	0.966596	0.965304	0.94585	1.038	0.853	0.977	1.291	0.906	0.938	1.093	0.565898
O75400	933	S	Pre-mRNA-processing factor 40 homolog A OS=Homo sapiens OX=9606 GN=PRPF40A PE=1 SV=2	PRPF40A	0.999954	1.836e-08	147.94	2	DS(0.001)GNWDT(0.999)S(1)GS(1)ELS(1)EGELEKR	-0.2727	0.302604	1.22743	1.31575	1.16645	1.08894	0.898828	1.06006	1.00238	1.05981	0.966596	0.965304	0.94585	0.285	1.225	1.241	1.207	1.128	0.95	1.194	0.501001
O75400	935	S	Pre-mRNA-processing factor 40 homolog A OS=Homo sapiens OX=9606 GN=PRPF40A PE=1 SV=2	PRPF40A	0.99999	0.000238905	102.89	2	DS(0.003)GNWDT(0.997)S(1)GS(1)ELS(1)EGELEKR	3.2397		1.11638	1.14068	1.02633	0.9238	0.792806	1.06006	1.00238	1.05981	0.966596	0.965304	0.94585		1.114	1.076	1.062	0.957	0.838	0.87	0.205499
O75400	938	S	Pre-mRNA-processing factor 40 homolog A OS=Homo sapiens OX=9606 GN=PRPF40A PE=1 SV=2	PRPF40A	1	1.836e-08	147.94	2	DS(0.001)GNWDT(0.999)S(1)GS(1)ELS(1)EGELEKR	-0.2727	0.475377	1.17138	1.24722	1.10264	1.08765	0.915736	1.06006	1.00238	1.05981	0.966596	0.965304	0.94585	0.448	1.169	1.177	1.141	1.127	0.968	1.158	0.511119
O75400	787	S	Pre-mRNA-processing factor 40 homolog A OS=Homo sapiens OX=9606 GN=PRPF40A PE=1 SV=2	PRPF40A	0.998009	0.000346902	118.87	2	EPAFEDIT(0.002)LES(0.998)ER	1.6731	1.11503	0.864638		0.866036	1.08131	1.07298	1.06006	1.00238	1.05981	0.966596	0.965304	0.94585	1.052	0.863		0.896	1.12	1.134	1.097	0.512312
O75400	883	S	Pre-mRNA-processing factor 40 homolog A OS=Homo sapiens OX=9606 GN=PRPF40A PE=1 SV=2	PRPF40A	1	1.14025e-31	284.9	3	HKS(1)DS(1)PES(1)DAEREK	3.7093	0.367004	1.09721	1.17396	1.0751	1.14792	1.1388	1.06006	1.00238	1.05981	0.966596	0.965304	0.94585	0.346	1.095	1.108	1.112	1.189	1.204	1.375	0.3147
O75400	885	S	Pre-mRNA-processing factor 40 homolog A OS=Homo sapiens OX=9606 GN=PRPF40A PE=1 SV=2	PRPF40A	1	9.89032e-20	252.82	3	HKS(1)DS(1)PES(1)DAEREK	3.7093	0.384217	1.10492	1.1948	1.05134	1.14146	1.12326	1.06006	1.00238	1.05981	0.966596	0.965304	0.94585	0.362	1.102	1.127	1.088	1.182	1.188	1.335	0.339112
O75400	888	S	Pre-mRNA-processing factor 40 homolog A OS=Homo sapiens OX=9606 GN=PRPF40A PE=1 SV=2	PRPF40A	1	1.14025e-31	284.9	3	HKS(1)DS(1)PES(1)DAEREK	3.7093	0.434737	1.10311	1.18633	1.03789	1.13167	1.10625	1.06006	1.00238	1.05981	0.966596	0.965304	0.94585	0.41	1.1	1.119	1.074	1.172	1.17	1.299	0.34422
O75400	34	S	Pre-mRNA-processing factor 40 homolog A OS=Homo sapiens OX=9606 GN=PRPF40A PE=1 SV=2	PRPF40A	0.908147	0.0193968	55.354	3	RLS(0.908)GS(0.044)S(0.044)LCS(0.003)GS(0.001)WVSADGFLR	-6.1602					1		1.06006	1.00238	1.05981	0.966596	0.965304	0.94585					1.036
O75400	151	S	Pre-mRNA-processing factor 40 homolog A OS=Homo sapiens OX=9606 GN=PRPF40A PE=1 SV=2	PRPF40A	0.999997	6.94725e-05	141.87	2	SMWTEHKS(1)PDGR	0.33234	1.03321	0.911994	1.07428	0.964654	1.05352	0.962348	1.06006	1.00238	1.05981	0.966596	0.965304	0.94585	0.975	0.91	1.014	0.998	1.091	1.017	1.071	0.171891
O75410	248	S	Transforming acidic coiled-coil-containing protein 1 OS=Homo sapiens OX=9606 GN=TACC1 PE=1 SV=2	TACC1	0.97811	3.44657e-05	108.39	2	AIGGEFS(0.978)DT(0.022)NAAVEGTPLPK	0.27578		0.844946		1.15505			1.12433	1.07705	0.990013	0.958682	0.947074	0.902851		0.785		1.205			1.535
O75410	591	S	Transforming acidic coiled-coil-containing protein 1 OS=Homo sapiens OX=9606 GN=TACC1 PE=1 SV=2	TACC1	0.998762	1.345e-05	76.598	2	APVSVS(0.001)CGGES(0.999)PLDGICLSESDK	-0.80893				0.939947	0.939287	1.12077	1.12433	1.07705	0.990013	0.958682	0.947074	0.902851				0.98	0.992	1.241
O75410	276	S	Transforming acidic coiled-coil-containing protein 1 OS=Homo sapiens OX=9606 GN=TACC1 PE=1 SV=2	TACC1	0.999707	1.58742e-91	298.91	3	ASYHFSPEELDENTS(1)PLLGDAR	-0.99221	0.783507	0.811417	0.951745	1.15249	1.09426	1.20658	1.12433	1.07705	0.990013	0.958682	0.947074	0.902851	0.697	0.753	0.961	1.202	1.155	1.336	1.532	0.0149553
O75410	300	S	Transforming acidic coiled-coil-containing protein 1 OS=Homo sapiens OX=9606 GN=TACC1 PE=1 SV=2	TACC1	0.854825	0.00153719	72.891	2	ETPGT(0.016)LS(0.126)S(0.855)DT(0.002)NDSGVELGEESR	1.277		0.908825			1.09118		1.12433	1.07705	0.990013	0.958682	0.947074	0.902851		0.844			1.152		1.365
O75410	305	S	Transforming acidic coiled-coil-containing protein 1 OS=Homo sapiens OX=9606 GN=TACC1 PE=1 SV=2	TACC1	0.994181	1.5451e-05	89.684	2	ETPGTLSSDT(0.005)NDS(0.994)GVELGEESR	-1.3172	1.0266		1.00356	0.942217		1.02763	1.12433	1.07705	0.990013	0.958682	0.947074	0.902851	0.913		1.014	0.983		1.138	1.101	0.403666
O75410	287	S	Transforming acidic coiled-coil-containing protein 1 OS=Homo sapiens OX=9606 GN=TACC1 PE=1 SV=2	TACC1	1	0.00483933	74.524	2	FQKS(1)PPDLK	-1.647	0.999901	0.902831	1.09727				1.12433	1.07705	0.990013	0.958682	0.947074	0.902851	0.889	0.838	1.108
O75410	44	S	Transforming acidic coiled-coil-containing protein 1 OS=Homo sapiens OX=9606 GN=TACC1 PE=1 SV=2	TACC1	0.850617	0.0204099	63.421	2	GGAAGEDEAGGPEGDPEEEDS(0.851)QAET(0.149)K	-1.935			1				1.12433	1.07705	0.990013	0.958682	0.947074	0.902851			1.01
O75410	153	S	Transforming acidic coiled-coil-containing protein 1 OS=Homo sapiens OX=9606 GN=TACC1 PE=1 SV=2	TACC1	0.999791	0.0027317	114.5	2	ISIVRPFS(1)IETK	0.53998				1			1.12433	1.07705	0.990013	0.958682	0.947074	0.902851				1.043
O75410	131	S	Transforming acidic coiled-coil-containing protein 1 OS=Homo sapiens OX=9606 GN=TACC1 PE=1 SV=2	TACC1	0.906765	0.000150514	89.04	2	TCSKPS(0.001)ENEVPQQAIDS(0.093)HS(0.907)VK	-7.0885				1.12516	1.06174	0.813101	1.12433	1.07705	0.990013	0.958682	0.947074	0.902851				1.174	1.121	0.901
O75417	1786	S	DNA polymerase theta OS=Homo sapiens OX=9606 GN=POLQ PE=1 SV=2	POLQ	0.997927	0.00426904	86.838	2	NHDLS(0.998)PGS(0.002)R	1.322	0.852628	0.998332	1.30425	0.974639		0.870155
O75420	24	S	GRB10-interacting GYF protein 1 OS=Homo sapiens OX=9606 GN=GIGYF1 PE=1 SV=2	GIGYF1	0.999865	1.25967e-12	147.08	2	ALSGGGSVAS(1)PPPSPAMPK	-0.66342	0.871668	0.823826	1.09093	1.20293	1.34879	0.661853
O75420	28	S	GRB10-interacting GYF protein 1 OS=Homo sapiens OX=9606 GN=GIGYF1 PE=1 SV=2	GIGYF1	0.999989	0.00190922	78.359	2	ALS(0.002)GGGS(0.015)VAS(0.983)PPPS(1)PAMPK	2.0816				0.739456	1.26054
O75420	406	S	GRB10-interacting GYF protein 1 OS=Homo sapiens OX=9606 GN=GIGYF1 PE=1 SV=2	GIGYF1	0.99985	3.67048e-05	116.88	3	GIQLS(1)PGVGSSAGPPGDLEDDEGLK	-1.4311	0.969987	1.13309		0.990896	0.865975	1.04006
O75420	755	S	GRB10-interacting GYF protein 1 OS=Homo sapiens OX=9606 GN=GIGYF1 PE=1 SV=2	GIGYF1	0.919799	0.000266141	95.263	2	LLQQQQAVPVPPAPS(0.92)S(0.08)PPPLWAGLAK	3.3636		0.980422				1.01958
O75420	756	S	GRB10-interacting GYF protein 1 OS=Homo sapiens OX=9606 GN=GIGYF1 PE=1 SV=2	GIGYF1	0.993325	3.08718e-05	134.02	3	LLQQQQAVPVPPAPS(0.007)S(0.993)PPPLWAGLAK	-2.5622	0.830784	0.848671	0.858449	1.13661	1.09877	1.22672
O75420	230	S	GRB10-interacting GYF protein 1 OS=Homo sapiens OX=9606 GN=GIGYF1 PE=1 SV=2	GIGYF1	0.864552	0.03546	64.064	2	S(0.135)AS(0.865)PDGGPR	1.0164						1
O75420	137	S	GRB10-interacting GYF protein 1 OS=Homo sapiens OX=9606 GN=GIGYF1 PE=1 SV=2	GIGYF1	1	0.00751241	68.548	2	S(1)IEEGDGAFGR	1.1657		0.953312	1.22843	1.0723		0.745959
O75420	638	S	GRB10-interacting GYF protein 1 OS=Homo sapiens OX=9606 GN=GIGYF1 PE=1 SV=2	GIGYF1	0.99332	0.0389217	64.906	2	S(0.007)LS(0.993)VPDSGR	-1.8792		0.98996			1.01004
O75420	157	S	GRB10-interacting GYF protein 1 OS=Homo sapiens OX=9606 GN=GIGYF1 PE=1 SV=2	GIGYF1	0.994847	0.00499802	79.795	2	S(0.005)QS(0.995)WDDRGER	5.8606					1
O75420	862	S	GRB10-interacting GYF protein 1 OS=Homo sapiens OX=9606 GN=GIGYF1 PE=1 SV=2	GIGYF1	0.932948	0.000155093	93.026	2	S(0.933)S(0.067)PSLSDSYSHLSGR	5.732				1.26402	1.16441	0.571575
O75420	538	S	GRB10-interacting GYF protein 1 OS=Homo sapiens OX=9606 GN=GIGYF1 PE=1 SV=2	GIGYF1	1	0.00117384	58.691	2	VPFAPGPS(1)PPPLLGNMDQER	1.9454		0.90512		0.848112		1.24677
O75427	25	S	Leucine-rich repeat and calponin homology domain-containing protein 4 OS=Homo sapiens OX=9606 GN=LRCH4 PE=1 SV=2	LRCH4	0.999756	4.81111e-06	155.82	3	AAAVAAPLAAGGEEAAATTSVPGS(1)PGLPGR	5.3225	1.04838	0.935923	1.0871	0.921734	1.0068	1.00006
O75427	281	S	Leucine-rich repeat and calponin homology domain-containing protein 4 OS=Homo sapiens OX=9606 GN=LRCH4 PE=1 SV=2	LRCH4	0.990664	2.18628e-09	154.72	3	GSALGDLAPSRPPS(0.009)FS(0.991)PCPAEDLFPGHR	0.40632	0.833056	0.898021	0.925783	1.03409	1.09262	1.21643
O75427	380	S	Leucine-rich repeat and calponin homology domain-containing protein 4 OS=Homo sapiens OX=9606 GN=LRCH4 PE=1 SV=2	LRCH4	1	7.969e-06	122.61	3	GTVEEQRPPELS(1)PGAGDR	-1.7196	0.692555	0.969114	1.22194	1.12832	0.940639	1.04743
O75427	432	S	Leucine-rich repeat and calponin homology domain-containing protein 4 OS=Homo sapiens OX=9606 GN=LRCH4 PE=1 SV=2	LRCH4	1	0.0019609	106.11	2	KDS(1)LLKPGLR	0.42708		1.12724	0.864122		0.960437	1.0482
O75427	346	S	Leucine-rich repeat and calponin homology domain-containing protein 4 OS=Homo sapiens OX=9606 GN=LRCH4 PE=1 SV=2	LRCH4	1	2.73498e-05	89.318	3	KEDGS(1)ADGDPVQIDFIDSHVPGEDEER	4.8925	0.862585	0.987083	1.04006	0.965874		1.1444
O75427	506	S	Leucine-rich repeat and calponin homology domain-containing protein 4 OS=Homo sapiens OX=9606 GN=LRCH4 PE=1 SV=2	LRCH4	1	6.64227e-05	127.62	2	PNS(1)FLFR	-3.9183	0.787059	1.1679	1.20146	1.23826	0.919855	0.685467
O75427	304	S	Leucine-rich repeat and calponin homology domain-containing protein 4 OS=Homo sapiens OX=9606 GN=LRCH4 PE=1 SV=2	LRCH4	0.991546	0.00102823	88.137	2	YDGGLDS(0.006)GFHS(0.992)VDS(0.002)GSK	-0.56363				0.931979		1.06802
O75436	315	S	Vacuolar protein sorting-associated protein 26A OS=Homo sapiens OX=9606 GN=VPS26A PE=1 SV=2	VPS26A	0.999829	7.25979e-27	227.47	2	FES(1)PESQASAEQPEM	1.0974	1.23552	1.25107	0.566896	0.920983	0.629947	1.39558	0.983923	1.03985	1.02084	1.05775	0.919896	0.977742	1.256	1.203	0.555	0.871	0.685	1.427	0.99	0.988923
O75446	131	S	Histone deacetylase complex subunit SAP30 OS=Homo sapiens OX=9606 GN=SAP30 PE=1 SV=1	SAP30	1	3.96242e-153	320.18	3	KGS(1)DDDGGDS(1)PVQDIDTPEVDLYQLQVNTLR	-1.3102	1.00453	1.03063	1.00428	0.935001	1.02986	0.995699	1.02438	0.899803	1.14827	1.03305		0.894502	0.981	1.145	0.875	0.905		1.113	1.009	0.945611
O75446	138	S	Histone deacetylase complex subunit SAP30 OS=Homo sapiens OX=9606 GN=SAP30 PE=1 SV=1	SAP30	1	3.99265e-62	267.41	3	KGS(1)DDDGGDS(1)PVQDIDTPEVDLYQLQVNTLR	-1.3102	1.0359	1.08951	1.01053	0.908958	1.03254	0.922559	1.02438	0.899803	1.14827	1.03305		0.894502	1.011	1.211	0.88	0.88		1.031	0.924	0.619323
O75448	862	S	Mediator of RNA polymerase II transcription subunit 24 OS=Homo sapiens OX=9606 GN=MED24 PE=1 SV=1	MED24	0.998813	2.80024e-87	319.33	2	LLS(0.999)S(0.001)NEDDANILSSPTDR	2.2312	0.664334	0.937201	1.07987	1.15286	1.09522	1.07051	0.88529	1.00833	1.08721	1.00232	1.01782	0.999032	0.75	0.929	0.993	1.15	1.076	1.072	1.234	0.0686207
O75448	873	S	Mediator of RNA polymerase II transcription subunit 24 OS=Homo sapiens OX=9606 GN=MED24 PE=1 SV=1	MED24	0.989554	1.17274e-75	305.87	2	LLS(0.932)S(0.068)NEDDANILS(0.009)S(0.99)PT(0.002)DR	1.3303	0.94721	1.03194	1.11855	0.875863	1.01104	1.0154	0.88529	1.00833	1.08721	1.00232	1.01782	0.999032	1.07	1.023	1.029	0.874	0.993	1.016	0.923	0.170562
O75449	170	S	Katanin p60 ATPase-containing subunit A1 OS=Homo sapiens OX=9606 GN=KATNA1 PE=1 SV=1	KATNA1	1	1.85287e-13	193.56	2	NKS(1)PAAVTEPETNK	-0.74961	0.838086	0.971207	1.16572	1.01919	1.04773	0.958074
O75449	109	S	Katanin p60 ATPase-containing subunit A1 OS=Homo sapiens OX=9606 GN=KATNA1 PE=1 SV=1	KATNA1	1	0.0109002	83.358	2	RPS(1)PGPR	1.729		0.945002				1.055
O75475	129	S	PC4 and SFRS1-interacting protein OS=Homo sapiens OX=9606 GN=PSIP1 PE=1 SV=1	PSIP1	1	8.96016e-90	270.72	2	EDTDHEEKAS(1)NEDVTK	-4.0919	0.982728	0.953871	1.11298	0.97193	1.08618	0.892311	1.15833	1.05357	0.999513	0.944514	0.918846	0.925226	0.848	0.905	1.114	1.029	1.182	0.964	1.107	0.359825
O75475	526	S	PC4 and SFRS1-interacting protein OS=Homo sapiens OX=9606 GN=PSIP1 PE=1 SV=1	PSIP1	0.864546	3.94437e-05	160.52	2	ETEIS(0.004)LKDS(0.865)T(0.131)LDN	-2.9021	1.08135	0.961604		0.950345		1.0067	1.15833	1.05357	0.999513	0.944514	0.918846	0.925226	0.934	0.913		1.006		1.088	1.134	0.0922882
O75475	116	S	PC4 and SFRS1-interacting protein OS=Homo sapiens OX=9606 GN=PSIP1 PE=1 SV=1	PSIP1	0.998604	1.10387e-109	311.31	2	ET(0.001)S(0.999)VSKEDTDHEEK	2.6294	0.784774	1.04071	0.958891	1.03487	0.727284	1.45347	1.15833	1.05357	0.999513	0.944514	0.918846	0.925226	0.678	0.988	0.959	1.096	0.792	1.571	1.318	0.339948
O75475	118	S	PC4 and SFRS1-interacting protein OS=Homo sapiens OX=9606 GN=PSIP1 PE=1 SV=1	PSIP1	0.976914	5.85077e-47	225.96	3	ET(0.007)S(0.016)VS(0.977)KEDTDHEEK	1.1576	1.1987	1.00237	0.969941		0.828998		1.15833	1.05357	0.999513	0.944514	0.918846	0.925226	1.035	0.951	0.97		0.902		0.915
O75475	102	S	PC4 and SFRS1-interacting protein OS=Homo sapiens OX=9606 GN=PSIP1 PE=1 SV=1	PSIP1	0.852996	0.00235761	47.491	2	FS(0.001)S(0.001)QQAAT(0.026)KQS(0.853)NAS(0.56)S(0.56)DVEVEEK	-4.4176						1	1.15833	1.05357	0.999513	0.944514	0.918846	0.925226						1.081
O75475	105	S	PC4 and SFRS1-interacting protein OS=Homo sapiens OX=9606 GN=PSIP1 PE=1 SV=1	PSIP1	0.956046	5.35251e-09	164.3	2	QSNAS(0.956)S(0.044)DVEVEEK	-1.253				1.94824		0.0517624	1.15833	1.05357	0.999513	0.944514	0.918846	0.925226				2.063		0.056
O75475	106	S	PC4 and SFRS1-interacting protein OS=Homo sapiens OX=9606 GN=PSIP1 PE=1 SV=1	PSIP1	0.999053	3.82006e-36	285.94	2	QSNAS(0.001)S(0.999)DVEVEEK	-0.29231	1.15693	0.960073	0.849242	0.903939	0.975112	1.1547	1.15833	1.05357	0.999513	0.944514	0.918846	0.925226	0.999	0.911	0.85	0.957	1.061	1.248	1.183	0.142678
O75475	513	S	PC4 and SFRS1-interacting protein OS=Homo sapiens OX=9606 GN=PSIP1 PE=1 SV=1	PSIP1	0.963389	5.43057e-05	105.19	3	KPS(0.963)S(0.036)EERET(0.001)EISLK	0.15515	1.11579		0.884207				1.15833	1.05357	0.999513	0.944514	0.918846	0.925226	0.963		0.885
O75475	514	S	PC4 and SFRS1-interacting protein OS=Homo sapiens OX=9606 GN=PSIP1 PE=1 SV=1	PSIP1	0.985839	0.000184398	133.34	3	KPS(0.013)S(0.986)EERET(0.001)EISLK	-1.8548		0.971792		0.998358	1.06341	0.966436	1.15833	1.05357	0.999513	0.944514	0.918846	0.925226		0.922		1.057	1.157	1.045	1.178
O75475	206	S	PC4 and SFRS1-interacting protein OS=Homo sapiens OX=9606 GN=PSIP1 PE=1 SV=1	PSIP1	0.987549	0.0021568	88.796	2	QPCPS(0.988)ES(0.012)DIITEEDK	1.8672	1.02382	0.982502	1.00957	1.28843	0.774381	0.921304	1.15833	1.05357	0.999513	0.944514	0.918846	0.925226	0.884	0.933	1.01	1.364	0.843	0.996	1.133	0.508405
O75475	271	S	PC4 and SFRS1-interacting protein OS=Homo sapiens OX=9606 GN=PSIP1 PE=1 SV=1	PSIP1	0.875314	2.74716e-08	102.92	3	TGVT(0.004)S(0.875)T(0.271)S(0.512)DS(0.337)EEEGDDQEGEKK	-3.8865		0.665881		1.04734	1.28678		1.15833	1.05357	0.999513	0.944514	0.918846	0.925226		0.632		1.109	1.4		1.985
O75475	273	S	PC4 and SFRS1-interacting protein OS=Homo sapiens OX=9606 GN=PSIP1 PE=1 SV=1	PSIP1	0.998468	8.77156e-146	320.94	2	T(0.003)GVT(0.022)S(0.132)T(0.844)S(0.998)DS(1)EEEGDDQEGEK	-3.2263	1.31088	0.010544	1.34889	1.11976	1.17092	1.03901	1.15833	1.05357	0.999513	0.944514	0.918846	0.925226	1.132	0.01	1.35	1.186	1.274	1.123	1.438	0.383904
O75475	275	S	PC4 and SFRS1-interacting protein OS=Homo sapiens OX=9606 GN=PSIP1 PE=1 SV=1	PSIP1	1	8.77156e-146	320.94	2	TGVTS(0.018)T(0.018)S(0.964)DS(1)EEEGDDQEGEKK	-3.918	1.07456	1.05475	1.12061	0.929718	0.970519	0.849844	1.15833	1.05357	0.999513	0.944514	0.918846	0.925226	0.928	1.001	1.121	0.984	1.056	0.919	0.97	0.692986
O75494	23	S	Serine/arginine-rich splicing factor 10 OS=Homo sapiens OX=9606 GN=SRSF10 PE=1 SV=1	SRSF10	0.999952	0.000187165	138.33	2	NVADDTRS(1)EDLR	1.6052	1.08381	1.03422	0.98456	0.944954	1.02349	0.928963	1.23364	1.05631	1.0377	0.858991	0.926574	0.886782	0.879	0.979	0.949	1.1	1.105	1.048	1.159	0.0149633
O75494	133	S	Serine/arginine-rich splicing factor 10 OS=Homo sapiens OX=9606 GN=SRSF10 PE=1 SV=1	SRSF10	1	0.00152713	157.52	2	S(1)FDYNYR	-2.1377	1.00883	1.0162	0.879252	0.999906	0.946779	1.14904	1.23364	1.05631	1.0377	0.858991	0.926574	0.886782	0.818	0.962	0.847	1.164	1.022	1.296	1.325	0.0297342
O75494	158	S	Serine/arginine-rich splicing factor 10 OS=Homo sapiens OX=9606 GN=SRSF10 PE=1 SV=1	SRSF10	1	0.0143979	80.623	2	S(1)RS(1)HS(1)DNDRFK	-1.1962			0.237391			1.76261	1.23364	1.05631	1.0377	0.858991	0.926574	0.886782			0.229			1.988	8.681
O75494	160	S	Serine/arginine-rich splicing factor 10 OS=Homo sapiens OX=9606 GN=SRSF10 PE=1 SV=1	SRSF10	1	0.0143979	80.623	2	S(1)RS(1)HS(1)DNDRFK	-1.1962			0.211621			1.78838	1.23364	1.05631	1.0377	0.858991	0.926574	0.886782			0.204			2.017	9.887
O75494	131	S	Serine/arginine-rich splicing factor 10 OS=Homo sapiens OX=9606 GN=SRSF10 PE=1 SV=1	SRSF10	1	0.00152713	157.52	2	S(1)RS(1)RS(1)FDYNYR	-0.032317	1.00235	1.01018	0.882385	1.00715	0.9441	1.15384	1.23364	1.05631	1.0377	0.858991	0.926574	0.886782	0.813	0.956	0.85	1.172	1.019	1.301	1.333	0.0292064
O75494	156	S	Serine/arginine-rich splicing factor 10 OS=Homo sapiens OX=9606 GN=SRSF10 PE=1 SV=1	SRSF10	1	0.0326852	63.421	2	S(1)RS(1)HS(1)DNDRFK	-1.1962						1	1.23364	1.05631	1.0377	0.858991	0.926574	0.886782						1.128
O75494	129	S	Serine/arginine-rich splicing factor 10 OS=Homo sapiens OX=9606 GN=SRSF10 PE=1 SV=1	SRSF10	1	0.00152713	157.52	2	S(1)RS(1)RS(1)FDYNYR	-0.032317	0.974225	1.01006	0.722421	1.01761	0.987967	1.28772	1.23364	1.05631	1.0377	0.858991	0.926574	0.886782	0.79	0.956	0.696	1.185	1.066	1.452	1.516	0.0322638
O75509	541	S	Tumor necrosis factor receptor superfamily member 21 OS=Homo sapiens OX=9606 GN=TNFRSF21 PE=1 SV=1	TNFRSF21	0.999999	1.73847e-22	173.35	2	LENSALLTVEPS(1)PQDK	-2.6353	0.740445	0.956246	1.12564	0.99823	1.18825	0.991192
O75528	298	S	Transcriptional adapter 3 OS=Homo sapiens OX=9606 GN=TADA3 PE=1 SV=1	TADA3	0.8682	0.0020399	115.79	2	ESGADGAS(0.012)T(0.12)S(0.868)PR	-1.4774		1.34444	0.837981		0.81758
O75530	34	S	Polycomb protein EED OS=Homo sapiens OX=9606 GN=EED PE=1 SV=2	EED	0.999349	6.21698e-17	118.09	4	LSSDENS(0.001)NPDLS(0.999)GDENDDAVSIESGTNTERPDTPTNTPNAPGR	1.777	1.57083		0.499653	0.748063		1.18145	0.941225	1.115	1.07314	0.934646	0.983188	0.952797	1.669		0.466	0.8		1.24	0.956	0.873484
O75533	216	S	Splicing factor 3B subunit 1 OS=Homo sapiens OX=9606 GN=SF3B1 PE=1 SV=3	SF3B1	0.802138	0.00517939	67.199	2	KLS(0.802)S(0.057)WDQAET(0.149)PGHT(0.836)PS(0.155)LR	-1.3493				1			0.890388	1.03938	1.07668	0.979326	1.01657	0.997662				1.021
O75533	217	S	Splicing factor 3B subunit 1 OS=Homo sapiens OX=9606 GN=SF3B1 PE=1 SV=3	SF3B1	0.826034	1.84784e-35	244.6	2	LS(0.174)S(0.826)WDQAETPGHT(0.984)PS(0.016)LR	-0.81132				1			0.890388	1.03938	1.07668	0.979326	1.01657	0.997662				1.021
O75533	488	S	Splicing factor 3B subunit 1 OS=Homo sapiens OX=9606 GN=SF3B1 PE=1 SV=3	SF3B1	0.999997	8.15732e-24	204.94	2	LLVDVDESTLS(1)PEEQK	0.75293	0.882863	1.03155	1.19985	0.924855	1.1167	0.844185	0.890388	1.03938	1.07668	0.979326	1.01657	0.997662	0.992	0.992	1.114	0.944	1.098	0.846	0.932	0.430186
O75533	129	S	Splicing factor 3B subunit 1 OS=Homo sapiens OX=9606 GN=SF3B1 PE=1 SV=3	SF3B1	1	5.90546e-18	171.6	2	TMIIS(1)PER	-3.1083	0.704227	0.856354	1.07426	1.0988	1.2253	1.04106	0.890388	1.03938	1.07668	0.979326	1.01657	0.997662	0.791	0.824	0.998	1.122	1.205	1.044	1.29	0.0355086
O75534	422	S	Cold shock domain-containing protein E1 OS=Homo sapiens OX=9606 GN=CSDE1 PE=1 SV=2	CSDE1	0.979245	0.000170663	90.156	3	GTVSFHS(0.979)HS(0.021)DHR	-1.6586		0.910471	1.13882	1.17118		0.779524	1.11199	1.09599	1.00462	0.994787	0.892048	0.900573		0.831	1.134	1.177		0.866	1.04	0.873979
O75534	116	S	Cold shock domain-containing protein E1 OS=Homo sapiens OX=9606 GN=CSDE1 PE=1 SV=2	CSDE1	1	2.24812e-12	136.99	2	S(1)PAAPGQSPTGSVCYER	-3.3162	0.866815	0.991677	1.04952	1.11945	0.90939	1.06315	1.11199	1.09599	1.00462	0.994787	0.892048	0.900573	0.78	0.905	1.045	1.125	1.019	1.181	1.218	0.0999871
O75534	123	S	Cold shock domain-containing protein E1 OS=Homo sapiens OX=9606 GN=CSDE1 PE=1 SV=2	CSDE1	0.999039	3.10906e-07	118.91	2	SPAAPGQS(0.999)PT(0.001)GSVCYER	-0.83227	0.927226	1.12905	0.827384	1.06158	0.986961	1.0678	1.11199	1.09599	1.00462	0.994787	0.892048	0.900573	0.834	1.03	0.824	1.067	1.106	1.186	1.25	0.0448809
O75534	276	S	Cold shock domain-containing protein E1 OS=Homo sapiens OX=9606 GN=CSDE1 PE=1 SV=2	CSDE1	1	0.00195022	111.98	2	VPS(1)KNQNDPLPGR	-0.047429	1.05532	0.966811			1.06591	0.911968	1.11199	1.09599	1.00462	0.994787	0.892048	0.900573	0.949	0.882			1.195	1.013	1.206	0.177956
O75554	262	S	WW domain-binding protein 4 OS=Homo sapiens OX=9606 GN=WBP4 PE=1 SV=1	WBP4	0.935182	0.0322668	54.556	2	NSDGGS(0.935)DPET(0.064)QK	-1.1142		1
O75563	6	S	Src kinase-associated phosphoprotein 2 OS=Homo sapiens OX=9606 GN=SKAP2 PE=1 SV=1	SKAP2	0.992689	7.29246e-24	199.91	2	PNPS(0.001)S(0.993)T(0.006)SSPYPLPEEIR	-1.0761	0.732763	0.805886	0.956574	1.24466	1.26011
O75569	18	S	Interferon-inducible double-stranded RNA-dependent protein kinase activator A OS=Homo sapiens OX=9606 GN=PRKRA PE=1 SV=1	PRKRA	0.998664	3.82435e-20	195.74	2	AEAPPLEREDS(0.999)GT(0.001)FSLGK	-1.7076	1.01672	1.05562	1.01411	1.01116	0.866759	1.03563	1.05273	1.03237	0.986851	1.04002	0.917216	0.970811	0.966	1.023	1.028	0.972	0.945	1.067	0.989	0.788856
O75581	1444	S	Low-density lipoprotein receptor-related protein 6 OS=Homo sapiens OX=9606 GN=LRP6 PE=1 SV=2	LRP6	0.977018	0.00341875	70.831	2	GKS(0.977)MIS(0.02)S(0.003)LSIMGGSSGPPYDR	-1.7924				0.803116	1.19688
O75581	1490	S	Low-density lipoprotein receptor-related protein 6 OS=Homo sapiens OX=9606 GN=LRP6 PE=1 SV=2	LRP6	0.969447	3.97775e-06	134.98	2	GTYFPAILNPPPS(0.969)PAT(0.031)ER	-1.5985	0.820714	1.02475		0.978064	1.0347	1.14177
O75592	2812	S	E3 ubiquitin-protein ligase MYCBP2 OS=Homo sapiens OX=9606 GN=MYCBP2 PE=1 SV=4	MYCBP2	0.999993	0.00705048	79.311	2	AES(1)PGPGSR	1.7359		1					0.956622	1.05725	1.06096	0.989008	0.950224	0.985927		0.946
O75592	3932	S	E3 ubiquitin-protein ligase MYCBP2 OS=Homo sapiens OX=9606 GN=MYCBP2 PE=1 SV=4	MYCBP2	0.998791	0.00160364	80.623	2	ALLS(0.001)S(0.999)PEGEEK	-2.3705	0.885775	0.980668			1.25327	0.880292	0.956622	1.05725	1.06096	0.989008	0.950224	0.985927	0.926	0.928			1.319	0.893	1.193	0.503739
O75592	2920	S	E3 ubiquitin-protein ligase MYCBP2 OS=Homo sapiens OX=9606 GN=MYCBP2 PE=1 SV=4	MYCBP2	0.999996	7.26795e-06	81.183	3	APS(1)PHVVQENLHSEVVEVCTSSTLK	-0.24605			1.03064	0.969364			0.956622	1.05725	1.06096	0.989008	0.950224	0.985927			0.971	0.98			1.009
O75592	2687	S	E3 ubiquitin-protein ligase MYCBP2 OS=Homo sapiens OX=9606 GN=MYCBP2 PE=1 SV=4	MYCBP2	0.999392	1.05018e-18	157.62	3	HEDEQALLDQNS(0.014)QT(0.986)PPPS(0.999)PFS(0.001)VQAFNK	-0.24742				1			0.956622	1.05725	1.06096	0.989008	0.950224	0.985927				1.011
O75592	2334	S	E3 ubiquitin-protein ligase MYCBP2 OS=Homo sapiens OX=9606 GN=MYCBP2 PE=1 SV=4	MYCBP2	0.855846	0.014546	43.493	2	IPGS(0.856)PAVT(0.126)AAS(0.013)S(0.002)NT(0.002)DMTYGGLASPK	0.19744	0.828745		1.17126				0.956622	1.05725	1.06096	0.989008	0.950224	0.985927	0.866		1.104
O75592	2353	S	E3 ubiquitin-protein ligase MYCBP2 OS=Homo sapiens OX=9606 GN=MYCBP2 PE=1 SV=4	MYCBP2	0.998931	0.000219239	82.5	2	IPGSPAVTAASSNTDMT(0.001)YGGLAS(0.999)PK	-1.8349	0.87732	0.993902	1.10141	1.05615		0.97121	0.956622	1.05725	1.06096	0.989008	0.950224	0.985927	0.917	0.94	1.038	1.068		0.985	1.064	0.356702
O75592	178	S	E3 ubiquitin-protein ligase MYCBP2 OS=Homo sapiens OX=9606 GN=MYCBP2 PE=1 SV=4	MYCBP2	0.994001	0.00176191	66.66	2	NS(0.006)VQS(0.994)GES(1)DS(0.999)DEEEES(0.001)KEPPIK	-0.021077			1.07807			0.921925	0.956622	1.05725	1.06096	0.989008	0.950224	0.985927			1.016			0.935	0.92
O75592	181	S	E3 ubiquitin-protein ligase MYCBP2 OS=Homo sapiens OX=9606 GN=MYCBP2 PE=1 SV=4	MYCBP2	0.999865	0.00176191	66.66	2	NS(0.006)VQS(0.994)GES(1)DS(0.999)DEEEES(0.001)KEPPIK	-0.021077			1.2567	0.66862		1.07468	0.956622	1.05725	1.06096	0.989008	0.950224	0.985927			1.184	0.676		1.09	0.746
O75592	183	S	E3 ubiquitin-protein ligase MYCBP2 OS=Homo sapiens OX=9606 GN=MYCBP2 PE=1 SV=4	MYCBP2	0.999353	0.00176191	66.66	2	NS(0.026)VQS(0.975)GES(0.999)DS(0.999)DEEEES(0.001)KEPPIK	3.5662			1.2567	0.66862		1.07468	0.956622	1.05725	1.06096	0.989008	0.950224	0.985927			1.184	0.676		1.09	0.746
O75592	1624	S	E3 ubiquitin-protein ligase MYCBP2 OS=Homo sapiens OX=9606 GN=MYCBP2 PE=1 SV=4	MYCBP2	0.999964	4.18778e-15	200.82	2	QVS(1)TENDSTLVHR	-9.5881	0.728939	1.12405	1.22875	1.13184	0.772405	1.01402	0.956622	1.05725	1.06096	0.989008	0.950224	0.985927	0.762	1.063	1.158	1.144	0.813	1.028	1.001	0.970596
O75592	3505	S	E3 ubiquitin-protein ligase MYCBP2 OS=Homo sapiens OX=9606 GN=MYCBP2 PE=1 SV=4	MYCBP2	0.999999	2.67223e-09	159.83	2	VNS(1)GDTEVGSSLLR	1.1803	0.547949	0.82465	0.810553	1.27893	1.13074	1.40718	0.956622	1.05725	1.06096	0.989008	0.950224	0.985927	0.573	0.78	0.764	1.293	1.19	1.427	1.847	0.00528305
O75592	2871	S	E3 ubiquitin-protein ligase MYCBP2 OS=Homo sapiens OX=9606 GN=MYCBP2 PE=1 SV=4	MYCBP2	0.999987	5.6337e-89	305.62	2	SKS(1)DSYTLDPDTLR	0.095649	0.627143	0.8934	1.01929	1.19732	1.15214	1.11071	0.956622	1.05725	1.06096	0.989008	0.950224	0.985927	0.656	0.845	0.961	1.211	1.212	1.127	1.442	0.030149
O75592	2789	S	E3 ubiquitin-protein ligase MYCBP2 OS=Homo sapiens OX=9606 GN=MYCBP2 PE=1 SV=4	MYCBP2	0.99981	3.80759e-15	213.29	2	SLS(1)PNHNTLQTLK	0.068095	1.07326	1.14553	1.05191	0.896801	0.903285	0.929219	0.956622	1.05725	1.06096	0.989008	0.950224	0.985927	1.122	1.083	0.991	0.907	0.951	0.942	0.876	0.0297548
O75592	3478	S	E3 ubiquitin-protein ligase MYCBP2 OS=Homo sapiens OX=9606 GN=MYCBP2 PE=1 SV=4	MYCBP2	0.999993	0.000181376	123.92	2	SYS(1)VVASEYDK	-2.222	0.863836	1.04034	0.938543	1.18735	0.881799	1.08813	0.956622	1.05725	1.06096	0.989008	0.950224	0.985927	0.903	0.984	0.885	1.201	0.928	1.104	1.166	0.145067
O75616	173	S	GTPase Era, mitochondrial OS=Homo sapiens OX=9606 GN=ERAL1 PE=1 SV=2	ERAL1	0.997016	2.72643e-09	123.14	2	ETQVILLDT(0.003)PGIIS(0.997)PGK	-7.1402	0.942665			1.05733			1.01643	1.05282	1.22283	0.790123	0.917793		0.927			1.338			1.443
[truncated: 18,745 more rows]
