# Supplementary material for: The Salmonella T3SS1 effector IpaJ is regulated by ItrA and inhibits the MAPK signaling pathway
Source: PLoS Pathog. 2022 Dec 7;18(12):e1011005. doi: 10.1371/journal.ppat.1011005 (PMC9728880; doi:10.1371/journal.ppat.1011005)
Supplement: S6 Table — (XLSX) [file ppat.1011005.s013.xlsx]

## Sheet: Table S6
Table S6. The differentially expressed phosphorylated proteins between two groups
Protein accession	Position	Amino acid	ΔipaJ/WT group Ratio	ΔipaJ/WT group P value	Regulated Type	Protein description	Gene name	Localization probability	PEP	Score	Charge	Modified sequence	Mass error [ppm]	A1（WT group）	A2（WT group）	A3（WT group）	B1（ΔipaJ group）	B2（ΔipaJ group）	B3（ΔipaJ group）	Subcellular localization	KEGG KO No.	KEGG Gene	KEGG pathway	Biological Process	Cellular Component	Molecular Function	Pfam ID	Domain description	KOG category	KOG NO.	KOG description
A0MZ66	249	S	2.45	0.0171698	Up	Shootin-1 OS=Homo sapiens OX=9606 GN=SHTN1 PE=1 SV=4	SHTN1	1	0.000329731	105.57	3	RQS(1)HLLLQSSIPDQQLLK	-0.81168	0.405	0.569	0.808	1.206	1.819	1.341	nucleus				GO:0000902 cell morphogenesis; GO:0000904 cell morphogenesis involved in differentiation; GO:0001558 regulation of cell growth; GO:0006928 movement of cell or subcellular component; GO:0006929 substrate-dependent cell migration; GO:0006930 substrate-dependent cell migration, cell extension; GO:0006996 organelle organization; GO:0007010 cytoskeleton organization; GO:0007015 actin filament organiza…	GO:0005622 intracellular; GO:0005623 cell; GO:0005737 cytoplasm; GO:0005829 cytosol; GO:0005856 cytoskeleton; GO:0005874 microtubule; GO:0005875 microtubule associated complex; GO:0015630 microtubule cytoskeleton; GO:0030027 lamellipodium; GO:0030175 filopodium; GO:0030424 axon; GO:0030426 growth cone; GO:0030427 site of polarized growth; GO:0031252 cell leading edge; GO:0032991 macromolecular co…	GO:0003779 actin binding; GO:0005488 binding; GO:0005515 protein binding; GO:0008092 cytoskeletal protein binding; GO:0019894 kinesin binding; GO:0044877 macromolecular complex binding; GO:0050839 cell adhesion molecule binding; GO:0051015 actin filament binding;
A1L390	647	S	0.408	0.000636081	Down	Pleckstrin homology domain-containing family G member 3 OS=Homo sapiens OX=9606 GN=PLEKHG3 PE=1 SV=1	PLEKHG3	0.999999	6.63175e-10	156.02	2	SSSVLS(1)LEGS(1)EK	3.1531	1.389	1.432	1.41	0.535	0.506	0.685	nucleus	K23859						PF00621; PF00169	RhoGEF domain; PH domain	T	KOG3518	Putative guanine nucleotide exchange factor
O00148	37	S	1.525	0.0233631	Up	ATP-dependent RNA helicase DDX39A OS=Homo sapiens OX=9606 GN=DDX39A PE=1 SV=2	DDX39A	0.999961	1.95979e-05	133.49	2	GS(1)YVSIHSSGFR	-0.27055	0.672	0.793	0.935	1.397	1.158	1.105	cytoplasm	K13182	DDX39; ATP-dependent RNA helicase DDX39 [EC:3.6.4.13]		GO:0000375 RNA splicing, via transesterification reactions; GO:0000377 RNA splicing, via transesterification reactions with bulged adenosine as nucleophile; GO:0000398 mRNA splicing, via spliceosome; GO:0006139 nucleobase-containing compound metabolic process; GO:0006396 RNA processing; GO:0006397 mRNA processing; GO:0006403 RNA localization; GO:0006405 RNA export from nucleus; GO:0006406 mRNA ex…	GO:0005622 intracellular; GO:0005623 cell; GO:0005634 nucleus; GO:0005654 nucleoplasm; GO:0005681 spliceosomal complex; GO:0005730 nucleolus; GO:0005737 cytoplasm; GO:0016604 nuclear body; GO:0016607 nuclear speck; GO:0031974 membrane-enclosed lumen; GO:0031981 nuclear lumen; GO:0032991 macromolecular complex; GO:0043226 organelle; GO:0043227 membrane-bounded organelle; GO:0043228 non-membrane-bo…	GO:0003724 RNA helicase activity; GO:0003824 catalytic activity; GO:0004004 ATP-dependent RNA helicase activity; GO:0004386 helicase activity; GO:0005488 binding; GO:0005515 protein binding; GO:0008026 ATP-dependent helicase activity; GO:0008186 RNA-dependent ATPase activity; GO:0016462 pyrophosphatase activity; GO:0016787 hydrolase activity; GO:0016817 hydrolase activity, acting on acid anhydrid…	PF00270	DEAD/DEAH box helicase	A	KOG0329	ATP-dependent RNA helicase
O00148	40	S	1.563	0.0301212	Up	ATP-dependent RNA helicase DDX39A OS=Homo sapiens OX=9606 GN=DDX39A PE=1 SV=2	DDX39A	0.999997	7.86024e-05	151.52	2	GSYVS(1)IHSSGFR	0.3727	0.609	0.784	0.972	1.33	1.192	1.175	cytoplasm	K13182	DDX39; ATP-dependent RNA helicase DDX39 [EC:3.6.4.13]		GO:0000375 RNA splicing, via transesterification reactions; GO:0000377 RNA splicing, via transesterification reactions with bulged adenosine as nucleophile; GO:0000398 mRNA splicing, via spliceosome; GO:0006139 nucleobase-containing compound metabolic process; GO:0006396 RNA processing; GO:0006397 mRNA processing; GO:0006403 RNA localization; GO:0006405 RNA export from nucleus; GO:0006406 mRNA ex…	GO:0005622 intracellular; GO:0005623 cell; GO:0005634 nucleus; GO:0005654 nucleoplasm; GO:0005681 spliceosomal complex; GO:0005730 nucleolus; GO:0005737 cytoplasm; GO:0016604 nuclear body; GO:0016607 nuclear speck; GO:0031974 membrane-enclosed lumen; GO:0031981 nuclear lumen; GO:0032991 macromolecular complex; GO:0043226 organelle; GO:0043227 membrane-bounded organelle; GO:0043228 non-membrane-bo…	GO:0003724 RNA helicase activity; GO:0003824 catalytic activity; GO:0004004 ATP-dependent RNA helicase activity; GO:0004386 helicase activity; GO:0005488 binding; GO:0005515 protein binding; GO:0008026 ATP-dependent helicase activity; GO:0008186 RNA-dependent ATPase activity; GO:0016462 pyrophosphatase activity; GO:0016787 hydrolase activity; GO:0016817 hydrolase activity, acting on acid anhydrid…	PF00270	DEAD/DEAH box helicase	A	KOG0329	ATP-dependent RNA helicase
O00273	28	S	0.637	0.045063	Down	DNA fragmentation factor subunit alpha OS=Homo sapiens OX=9606 GN=DFFA PE=1 SV=1	DFFA	1	7.18013e-12	131.36	3	NYS(1)REQHGVAASCLEDLR	0.76271	1.066	1.072	1.375		0.665	0.827	nucleus	K02310	DFFA, DFF45; DNA fragmentation factor, 45 kD, alpha subunit	map04210 Apoptosis	GO:0000737 DNA catabolic process, endonucleolytic; GO:0006139 nucleobase-containing compound metabolic process; GO:0006259 DNA metabolic process; GO:0006308 DNA catabolic process; GO:0006309 apoptotic DNA fragmentation; GO:0006457 protein folding; GO:0006725 cellular aromatic compound metabolic process; GO:0006807 nitrogen compound metabolic process; GO:0006915 apoptotic process; GO:0006921 cellu…	GO:0000228 nuclear chromosome; GO:0000785 chromatin; GO:0000790 nuclear chromatin; GO:0005622 intracellular; GO:0005623 cell; GO:0005634 nucleus; GO:0005654 nucleoplasm; GO:0005694 chromosome; GO:0005737 cytoplasm; GO:0005829 cytosol; GO:0005886 plasma membrane; GO:0016020 membrane; GO:0031974 membrane-enclosed lumen; GO:0031981 nuclear lumen; GO:0043226 organelle; GO:0043227 membrane-bounded org…	GO:0004857 enzyme inhibitor activity; GO:0005488 binding; GO:0005515 protein binding; GO:0019904 protein domain specific binding; GO:0030234 enzyme regulator activity; GO:0044183 protein binding involved in protein folding; GO:0060703 deoxyribonuclease inhibitor activity; GO:0098772 molecular function regulator;	PF02017; PF09033	CIDE-N domain; DNA Fragmentation factor 45kDa, C terminal domain
O00767	198	S	0.515	0.0371777	Down	Acyl-CoA desaturase OS=Homo sapiens OX=9606 GN=SCD PE=1 SV=2	SCD	0.993583	2.0862e-23	204.37	2	EKGS(0.994)T(0.006)LDLSDLEAEK	1.6974	1.934	1.597	0.98	0.767	0.806	0.75	cytoplasm	K00507	SCD, desC; stearoyl-CoA desaturase (Delta-9 desaturase) [EC:1.14.19.1]	map01040 Biosynthesis of unsaturated fatty acids; map01100 Metabolic pathways; map01212 Fatty acid metabolism; map03320 PPAR signaling pathway; map04152 AMPK signaling pathway; map04212 Longevity regulating pathway - worm	GO:0001101 response to acid chemical; GO:0006082 organic acid metabolic process; GO:0006139 nucleobase-containing compound metabolic process; GO:0006163 purine nucleotide metabolic process; GO:0006164 purine nucleotide biosynthetic process; GO:0006629 lipid metabolic process; GO:0006631 fatty acid metabolic process; GO:0006633 fatty acid biosynthetic process; GO:0006636 unsaturated fatty acid bio…	GO:0005622 intracellular; GO:0005623 cell; GO:0005634 nucleus; GO:0005730 nucleolus; GO:0005737 cytoplasm; GO:0005783 endoplasmic reticulum; GO:0005789 endoplasmic reticulum membrane; GO:0012505 endomembrane system; GO:0016020 membrane; GO:0016021 integral component of membrane; GO:0030176 integral component of endoplasmic reticulum membrane; GO:0031224 intrinsic component of membrane; GO:0031227…	GO:0003824 catalytic activity; GO:0004768 stearoyl-CoA 9-desaturase activity; GO:0005488 binding; GO:0005506 iron ion binding; GO:0016215 acyl-CoA desaturase activity; GO:0016491 oxidoreductase activity; GO:0016705 oxidoreductase activity, acting on paired donors, with incorporation or reduction of molecular oxygen; GO:0016717 oxidoreductase activity, acting on paired donors, with oxidation of a …			I	KOG1600	Fatty acid desaturase
O14617	827	S	0.042	0.0015598	Down	AP-3 complex subunit delta-1 OS=Homo sapiens OX=9606 GN=AP3D1 PE=1 SV=1	AP3D1	0.99662	9.68722e-90	315.35	3	NTET(0.002)S(0.997)KS(0.001)PEKDVPMVEK	0.34613	1.928		2.083	0.094		0.074	cytoplasm	K12396	AP3D; AP-3 complex subunit delta	map04142 Lysosome	GO:0006726 eye pigment biosynthetic process; GO:0006810 transport; GO:0006886 intracellular protein transport; GO:0006928 movement of cell or subcellular component; GO:0006996 organelle organization; GO:0007017 microtubule-based process; GO:0007018 microtubule-based movement; GO:0008088 axo-dendritic transport; GO:0008089 anterograde axonal transport; GO:0008104 protein localization; GO:0008152 m…	GO:0005622 intracellular; GO:0005623 cell; GO:0005737 cytoplasm; GO:0005768 endosome; GO:0005794 Golgi apparatus; GO:0010008 endosome membrane; GO:0012505 endomembrane system; GO:0016020 membrane; GO:0031090 organelle membrane; GO:0031410 cytoplasmic vesicle; GO:0031982 vesicle; GO:0043226 organelle; GO:0043227 membrane-bounded organelle; GO:0043229 intracellular organelle; GO:0043231 intracellul…	GO:0005215 transporter activity;			U	KOG1059	Vesicle coat complex AP-3, delta subunit
O14681	326	S	1.821	0.0236465	Up	Etoposide-induced protein 2.4 homolog OS=Homo sapiens OX=9606 GN=EI24 PE=1 SV=4	EI24	1	0.000339439	165.39	2	FPS(1)PHPS(1)PAK	0.37003	0.649	0.715		1.425	1.007	1.294	plasma membrane	K10134	EI24; etoposide-induced 2.4 mRNA	map04115 p53 signaling pathway	GO:0001558 regulation of cell growth; GO:0003008 system process; GO:0006914 autophagy; GO:0006915 apoptotic process; GO:0006950 response to stress; GO:0006974 cellular response to DNA damage stimulus; GO:0007154 cell communication; GO:0007165 signal transduction; GO:0008152 metabolic process; GO:0008219 cell death; GO:0008630 intrinsic apoptotic signaling pathway in response to DNA damage; GO:000…	GO:0005622 intracellular; GO:0005623 cell; GO:0005737 cytoplasm; GO:0005783 endoplasmic reticulum; GO:0005794 Golgi apparatus; GO:0005829 cytosol; GO:0012505 endomembrane system; GO:0043226 organelle; GO:0043227 membrane-bounded organelle; GO:0043229 intracellular organelle; GO:0043231 intracellular membrane-bounded organelle; GO:0044424 intracellular part; GO:0044444 cytoplasmic part; GO:0044464…				TV	KOG3966	p53-mediated apoptosis protein EI24/PIG8
O14757	280	S	2.446	0.0083875	Up	Serine/threonine-protein kinase Chk1 OS=Homo sapiens OX=9606 GN=CHEK1 PE=1 SV=2	CHEK1	0.999202	8.03681e-08	155.38	2	VT(0.001)S(0.999)GGVSESPSGFSK	-1.7577	0.416	0.583	0.775	1.59	1.282	1.467	cytoplasm	K02216	CHEK1; serine/threonine-protein kinase CHEK1 [EC:2.7.11.1]	map04110 Cell cycle; map04115 p53 signaling pathway; map04218 Cellular senescence; map05166 Human T-cell leukemia virus 1 infection; map05170 Human immunodeficiency virus 1 infection; map05203 Viral carcinogenesis	GO:0000018 regulation of DNA recombination; GO:0000075 cell cycle checkpoint; GO:0000077 DNA damage checkpoint; GO:0000086 G2/M transition of mitotic cell cycle; GO:0000278 mitotic cell cycle; GO:0001701 in utero embryonic development; GO:0001824 blastocyst development; GO:0001832 blastocyst growth; GO:0001833 inner cell mass cell proliferation; GO:0006139 nucleobase-containing compound metabolic…	GO:0000228 nuclear chromosome; GO:0000785 chromatin; GO:0000793 condensed chromosome; GO:0000794 condensed nuclear chromosome; GO:0005622 intracellular; GO:0005623 cell; GO:0005634 nucleus; GO:0005654 nucleoplasm; GO:0005657 replication fork; GO:0005694 chromosome; GO:0005737 cytoplasm; GO:0005813 centrosome; GO:0005815 microtubule organizing center; GO:0005829 cytosol; GO:0005856 cytoskeleton; G…	GO:0003824 catalytic activity; GO:0004672 protein kinase activity; GO:0004674 protein serine/threonine kinase activity; GO:0005488 binding; GO:0005515 protein binding; GO:0016301 kinase activity; GO:0016740 transferase activity; GO:0016772 transferase activity, transferring phosphorus-containing groups; GO:0016773 phosphotransferase activity, alcohol group as acceptor; GO:0019904 protein domain s…	PF00069	Protein kinase domain	D	KOG0590	Checkpoint kinase and related serine/threonine protein kinases
O14777	69	S	1.544	0.00481841	Up	Kinetochore protein NDC80 homolog OS=Homo sapiens OX=9606 GN=NDC80 PE=1 SV=1	NDC80	1	2.68817e-05	148.62	2	NS(1)QLGIFSSSEK	0.39439	0.682	0.798	0.887	1.197	1.203	1.255	mitochondria	K11547	NDC80, HEC1, TID3; kinetochore protein NDC80		GO:0000070 mitotic sister chromatid segregation; GO:0000132 establishment of mitotic spindle orientation; GO:0000226 microtubule cytoskeleton organization; GO:0000278 mitotic cell cycle; GO:0000280 nuclear division; GO:0000819 sister chromatid segregation; GO:0006996 organelle organization; GO:0007010 cytoskeleton organization; GO:0007017 microtubule-based process; GO:0007049 cell cycle; GO:00070…	GO:0000228 nuclear chromosome; GO:0000775 chromosome, centromeric region; GO:0000776 kinetochore; GO:0000777 condensed chromosome kinetochore; GO:0000778 condensed nuclear chromosome kinetochore; GO:0000779 condensed chromosome, centromeric region; GO:0000780 condensed nuclear chromosome, centromeric region; GO:0000793 condensed chromosome; GO:0000794 condensed nuclear chromosome; GO:0000940 cond…	GO:0005198 structural molecule activity; GO:0005200 structural constituent of cytoskeleton; GO:0005488 binding; GO:0005515 protein binding; GO:0042802 identical protein binding;			D	KOG0995	Centromere-associated protein HEC1
O14974	445	S	1.56	0.00961224	Up	Protein phosphatase 1 regulatory subunit 12A OS=Homo sapiens OX=9606 GN=PPP1R12A PE=1 SV=1	PPP1R12A	0.999771	2.00641e-31	244.6	2	TGS(1)YGALAEITASK	0.4827	0.675	0.807	0.935	1.289	1.284	1.197	nucleus	K06270	PPP1R12A, MYPT1; protein phosphatase 1 regulatory subunit 12A	map04022 cGMP-PKG signaling pathway; map04024 cAMP signaling pathway; map04270 Vascular smooth muscle contraction; map04510 Focal adhesion; map04611 Platelet activation; map04810 Regulation of actin cytoskeleton; map04921 Oxytocin signaling pathway; map05205 Proteoglycans in cancer	GO:0000226 microtubule cytoskeleton organization; GO:0000278 mitotic cell cycle; GO:0006355 regulation of transcription, DNA-templated; GO:0006357 regulation of transcription from RNA polymerase II promoter; GO:0006464 cellular protein modification process; GO:0006470 protein dephosphorylation; GO:0006793 phosphorus metabolic process; GO:0006796 phosphate-containing compound metabolic process; GO…	GO:0000775 chromosome, centromeric region; GO:0000776 kinetochore; GO:0005622 intracellular; GO:0005623 cell; GO:0005634 nucleus; GO:0005654 nucleoplasm; GO:0005694 chromosome; GO:0005737 cytoplasm; GO:0005813 centrosome; GO:0005815 microtubule organizing center; GO:0005829 cytosol; GO:0005856 cytoskeleton; GO:0008287 protein serine/threonine phosphatase complex; GO:0015629 actin cytoskeleton; GO…	GO:0004857 enzyme inhibitor activity; GO:0005488 binding; GO:0005515 protein binding; GO:0019208 phosphatase regulator activity; GO:0019899 enzyme binding; GO:0019900 kinase binding; GO:0019901 protein kinase binding; GO:0030234 enzyme regulator activity; GO:0071889 14-3-3 protein binding; GO:0098772 molecular function regulator;			K	KOG0505	Myosin phosphatase, regulatory subunit
O14974	862	S	1.681	0.0111923	Up	Protein phosphatase 1 regulatory subunit 12A OS=Homo sapiens OX=9606 GN=PPP1R12A PE=1 SV=1	PPP1R12A	0.999987	1.84766e-48	204.6	3	STGVSFWTQDS(1)DENEQEQQS(0.883)DT(0.115)EEGS(0.002)NKK	1.5939	0.611	0.847	0.862	1.254	1.406	1.24	nucleus	K06270	PPP1R12A, MYPT1; protein phosphatase 1 regulatory subunit 12A	map04022 cGMP-PKG signaling pathway; map04024 cAMP signaling pathway; map04270 Vascular smooth muscle contraction; map04510 Focal adhesion; map04611 Platelet activation; map04810 Regulation of actin cytoskeleton; map04921 Oxytocin signaling pathway; map05205 Proteoglycans in cancer	GO:0000226 microtubule cytoskeleton organization; GO:0000278 mitotic cell cycle; GO:0006355 regulation of transcription, DNA-templated; GO:0006357 regulation of transcription from RNA polymerase II promoter; GO:0006464 cellular protein modification process; GO:0006470 protein dephosphorylation; GO:0006793 phosphorus metabolic process; GO:0006796 phosphate-containing compound metabolic process; GO…	GO:0000775 chromosome, centromeric region; GO:0000776 kinetochore; GO:0005622 intracellular; GO:0005623 cell; GO:0005634 nucleus; GO:0005654 nucleoplasm; GO:0005694 chromosome; GO:0005737 cytoplasm; GO:0005813 centrosome; GO:0005815 microtubule organizing center; GO:0005829 cytosol; GO:0005856 cytoskeleton; GO:0008287 protein serine/threonine phosphatase complex; GO:0015629 actin cytoskeleton; GO…	GO:0004857 enzyme inhibitor activity; GO:0005488 binding; GO:0005515 protein binding; GO:0019208 phosphatase regulator activity; GO:0019899 enzyme binding; GO:0019900 kinase binding; GO:0019901 protein kinase binding; GO:0030234 enzyme regulator activity; GO:0071889 14-3-3 protein binding; GO:0098772 molecular function regulator;			K	KOG0505	Myosin phosphatase, regulatory subunit
O14974	668	S	2.176	0.0232426	Up	Protein phosphatase 1 regulatory subunit 12A OS=Homo sapiens OX=9606 GN=PPP1R12A PE=1 SV=1	PPP1R12A	0.99783	0.000225095	91.1	3	S(0.998)Y(0.002)LTPVRDEESESQR	-1.4676		0.503	0.769	1.551	1.399	1.201	nucleus	K06270	PPP1R12A, MYPT1; protein phosphatase 1 regulatory subunit 12A	map04022 cGMP-PKG signaling pathway; map04024 cAMP signaling pathway; map04270 Vascular smooth muscle contraction; map04510 Focal adhesion; map04611 Platelet activation; map04810 Regulation of actin cytoskeleton; map04921 Oxytocin signaling pathway; map05205 Proteoglycans in cancer	GO:0000226 microtubule cytoskeleton organization; GO:0000278 mitotic cell cycle; GO:0006355 regulation of transcription, DNA-templated; GO:0006357 regulation of transcription from RNA polymerase II promoter; GO:0006464 cellular protein modification process; GO:0006470 protein dephosphorylation; GO:0006793 phosphorus metabolic process; GO:0006796 phosphate-containing compound metabolic process; GO…	GO:0000775 chromosome, centromeric region; GO:0000776 kinetochore; GO:0005622 intracellular; GO:0005623 cell; GO:0005634 nucleus; GO:0005654 nucleoplasm; GO:0005694 chromosome; GO:0005737 cytoplasm; GO:0005813 centrosome; GO:0005815 microtubule organizing center; GO:0005829 cytosol; GO:0005856 cytoskeleton; GO:0008287 protein serine/threonine phosphatase complex; GO:0015629 actin cytoskeleton; GO…	GO:0004857 enzyme inhibitor activity; GO:0005488 binding; GO:0005515 protein binding; GO:0019208 phosphatase regulator activity; GO:0019899 enzyme binding; GO:0019900 kinase binding; GO:0019901 protein kinase binding; GO:0030234 enzyme regulator activity; GO:0071889 14-3-3 protein binding; GO:0098772 molecular function regulator;			K	KOG0505	Myosin phosphatase, regulatory subunit
O14974	903	S	1.621	0.00903357	Up	Protein phosphatase 1 regulatory subunit 12A OS=Homo sapiens OX=9606 GN=PPP1R12A PE=1 SV=1	PPP1R12A	1	2.61291e-15	183.24	2	YETSSTSAGDRYDS(1)LLGR	-0.49119	0.679	0.83	0.855	1.265	1.442	1.125	nucleus	K06270	PPP1R12A, MYPT1; protein phosphatase 1 regulatory subunit 12A	map04022 cGMP-PKG signaling pathway; map04024 cAMP signaling pathway; map04270 Vascular smooth muscle contraction; map04510 Focal adhesion; map04611 Platelet activation; map04810 Regulation of actin cytoskeleton; map04921 Oxytocin signaling pathway; map05205 Proteoglycans in cancer	GO:0000226 microtubule cytoskeleton organization; GO:0000278 mitotic cell cycle; GO:0006355 regulation of transcription, DNA-templated; GO:0006357 regulation of transcription from RNA polymerase II promoter; GO:0006464 cellular protein modification process; GO:0006470 protein dephosphorylation; GO:0006793 phosphorus metabolic process; GO:0006796 phosphate-containing compound metabolic process; GO…	GO:0000775 chromosome, centromeric region; GO:0000776 kinetochore; GO:0005622 intracellular; GO:0005623 cell; GO:0005634 nucleus; GO:0005654 nucleoplasm; GO:0005694 chromosome; GO:0005737 cytoplasm; GO:0005813 centrosome; GO:0005815 microtubule organizing center; GO:0005829 cytosol; GO:0005856 cytoskeleton; GO:0008287 protein serine/threonine phosphatase complex; GO:0015629 actin cytoskeleton; GO…	GO:0004857 enzyme inhibitor activity; GO:0005488 binding; GO:0005515 protein binding; GO:0019208 phosphatase regulator activity; GO:0019899 enzyme binding; GO:0019900 kinase binding; GO:0019901 protein kinase binding; GO:0030234 enzyme regulator activity; GO:0071889 14-3-3 protein binding; GO:0098772 molecular function regulator;			K	KOG0505	Myosin phosphatase, regulatory subunit
O15013	1287	S	1.621	0.0010073	Up	Rho guanine nucleotide exchange factor 10 OS=Homo sapiens OX=9606 GN=ARHGEF10 PE=1 SV=4	ARHGEF10	0.997434	1.76799e-27	216.4	3	SDLS(0.001)S(0.612)S(0.387)SGS(0.997)LS(0.002)LSHGSSSLEHR	0.79967	0.697	0.767	0.827	1.172	1.267	1.275	nucleus	K16727	ARHGEF10; Rho guanine nucleotide exchange factor 10		GO:0000226 microtubule cytoskeleton organization; GO:0000278 mitotic cell cycle; GO:0000280 nuclear division; GO:0006996 organelle organization; GO:0007010 cytoskeleton organization; GO:0007017 microtubule-based process; GO:0007049 cell cycle; GO:0007051 spindle organization; GO:0007052 mitotic spindle organization; GO:0007098 centrosome cycle; GO:0007272 ensheathment of neurons; GO:0007275 multi…	GO:0005622 intracellular; GO:0005623 cell; GO:0005737 cytoplasm; GO:0005813 centrosome; GO:0005815 microtubule organizing center; GO:0005829 cytosol; GO:0005856 cytoskeleton; GO:0015630 microtubule cytoskeleton; GO:0043226 organelle; GO:0043228 non-membrane-bounded organelle; GO:0043229 intracellular organelle; GO:0043232 intracellular non-membrane-bounded organelle; GO:0044422 organelle part; GO…	GO:0005085 guanyl-nucleotide exchange factor activity; GO:0005088 Ras guanyl-nucleotide exchange factor activity; GO:0005089 Rho guanyl-nucleotide exchange factor activity; GO:0005488 binding; GO:0005515 protein binding; GO:0008092 cytoskeletal protein binding; GO:0017016 Ras GTPase binding; GO:0017048 Rho GTPase binding; GO:0019894 kinesin binding; GO:0019899 enzyme binding; GO:0031267 small GTP…	PF00621	RhoGEF domain	T	KOG3522	Predicted guanine nucleotide exchange factor
O15027	2022	S	1.554	0.00868534	Up	Protein transport protein Sec16A OS=Homo sapiens OX=9606 GN=SEC16A PE=1 SV=4	SEC16A	0.999997	0.000132598	70.877	2	S(1)PDPGIVPQEAPVGNSLSELSEENFDGK	3.8368	0.808	0.787			1.288	1.191	nucleus	K20353	SEC16; COPII coat assembly protein SEC16		GO:0006810 transport; GO:0006888 ER to Golgi vesicle-mediated transport; GO:0006900 membrane budding; GO:0006901 vesicle coating; GO:0006903 vesicle targeting; GO:0006996 organelle organization; GO:0007029 endoplasmic reticulum organization; GO:0009987 cellular process; GO:0010256 endomembrane system organization; GO:0016043 cellular component organization; GO:0016050 vesicle organization; GO:001…	GO:0005622 intracellular; GO:0005623 cell; GO:0005737 cytoplasm; GO:0005783 endoplasmic reticulum; GO:0005794 Golgi apparatus; GO:0005829 cytosol; GO:0012505 endomembrane system; GO:0043226 organelle; GO:0043227 membrane-bounded organelle; GO:0043229 intracellular organelle; GO:0043231 intracellular membrane-bounded organelle; GO:0044424 intracellular part; GO:0044444 cytoplasmic part; GO:0044464…		PF12932; PF12931	Vesicle coat trafficking protein Sec16 mid-region; Sec23-binding domain of Sec16	U	KOG1913	Regucalcin gene promoter region-related protein (RGPR)
O15042	238	S	1.546	0.00318872	Up	U2 snRNP-associated SURP motif-containing protein OS=Homo sapiens OX=9606 GN=U2SURP PE=1 SV=2	U2SURP	0.941211	0.00287798	70.552	2	FEPPQS(0.059)DS(0.941)DGQR	-1.6654		0.73	0.806	1.232	1.201	1.128	nucleus	K12842	SR140; U2-associated protein SR140	map03040 Spliceosome	GO:0000375 RNA splicing, via transesterification reactions; GO:0000377 RNA splicing, via transesterification reactions with bulged adenosine as nucleophile; GO:0000398 mRNA splicing, via spliceosome; GO:0006139 nucleobase-containing compound metabolic process; GO:0006396 RNA processing; GO:0006397 mRNA processing; GO:0006725 cellular aromatic compound metabolic process; GO:0006807 nitrogen compou…	GO:0005622 intracellular; GO:0005623 cell; GO:0005634 nucleus; GO:0005654 nucleoplasm; GO:0031974 membrane-enclosed lumen; GO:0031981 nuclear lumen; GO:0043226 organelle; GO:0043227 membrane-bounded organelle; GO:0043229 intracellular organelle; GO:0043231 intracellular membrane-bounded organelle; GO:0043233 organelle lumen; GO:0044422 organelle part; GO:0044424 intracellular part; GO:0044428 nuc…		PF00076; PF08312	RNA recognition motif. (a.k.a. RRM, RBD, or RNP domain); cwf21 domain	A	KOG0151	Predicted splicing regulator, contains RRM, SWAP and RPR domains
O15085	255	S	1.683	0.00160313	Up	Rho guanine nucleotide exchange factor 11 OS=Homo sapiens OX=9606 GN=ARHGEF11 PE=1 SV=1	ARHGEF11	0.980926	9.05417e-39	200.48	2	T(0.019)S(0.981)PVIMAR	-1.4272	0.743	0.671	0.836	1.328	1.216	1.242	nucleus	K12331	ARHGEF11; Rho guanine nucleotide exchange factor 11	map04270 Vascular smooth muscle contraction; map04928 Parathyroid hormone synthesis, secretion and action; map05130 Pathogenic Escherichia coli infection; map05163 Human cytomegalovirus infection; map05200 Pathways in cancer	GO:0001505 regulation of neurotransmitter levels; GO:0001558 regulation of cell growth; GO:0003008 system process; GO:0003012 muscle system process; GO:0006355 regulation of transcription, DNA-templated; GO:0006936 muscle contraction; GO:0006941 striated muscle contraction; GO:0006996 organelle organization; GO:0007010 cytoskeleton organization; GO:0007154 cell communication; GO:0007163 establish…	GO:0005622 intracellular; GO:0005623 cell; GO:0005737 cytoplasm; GO:0005829 cytosol; GO:0044424 intracellular part; GO:0044444 cytoplasmic part; GO:0044464 cell part;	GO:0001664 G-protein coupled receptor binding; GO:0005085 guanyl-nucleotide exchange factor activity; GO:0005088 Ras guanyl-nucleotide exchange factor activity; GO:0005089 Rho guanyl-nucleotide exchange factor activity; GO:0005102 receptor binding; GO:0005488 binding; GO:0005515 protein binding; GO:0017016 Ras GTPase binding; GO:0017048 Rho GTPase binding; GO:0019899 enzyme binding; GO:0031267 sm…	PF00595; PF09128; PF00621	PDZ domain (Also known as DHR or GLGF); Regulator of G protein signalling-like domain; RhoGEF domain	T	KOG3520	Predicted guanine nucleotide exchange factor
O15143	310	S	1.658	0.0136865	Up	Actin-related protein 2/3 complex subunit 1B OS=Homo sapiens OX=9606 GN=ARPC1B PE=1 SV=3	ARPC1B	0.999335	9.04673e-102	316.33	2	KAS(0.999)S(0.001)EGGTAAGAGLDSLHK	-3.6194	0.648	0.704	0.924	1.114	1.332	1.327	cytoplasm	K05757	ARPC1A_B; actin related protein 2/3 complex, subunit 1A/1B	map04144 Endocytosis; map04666 Fc gamma R-mediated phagocytosis; map04810 Regulation of actin cytoskeleton; map05100 Bacterial invasion of epithelial cells; map05130 Pathogenic Escherichia coli infection; map05131 Shigellosis; map05132 Salmonella infection	GO:0002252 immune effector process; GO:0002253 activation of immune response; GO:0002376 immune system process; GO:0002429 immune response-activating cell surface receptor signaling pathway; GO:0002431 Fc receptor mediated stimulatory signaling pathway; GO:0002433 immune response-regulating cell surface receptor signaling pathway involved in phagocytosis; GO:0002682 regulation of immune system pr…	GO:0005622 intracellular; GO:0005623 cell; GO:0005737 cytoplasm; GO:0005829 cytosol; GO:0005856 cytoskeleton; GO:0005885 Arp2/3 protein complex; GO:0015629 actin cytoskeleton; GO:0032991 macromolecular complex; GO:0036284 tubulobulbar complex; GO:0043226 organelle; GO:0043228 non-membrane-bounded organelle; GO:0043229 intracellular organelle; GO:0043232 intracellular non-membrane-bounded organell…	GO:0003779 actin binding; GO:0005198 structural molecule activity; GO:0005200 structural constituent of cytoskeleton; GO:0005488 binding; GO:0005515 protein binding; GO:0008092 cytoskeletal protein binding; GO:0044877 macromolecular complex binding; GO:0051015 actin filament binding;			Z	KOG1523	Actin-related protein Arp2/3 complex, subunit ARPC1/p41-ARC
O15143	311	S	2.322	0.00634748	Up	Actin-related protein 2/3 complex subunit 1B OS=Homo sapiens OX=9606 GN=ARPC1B PE=1 SV=3	ARPC1B	0.931186	4.20298e-06	140.48	2	AS(0.069)S(0.931)EGGTAAGAGLDSLHK	-1.5701	0.514	0.612		1.108	1.435	1.379	cytoplasm	K05757	ARPC1A_B; actin related protein 2/3 complex, subunit 1A/1B	map04144 Endocytosis; map04666 Fc gamma R-mediated phagocytosis; map04810 Regulation of actin cytoskeleton; map05100 Bacterial invasion of epithelial cells; map05130 Pathogenic Escherichia coli infection; map05131 Shigellosis; map05132 Salmonella infection	GO:0002252 immune effector process; GO:0002253 activation of immune response; GO:0002376 immune system process; GO:0002429 immune response-activating cell surface receptor signaling pathway; GO:0002431 Fc receptor mediated stimulatory signaling pathway; GO:0002433 immune response-regulating cell surface receptor signaling pathway involved in phagocytosis; GO:0002682 regulation of immune system pr…	GO:0005622 intracellular; GO:0005623 cell; GO:0005737 cytoplasm; GO:0005829 cytosol; GO:0005856 cytoskeleton; GO:0005885 Arp2/3 protein complex; GO:0015629 actin cytoskeleton; GO:0032991 macromolecular complex; GO:0036284 tubulobulbar complex; GO:0043226 organelle; GO:0043228 non-membrane-bounded organelle; GO:0043229 intracellular organelle; GO:0043232 intracellular non-membrane-bounded organell…	GO:0003779 actin binding; GO:0005198 structural molecule activity; GO:0005200 structural constituent of cytoskeleton; GO:0005488 binding; GO:0005515 protein binding; GO:0008092 cytoskeletal protein binding; GO:0044877 macromolecular complex binding; GO:0051015 actin filament binding;			Z	KOG1523	Actin-related protein Arp2/3 complex, subunit ARPC1/p41-ARC
O15226	35	S	2.463	0.00988886	Up	NF-kappa-B-repressing factor OS=Homo sapiens OX=9606 GN=NKRF PE=1 SV=2	NKRF	0.99987	2.31831e-11	199.3	2	HLS(1)TCDGQNPPK	-3.6295	0.408	0.652	0.745	1.707	1.282	1.457	nucleus				GO:0006139 nucleobase-containing compound metabolic process; GO:0006351 transcription, DNA-templated; GO:0006355 regulation of transcription, DNA-templated; GO:0006357 regulation of transcription from RNA polymerase II promoter; GO:0006366 transcription from RNA polymerase II promoter; GO:0006725 cellular aromatic compound metabolic process; GO:0006807 nitrogen compound metabolic process; GO:0008…	GO:0005622 intracellular; GO:0005623 cell; GO:0005634 nucleus; GO:0005730 nucleolus; GO:0031974 membrane-enclosed lumen; GO:0031981 nuclear lumen; GO:0043226 organelle; GO:0043227 membrane-bounded organelle; GO:0043228 non-membrane-bounded organelle; GO:0043229 intracellular organelle; GO:0043231 intracellular membrane-bounded organelle; GO:0043232 intracellular non-membrane-bounded organelle; GO…	GO:0000976 transcription regulatory region sequence-specific DNA binding; GO:0000977 RNA polymerase II regulatory region sequence-specific DNA binding; GO:0000978 RNA polymerase II core promoter proximal region sequence-specific DNA binding; GO:0000981 RNA polymerase II transcription factor activity, sequence-specific DNA binding; GO:0000982 transcription factor activity, RNA polymerase II core p…	PF01424	R3H domain	K	KOG1721	FOG: Zn-finger
O15231	64	S	2.137	0.0114986	Up	Zinc finger protein 185 OS=Homo sapiens OX=9606 GN=ZNF185 PE=1 SV=3	ZNF185	0.997687	7.33861e-29	211.47	2	AT(0.002)S(0.998)FSSAGEVPK	0.57762	0.485	0.611	0.882	1.354	1.519	1.353	cytoplasm,nucleus						GO:0005488 binding; GO:0008270 zinc ion binding; GO:0043167 ion binding; GO:0043169 cation binding; GO:0046872 metal ion binding; GO:0046914 transition metal ion binding;			TZ	KOG1704	FOG: LIM domain
O15258	2	S	1.937	0.0113803	Up	Protein RER1 OS=Homo sapiens OX=9606 GN=RER1 PE=1 SV=1	RER1	1	4.39444e-16	195.36	2	MS(1)EGDSVGESVHGK	-1.9738	0.635	0.723	0.739	1.041	1.675	1.346	plasma membrane				GO:0001941 postsynaptic membrane organization; GO:0006810 transport; GO:0006890 retrograde vesicle-mediated transport, Golgi to ER; GO:0007528 neuromuscular junction development; GO:0008104 protein localization; GO:0009987 cellular process; GO:0016043 cellular component organization; GO:0016192 vesicle-mediated transport; GO:0032879 regulation of localization; GO:0032880 regulation of protein loc…	GO:0000139 Golgi membrane; GO:0005622 intracellular; GO:0005623 cell; GO:0005737 cytoplasm; GO:0005793 endoplasmic reticulum-Golgi intermediate compartment; GO:0005794 Golgi apparatus; GO:0009986 cell surface; GO:0012505 endomembrane system; GO:0016020 membrane; GO:0016021 integral component of membrane; GO:0030173 integral component of Golgi membrane; GO:0031090 organelle membrane; GO:0031224 in…	GO:0005102 receptor binding; GO:0005488 binding; GO:0005515 protein binding; GO:0033130 acetylcholine receptor binding;			U	KOG1688	Golgi proteins involved in ER retention (RER)
O15440	14	S	1.823	0.00320274	Up	Multidrug resistance-associated protein 5 OS=Homo sapiens OX=9606 GN=ABCC5 PE=1 SV=2	ABCC5	0.999981	0.000711456	103.69	2	EYIIPS(1)PGYR	-3.0378	0.583	0.766	0.777	1.261	1.263	1.352	plasma membrane	K05668	ABCC5; ATP-binding cassette, subfamily C (CFTR/MRP), member 5	map01523 Antifolate resistance; map02010 ABC transporters	GO:0002237 response to molecule of bacterial origin; GO:0006022 aminoglycan metabolic process; GO:0006023 aminoglycan biosynthetic process; GO:0006024 glycosaminoglycan biosynthetic process; GO:0006082 organic acid metabolic process; GO:0006807 nitrogen compound metabolic process; GO:0006810 transport; GO:0006811 ion transport; GO:0006820 anion transport; GO:0008152 metabolic process; GO:0009058 …	GO:0005622 intracellular; GO:0005623 cell; GO:0005737 cytoplasm; GO:0005886 plasma membrane; GO:0005887 integral component of plasma membrane; GO:0016020 membrane; GO:0016021 integral component of membrane; GO:0031224 intrinsic component of membrane; GO:0031226 intrinsic component of plasma membrane; GO:0044424 intracellular part; GO:0044425 membrane part; GO:0044444 cytoplasmic part; GO:0044459 …	GO:0000166 nucleotide binding; GO:0003824 catalytic activity; GO:0005215 transporter activity; GO:0005488 binding; GO:0005524 ATP binding; GO:0008144 drug binding; GO:0008509 anion transmembrane transporter activity; GO:0008514 organic anion transmembrane transporter activity; GO:0015075 ion transmembrane transporter activity; GO:0015103 inorganic anion transmembrane transporter activity; GO:0015…	PF00005	ABC transporter	Q	KOG0054	Multidrug resistance-associated protein/mitoxantrone resistance protein, ABC superfamily
O43719	485	S	0.586	0.0101706	Down	HIV Tat-specific factor 1 OS=Homo sapiens OX=9606 GN=HTATSF1 PE=1 SV=1	HTATSF1	0.999999	1.0924e-56	187.22	2	GFEGSCSQKES(1)EEGNPVR	0.0097676	1.243	1.322	1.165	0.579	0.759	0.848	nucleus	K13093	HTATSF1; HIV Tat-specific factor 1		GO:0000375 RNA splicing, via transesterification reactions; GO:0000377 RNA splicing, via transesterification reactions with bulged adenosine as nucleophile; GO:0000398 mRNA splicing, via spliceosome; GO:0006139 nucleobase-containing compound metabolic process; GO:0006355 regulation of transcription, DNA-templated; GO:0006357 regulation of transcription from RNA polymerase II promoter; GO:0006396 …	GO:0005622 intracellular; GO:0005623 cell; GO:0005634 nucleus; GO:0005654 nucleoplasm; GO:0005681 spliceosomal complex; GO:0005684 U2-type spliceosomal complex; GO:0005686 U2 snRNP; GO:0030532 small nuclear ribonucleoprotein complex; GO:0031974 membrane-enclosed lumen; GO:0031981 nuclear lumen; GO:0032991 macromolecular complex; GO:0043226 organelle; GO:0043227 membrane-bounded organelle; GO:0043…	GO:0003676 nucleic acid binding; GO:0003723 RNA binding; GO:0005488 binding; GO:0097159 organic cyclic compound binding; GO:1901363 heterocyclic compound binding;	PF00076	RNA recognition motif. (a.k.a. RRM, RBD, or RNP domain)	K	KOG1548	Transcription elongation factor TAT-SF1
O43719	407	S	2.948	0.00698332	Up	HIV Tat-specific factor 1 OS=Homo sapiens OX=9606 GN=HTATSF1 PE=1 SV=1	HTATSF1	0.973752	1.03689e-09	108.2	2	HFS(0.004)EHPS(0.974)T(0.011)S(0.011)K	-3.926	0.478	0.573			1.534	1.564	nucleus	K13093	HTATSF1; HIV Tat-specific factor 1		GO:0000375 RNA splicing, via transesterification reactions; GO:0000377 RNA splicing, via transesterification reactions with bulged adenosine as nucleophile; GO:0000398 mRNA splicing, via spliceosome; GO:0006139 nucleobase-containing compound metabolic process; GO:0006355 regulation of transcription, DNA-templated; GO:0006357 regulation of transcription from RNA polymerase II promoter; GO:0006396 …	GO:0005622 intracellular; GO:0005623 cell; GO:0005634 nucleus; GO:0005654 nucleoplasm; GO:0005681 spliceosomal complex; GO:0005684 U2-type spliceosomal complex; GO:0005686 U2 snRNP; GO:0030532 small nuclear ribonucleoprotein complex; GO:0031974 membrane-enclosed lumen; GO:0031981 nuclear lumen; GO:0032991 macromolecular complex; GO:0043226 organelle; GO:0043227 membrane-bounded organelle; GO:0043…	GO:0003676 nucleic acid binding; GO:0003723 RNA binding; GO:0005488 binding; GO:0097159 organic cyclic compound binding; GO:1901363 heterocyclic compound binding;	PF00076	RNA recognition motif. (a.k.a. RRM, RBD, or RNP domain)	K	KOG1548	Transcription elongation factor TAT-SF1
O43933	1209	S	1.655	0.00078261	Up	Peroxisome biogenesis factor 1 OS=Homo sapiens OX=9606 GN=PEX1 PE=1 SV=1	PEX1	0.993281	1.66004e-16	179.97	2	YRS(0.993)QS(0.007)GEDESMNQPGPIK	0.57032	0.739	0.691	0.817	1.179	1.253	1.286	nucleus	K13338	PEX1; peroxin-1	map04146 Peroxisome	GO:0006605 protein targeting; GO:0006625 protein targeting to peroxisome; GO:0006810 transport; GO:0006886 intracellular protein transport; GO:0006996 organelle organization; GO:0007017 microtubule-based process; GO:0007031 peroxisome organization; GO:0008104 protein localization; GO:0009987 cellular process; GO:0015031 protein transport; GO:0015833 peptide transport; GO:0015919 peroxisomal membr…	GO:0005622 intracellular; GO:0005623 cell; GO:0005737 cytoplasm; GO:0005777 peroxisome; GO:0005778 peroxisomal membrane; GO:0005829 cytosol; GO:0016020 membrane; GO:0031090 organelle membrane; GO:0031903 microbody membrane; GO:0042579 microbody; GO:0043226 organelle; GO:0043227 membrane-bounded organelle; GO:0043229 intracellular organelle; GO:0043231 intracellular membrane-bounded organelle; GO:…	GO:0000166 nucleotide binding; GO:0003824 catalytic activity; GO:0005488 binding; GO:0005515 protein binding; GO:0005524 ATP binding; GO:0008022 protein C-terminus binding; GO:0008144 drug binding; GO:0016462 pyrophosphatase activity; GO:0016787 hydrolase activity; GO:0016817 hydrolase activity, acting on acid anhydrides; GO:0016818 hydrolase activity, acting on acid anhydrides, in phosphorus-con…	PF09263; PF09262; PF00004	Peroxisome biogenesis factor 1, N-terminal ; Peroxisome biogenesis factor 1, N-terminal ; ATPase family associated with various cellular activities (AAA)	U	KOG0735	AAA+-type ATPase
O60293	805	S	2.096	0.028108	Up	Zinc finger C3H1 domain-containing protein OS=Homo sapiens OX=9606 GN=ZFC3H1 PE=1 SV=3	ZFC3H1	0.99859	2.34711e-50	240.14	2	TSSS(0.001)S(0.999)PANS(1)DVEIDGIGR	2.7616	0.566	0.609		1.334	1.441	0.92	nucleus					GO:0000178 exosome (RNase complex); GO:0005622 intracellular; GO:0005623 cell; GO:0005634 nucleus; GO:0032991 macromolecular complex; GO:0043226 organelle; GO:0043227 membrane-bounded organelle; GO:0043229 intracellular organelle; GO:0043231 intracellular membrane-bounded organelle; GO:0044424 intracellular part; GO:0044464 cell part; GO:1902494 catalytic complex; GO:1905354 exoribonuclease compl…		PF10650	Putative zinc-finger domain	S	KOG4839	Uncharacterized conserved protein
O60488	57	S	1.87	0.0423532	Up	Long-chain-fatty-acid--CoA ligase 4 OS=Homo sapiens OX=9606 GN=ACSL4 PE=1 SV=2	ACSL4	0.999988	0.00164269	130.12	2	AKPTSDKPGS(1)PYR	-0.16761	0.492	0.692	0.914	1.549	1.359	1.015	endoplasmic reticulum	K01897	ACSL, fadD; long-chain acyl-CoA synthetase [EC:6.2.1.3]	map00061 Fatty acid biosynthesis; map00071 Fatty acid degradation; map01100 Metabolic pathways; map01212 Fatty acid metabolism; map03320 PPAR signaling pathway; map04146 Peroxisome; map04216 Ferroptosis; map04714 Thermogenesis; map04920 Adipocytokine signaling pathway	GO:0000003 reproduction; GO:0001558 regulation of cell growth; GO:0001676 long-chain fatty acid metabolic process; GO:0006082 organic acid metabolic process; GO:0006139 nucleobase-containing compound metabolic process; GO:0006163 purine nucleotide metabolic process; GO:0006164 purine nucleotide biosynthetic process; GO:0006629 lipid metabolic process; GO:0006631 fatty acid metabolic process; GO:0…	GO:0005622 intracellular; GO:0005623 cell; GO:0005737 cytoplasm; GO:0005739 mitochondrion; GO:0005740 mitochondrial envelope; GO:0005777 peroxisome; GO:0005783 endoplasmic reticulum; GO:0005789 endoplasmic reticulum membrane; GO:0005811 lipid particle; GO:0012505 endomembrane system; GO:0016020 membrane; GO:0031090 organelle membrane; GO:0031966 mitochondrial membrane; GO:0031967 organelle envelo…	GO:0003824 catalytic activity; GO:0004467 long-chain fatty acid-CoA ligase activity; GO:0015645 fatty acid ligase activity; GO:0016405 CoA-ligase activity; GO:0016874 ligase activity; GO:0016877 ligase activity, forming carbon-sulfur bonds; GO:0016878 acid-thiol ligase activity; GO:0031957 very long-chain fatty acid-CoA ligase activity; GO:0047676 arachidonate-CoA ligase activity;			I	KOG1180	Acyl-CoA synthetase
O60664	130	S	1.535	0.0188286	Up	Perilipin-3 OS=Homo sapiens OX=9606 GN=PLIN3 PE=1 SV=3	PLIN3	1	8.47035e-06	162.16	2	VS(1)GAQEMVSSAK	-2.545	0.639	0.828	0.911	1.151	1.325	1.175	cytoplasm	K20287	PLIN3; perilipin-3		GO:0006810 transport; GO:0016192 vesicle-mediated transport; GO:0051179 localization; GO:0051234 establishment of localization;	GO:0005622 intracellular; GO:0005623 cell; GO:0005737 cytoplasm; GO:0005768 endosome; GO:0005794 Golgi apparatus; GO:0005811 lipid particle; GO:0005829 cytosol; GO:0012505 endomembrane system; GO:0030133 transport vesicle; GO:0031410 cytoplasmic vesicle; GO:0031982 vesicle; GO:0043226 organelle; GO:0043227 membrane-bounded organelle; GO:0043228 non-membrane-bounded organelle; GO:0043229 intracell…
O60716	861	S	3.217	0.0444184	Up	Catenin delta-1 OS=Homo sapiens OX=9606 GN=CTNND1 PE=1 SV=1	CTNND1	0.931853	1.92213e-12	158.27	2	S(0.058)QS(0.932)S(0.01)HSYDDSTLPLIDR	2.669	0.417	0.461		1.694	0.798	1.745	nucleus	K05690	CTNND1; catenin (cadherin-associated protein), delta 1	map04015 Rap1 signaling pathway; map04520 Adherens junction; map04670 Leukocyte transendothelial migration	GO:0001655 urogenital system development; GO:0001738 morphogenesis of a polarized epithelium; GO:0001822 kidney development; GO:0001932 regulation of protein phosphorylation; GO:0001934 positive regulation of protein phosphorylation; GO:0002009 morphogenesis of an epithelium; GO:0006464 cellular protein modification process; GO:0006497 protein lipidation; GO:0006807 nitrogen compound metabolic pr…	GO:0005622 intracellular; GO:0005623 cell; GO:0005634 nucleus; GO:0005737 cytoplasm; GO:0005829 cytosol; GO:0005886 plasma membrane; GO:0005901 caveola; GO:0005911 cell-cell junction; GO:0005912 adherens junction; GO:0005913 cell-cell adherens junction; GO:0005915 zonula adherens; GO:0005923 bicellular tight junction; GO:0016020 membrane; GO:0016600 flotillin complex; GO:0030027 lamellipodium; GO…	GO:0003824 catalytic activity; GO:0005102 receptor binding; GO:0005488 binding; GO:0005515 protein binding; GO:0016409 palmitoyltransferase activity; GO:0016740 transferase activity; GO:0016746 transferase activity, transferring acyl groups; GO:0016747 transferase activity, transferring acyl groups other than amino-acyl groups; GO:0019899 enzyme binding; GO:0019900 kinase binding; GO:0019901 prot…			K	KOG1048	Neural adherens junction protein Plakophilin and related Armadillo repeat proteins
O60716	864	S	0.321	0.00081315	Down	Catenin delta-1 OS=Homo sapiens OX=9606 GN=CTNND1 PE=1 SV=1	CTNND1	0.992764	1.54365e-07	112.33	2	S(0.172)QS(0.813)S(0.017)HS(0.993)Y(0.005)DDSTLPLIDR	2.2787	1.225	1.589	1.646	0.479	0.545	0.409	nucleus	K05690	CTNND1; catenin (cadherin-associated protein), delta 1	map04015 Rap1 signaling pathway; map04520 Adherens junction; map04670 Leukocyte transendothelial migration	GO:0001655 urogenital system development; GO:0001738 morphogenesis of a polarized epithelium; GO:0001822 kidney development; GO:0001932 regulation of protein phosphorylation; GO:0001934 positive regulation of protein phosphorylation; GO:0002009 morphogenesis of an epithelium; GO:0006464 cellular protein modification process; GO:0006497 protein lipidation; GO:0006807 nitrogen compound metabolic pr…	GO:0005622 intracellular; GO:0005623 cell; GO:0005634 nucleus; GO:0005737 cytoplasm; GO:0005829 cytosol; GO:0005886 plasma membrane; GO:0005901 caveola; GO:0005911 cell-cell junction; GO:0005912 adherens junction; GO:0005913 cell-cell adherens junction; GO:0005915 zonula adherens; GO:0005923 bicellular tight junction; GO:0016020 membrane; GO:0016600 flotillin complex; GO:0030027 lamellipodium; GO…	GO:0003824 catalytic activity; GO:0005102 receptor binding; GO:0005488 binding; GO:0005515 protein binding; GO:0016409 palmitoyltransferase activity; GO:0016740 transferase activity; GO:0016746 transferase activity, transferring acyl groups; GO:0016747 transferase activity, transferring acyl groups other than amino-acyl groups; GO:0019899 enzyme binding; GO:0019900 kinase binding; GO:0019901 prot…			K	KOG1048	Neural adherens junction protein Plakophilin and related Armadillo repeat proteins
O60749	117	S	2.005	0.00324242	Up	Sorting nexin-2 OS=Homo sapiens OX=9606 GN=SNX2 PE=1 SV=2	SNX2	0.995592	0.0041112	73.655	2	S(0.996)MS(0.004)APVIFDR	-3.8952	0.652		0.671	1.277		1.375	cytoplasm	K17917	SNX1_2; sorting nexin-1/2	map04144 Endocytosis	GO:0000902 cell morphogenesis; GO:0006810 transport; GO:0006897 endocytosis; GO:0006996 organelle organization; GO:0009653 anatomical structure morphogenesis; GO:0009987 cellular process; GO:0016043 cellular component organization; GO:0016050 vesicle organization; GO:0016192 vesicle-mediated transport; GO:0016197 endosomal transport; GO:0016482 cytosolic transport; GO:0022607 cellular component a…	GO:0000323 lytic vacuole; GO:0005622 intracellular; GO:0005623 cell; GO:0005737 cytoplasm; GO:0005764 lysosome; GO:0005768 endosome; GO:0005773 vacuole; GO:0010008 endosome membrane; GO:0012505 endomembrane system; GO:0016020 membrane; GO:0019898 extrinsic component of membrane; GO:0030027 lamellipodium; GO:0030904 retromer complex; GO:0030905 retromer, tubulation complex; GO:0031090 organelle me…	GO:0005102 receptor binding; GO:0005154 epidermal growth factor receptor binding; GO:0005158 insulin receptor binding; GO:0005488 binding; GO:0005515 protein binding; GO:0005543 phospholipid binding; GO:0008289 lipid binding; GO:0035091 phosphatidylinositol binding; GO:0042802 identical protein binding; GO:0042803 protein homodimerization activity; GO:0043167 ion binding; GO:0043168 anion binding…	PF00787; PF09325	PX domain; Vps5 C terminal like	U	KOG2273	Membrane coat complex Retromer, subunit VPS5/SNX1, Sorting nexins, and related PX domain-containing proteins
O60749	226	S	1.503	0.0187155	Up	Sorting nexin-2 OS=Homo sapiens OX=9606 GN=SNX2 PE=1 SV=2	SNX2	0.911806	5.43786e-06	119.55	2	VGKEDS(0.912)S(0.061)S(0.023)T(0.003)EFVEK	-2.3434	0.683		0.864	1.159	1.14	1.189	cytoplasm	K17917	SNX1_2; sorting nexin-1/2	map04144 Endocytosis	GO:0000902 cell morphogenesis; GO:0006810 transport; GO:0006897 endocytosis; GO:0006996 organelle organization; GO:0009653 anatomical structure morphogenesis; GO:0009987 cellular process; GO:0016043 cellular component organization; GO:0016050 vesicle organization; GO:0016192 vesicle-mediated transport; GO:0016197 endosomal transport; GO:0016482 cytosolic transport; GO:0022607 cellular component a…	GO:0000323 lytic vacuole; GO:0005622 intracellular; GO:0005623 cell; GO:0005737 cytoplasm; GO:0005764 lysosome; GO:0005768 endosome; GO:0005773 vacuole; GO:0010008 endosome membrane; GO:0012505 endomembrane system; GO:0016020 membrane; GO:0019898 extrinsic component of membrane; GO:0030027 lamellipodium; GO:0030904 retromer complex; GO:0030905 retromer, tubulation complex; GO:0031090 organelle me…	GO:0005102 receptor binding; GO:0005154 epidermal growth factor receptor binding; GO:0005158 insulin receptor binding; GO:0005488 binding; GO:0005515 protein binding; GO:0005543 phospholipid binding; GO:0008289 lipid binding; GO:0035091 phosphatidylinositol binding; GO:0042802 identical protein binding; GO:0042803 protein homodimerization activity; GO:0043167 ion binding; GO:0043168 anion binding…	PF00787; PF09325	PX domain; Vps5 C terminal like	U	KOG2273	Membrane coat complex Retromer, subunit VPS5/SNX1, Sorting nexins, and related PX domain-containing proteins
Q99880	37	S	1.532	0.00296089	Up	Histone H2B type 1-L OS=Homo sapiens OX=9606 GN=H2BC13 PE=1 SV=3	H2BC13	0.99831	0.000121892	170.22	2	KES(0.998)YS(0.002)VYVYK	-0.59553	0.707	0.854	0.861	1.239	1.199	1.273	nucleus	K11252	H2B; histone H2B	map05034 Alcoholism; map05203 Viral carcinogenesis; map05322 Systemic lupus erythematosus	GO:0006323 DNA packaging; GO:0006325 chromatin organization; GO:0006333 chromatin assembly or disassembly; GO:0006334 nucleosome assembly; GO:0006464 cellular protein modification process; GO:0006807 nitrogen compound metabolic process; GO:0006996 organelle organization; GO:0008152 metabolic process; GO:0009987 cellular process; GO:0016043 cellular component organization; GO:0016567 protein ubiqu…	GO:0000785 chromatin; GO:0000786 nucleosome; GO:0005622 intracellular; GO:0005623 cell; GO:0005634 nucleus; GO:0005654 nucleoplasm; GO:0005694 chromosome; GO:0005737 cytoplasm; GO:0005829 cytosol; GO:0031974 membrane-enclosed lumen; GO:0031981 nuclear lumen; GO:0032991 macromolecular complex; GO:0032993 protein-DNA complex; GO:0043226 organelle; GO:0043227 membrane-bounded organelle; GO:0043228 n…	GO:0003676 nucleic acid binding; GO:0003677 DNA binding; GO:0005488 binding; GO:0097159 organic cyclic compound binding; GO:1901363 heterocyclic compound binding;	PF00125	Core histone H2A/H2B/H3/H4	B	KOG1744	Histone H2B
O60825	466	S	1.677	0.0040368	Up	6-phosphofructo-2-kinase/fructose-2,6-bisphosphatase 2 OS=Homo sapiens OX=9606 GN=PFKFB2 PE=1 SV=2	PFKFB2	0.999998	2.63345e-31	274.89	2	NS(1)FTPLSSSNTIR	1.3559	0.627	0.789	0.831	1.299	1.228	1.241	cytoplasm,nucleus	K19029	PFKFB2; 6-phosphofructo-2-kinase / fructose-2,6-biphosphatase 2 [EC:2.7.1.105 3.1.3.46]	map00051 Fructose and mannose metabolism; map01100 Metabolic pathways; map04152 AMPK signaling pathway; map04919 Thyroid hormone signaling pathway	GO:0002791 regulation of peptide secretion; GO:0002793 positive regulation of peptide secretion; GO:0005975 carbohydrate metabolic process; GO:0005996 monosaccharide metabolic process; GO:0006000 fructose metabolic process; GO:0006003 fructose 2,6-bisphosphate metabolic process; GO:0006006 glucose metabolic process; GO:0006007 glucose catabolic process; GO:0006082 organic acid metabolic process; …	GO:0005622 intracellular; GO:0005623 cell; GO:0005634 nucleus; GO:0005654 nucleoplasm; GO:0005737 cytoplasm; GO:0005829 cytosol; GO:0031974 membrane-enclosed lumen; GO:0031981 nuclear lumen; GO:0043226 organelle; GO:0043227 membrane-bounded organelle; GO:0043229 intracellular organelle; GO:0043231 intracellular membrane-bounded organelle; GO:0043233 organelle lumen; GO:0044422 organelle part; GO:…	GO:0003824 catalytic activity; GO:0003873 6-phosphofructo-2-kinase activity; GO:0004331 fructose-2,6-bisphosphate 2-phosphatase activity; GO:0005488 binding; GO:0005515 protein binding; GO:0008443 phosphofructokinase activity; GO:0016301 kinase activity; GO:0016740 transferase activity; GO:0016772 transferase activity, transferring phosphorus-containing groups; GO:0016773 phosphotransferase activ…	PF01591; PF00300	6-phosphofructo-2-kinase; Histidine phosphatase superfamily (branch 1)	F	KOG0234	Fructose-6-phosphate 2-kinase/fructose-2,6-biphosphatase
O75128	1227	S	1.818	0.00624191	Up	Protein cordon-bleu OS=Homo sapiens OX=9606 GN=COBL PE=1 SV=2	COBL	0.995158	8.9827e-07	160.52	2	FS(0.995)T(0.005)GTLSNTADAR	-1.2321		0.656	0.701	1.149	1.156	1.396	nucleus	K18623	COBL; protein cordon-bleu		GO:0000578 embryonic axis specification; GO:0000902 cell morphogenesis; GO:0000904 cell morphogenesis involved in differentiation; GO:0001756 somitogenesis; GO:0001757 somite specification; GO:0001838 embryonic epithelial tube formation; GO:0001841 neural tube formation; GO:0001843 neural tube closure; GO:0001889 liver development; GO:0002009 morphogenesis of an epithelium; GO:0003002 regionaliza…	GO:0001726 ruffle; GO:0005622 intracellular; GO:0005623 cell; GO:0005737 cytoplasm; GO:0005829 cytosol; GO:0005856 cytoskeleton; GO:0005886 plasma membrane; GO:0005938 cell cortex; GO:0016020 membrane; GO:0030424 axon; GO:0030425 dendrite; GO:0030426 growth cone; GO:0030427 site of polarized growth; GO:0031252 cell leading edge; GO:0033267 axon part; GO:0036477 somatodendritic compartment; GO:004…	GO:0003779 actin binding; GO:0003785 actin monomer binding; GO:0005488 binding; GO:0005515 protein binding; GO:0008092 cytoskeletal protein binding;	PF09469	Cordon-bleu domain
O75128	962	S	1.593	0.011428	Up	Protein cordon-bleu OS=Homo sapiens OX=9606 GN=COBL PE=1 SV=2	COBL	0.999988	5.51333e-07	171.51	3	KLS(1)TQDRPAAIHR	-1.537	0.703	0.706	0.917	1.363	1.234	1.109	nucleus	K18623	COBL; protein cordon-bleu		GO:0000578 embryonic axis specification; GO:0000902 cell morphogenesis; GO:0000904 cell morphogenesis involved in differentiation; GO:0001756 somitogenesis; GO:0001757 somite specification; GO:0001838 embryonic epithelial tube formation; GO:0001841 neural tube formation; GO:0001843 neural tube closure; GO:0001889 liver development; GO:0002009 morphogenesis of an epithelium; GO:0003002 regionaliza…	GO:0001726 ruffle; GO:0005622 intracellular; GO:0005623 cell; GO:0005737 cytoplasm; GO:0005829 cytosol; GO:0005856 cytoskeleton; GO:0005886 plasma membrane; GO:0005938 cell cortex; GO:0016020 membrane; GO:0030424 axon; GO:0030425 dendrite; GO:0030426 growth cone; GO:0030427 site of polarized growth; GO:0031252 cell leading edge; GO:0033267 axon part; GO:0036477 somatodendritic compartment; GO:004…	GO:0003779 actin binding; GO:0003785 actin monomer binding; GO:0005488 binding; GO:0005515 protein binding; GO:0008092 cytoskeletal protein binding;	PF09469	Cordon-bleu domain
O75157	206	S	2.604	0.0130049	Up	TSC22 domain family protein 2 OS=Homo sapiens OX=9606 GN=TSC22D2 PE=1 SV=3	TSC22D2	0.99547	8.52171e-06	172.92	2	HS(0.004)S(0.995)TFDQTAER	-2.1784	0.357	0.567	0.788	1.574	1.551	1.333	nucleus				GO:0006355 regulation of transcription, DNA-templated; GO:0006357 regulation of transcription from RNA polymerase II promoter; GO:0009889 regulation of biosynthetic process; GO:0010468 regulation of gene expression; GO:0010556 regulation of macromolecule biosynthetic process; GO:0019219 regulation of nucleobase-containing compound metabolic process; GO:0019222 regulation of metabolic process; GO:…	GO:0005622 intracellular; GO:0005623 cell; GO:0005634 nucleus; GO:0005737 cytoplasm; GO:0043226 organelle; GO:0043227 membrane-bounded organelle; GO:0043229 intracellular organelle; GO:0043231 intracellular membrane-bounded organelle; GO:0044424 intracellular part; GO:0044464 cell part;	GO:0000981 RNA polymerase II transcription factor activity, sequence-specific DNA binding; GO:0003700 transcription factor activity, sequence-specific DNA binding;			K	KOG4797	Transcriptional regulator
O75376	1450	S	2.146	0.0116072	Up	Nuclear receptor corepressor 1 OS=Homo sapiens OX=9606 GN=NCOR1 PE=1 SV=2	NCOR1	0.999987	3.68728e-49	285.31	2	HTS(1)VVSSGPSVLR	1.675	0.474	0.725	0.823	1.602	1.289	1.448	nucleus	K04650	NCOR1, N-CoR; nuclear receptor co-repressor 1	map01522 Endocrine resistance; map04919 Thyroid hormone signaling pathway; map05202 Transcriptional misregulation in cancer	GO:0000122 negative regulation of transcription from RNA polymerase II promoter; GO:0000226 microtubule cytoskeleton organization; GO:0001775 cell activation; GO:0001932 regulation of protein phosphorylation; GO:0001933 negative regulation of protein phosphorylation; GO:0002155 regulation of thyroid hormone mediated signaling pathway; GO:0002262 myeloid cell homeostasis; GO:0002361 CD4-positive, …	GO:0000118 histone deacetylase complex; GO:0000228 nuclear chromosome; GO:0000785 chromatin; GO:0000790 nuclear chromatin; GO:0005622 intracellular; GO:0005623 cell; GO:0005634 nucleus; GO:0005654 nucleoplasm; GO:0005667 transcription factor complex; GO:0005694 chromosome; GO:0005737 cytoplasm; GO:0005819 spindle; GO:0005829 cytosol; GO:0005856 cytoskeleton; GO:0005874 microtubule; GO:0005876 spi…	GO:0000981 RNA polymerase II transcription factor activity, sequence-specific DNA binding; GO:0001012 RNA polymerase II regulatory region DNA binding; GO:0001067 regulatory region nucleic acid binding; GO:0001085 RNA polymerase II transcription factor binding; GO:0001102 RNA polymerase II activating transcription factor binding; GO:0003676 nucleic acid binding; GO:0003677 DNA binding; GO:0003682 …	PF00249	Myb-like DNA-binding domain	K	KOG1878	Nuclear receptor coregulator SMRT/SMRTER, contains Myb-like domains
O75396	177	S	0.61	0.0335835	Down	Vesicle-trafficking protein SEC22b OS=Homo sapiens OX=9606 GN=SEC22B PE=1 SV=4	SEC22B	0.98185	0.00193255	112.73	2	ANNLSS(0.018)LS(0.982)KK	-0.63839	1.248	1.466	0.923	0.763	0.647	0.809	endoplasmic reticulum,mitochondria	K08517	SEC22; vesicle transport protein SEC22	map04130 SNARE interactions in vesicular transport; map04145 Phagosome; map05134 Legionellosis	GO:0002376 immune system process; GO:0002474 antigen processing and presentation of peptide antigen via MHC class I; GO:0002478 antigen processing and presentation of exogenous peptide antigen; GO:0002479 antigen processing and presentation of exogenous peptide antigen via MHC class I, TAP-dependent; GO:0006810 transport; GO:0006888 ER to Golgi vesicle-mediated transport; GO:0006890 retrograde ve…	GO:0000139 Golgi membrane; GO:0005622 intracellular; GO:0005623 cell; GO:0005737 cytoplasm; GO:0005783 endoplasmic reticulum; GO:0005789 endoplasmic reticulum membrane; GO:0005793 endoplasmic reticulum-Golgi intermediate compartment; GO:0005794 Golgi apparatus; GO:0005798 Golgi-associated vesicle; GO:0012505 endomembrane system; GO:0012506 vesicle membrane; GO:0012507 ER to Golgi transport vesicl…	GO:0000149 SNARE binding; GO:0005484 SNAP receptor activity; GO:0005488 binding; GO:0005515 protein binding; GO:0019905 syntaxin binding;	PF13774	Regulated-SNARE-like domain	U	KOG0862	Synaptobrevin/VAMP-like protein SEC22
O75396	137	S	1.583	0.0266003	Up	Vesicle-trafficking protein SEC22b OS=Homo sapiens OX=9606 GN=SEC22B PE=1 SV=4	SEC22B	1	1.00646e-31	258.79	2	NLGS(1)INTELQDVQR	2.2159	0.6	0.812	0.955	1.312	1.189	1.247	endoplasmic reticulum,mitochondria	K08517	SEC22; vesicle transport protein SEC22	map04130 SNARE interactions in vesicular transport; map04145 Phagosome; map05134 Legionellosis	GO:0002376 immune system process; GO:0002474 antigen processing and presentation of peptide antigen via MHC class I; GO:0002478 antigen processing and presentation of exogenous peptide antigen; GO:0002479 antigen processing and presentation of exogenous peptide antigen via MHC class I, TAP-dependent; GO:0006810 transport; GO:0006888 ER to Golgi vesicle-mediated transport; GO:0006890 retrograde ve…	GO:0000139 Golgi membrane; GO:0005622 intracellular; GO:0005623 cell; GO:0005737 cytoplasm; GO:0005783 endoplasmic reticulum; GO:0005789 endoplasmic reticulum membrane; GO:0005793 endoplasmic reticulum-Golgi intermediate compartment; GO:0005794 Golgi apparatus; GO:0005798 Golgi-associated vesicle; GO:0012505 endomembrane system; GO:0012506 vesicle membrane; GO:0012507 ER to Golgi transport vesicl…	GO:0000149 SNARE binding; GO:0005484 SNAP receptor activity; GO:0005488 binding; GO:0005515 protein binding; GO:0019905 syntaxin binding;	PF13774	Regulated-SNARE-like domain	U	KOG0862	Synaptobrevin/VAMP-like protein SEC22
O75410	276	S	1.532	0.0149553	Up	Transforming acidic coiled-coil-containing protein 1 OS=Homo sapiens OX=9606 GN=TACC1 PE=1 SV=2	TACC1	0.999707	1.58742e-91	298.91	3	ASYHFSPEELDENTS(1)PLLGDAR	-0.99221	0.697	0.753	0.961	1.202	1.155	1.336	nucleus	K14281	TACC1; transforming acidic coiled-coil-containing protein 1		GO:0000226 microtubule cytoskeleton organization; GO:0006810 transport; GO:0006996 organelle organization; GO:0007010 cytoskeleton organization; GO:0007017 microtubule-based process; GO:0007097 nuclear migration; GO:0007275 multicellular organism development; GO:0007399 nervous system development; GO:0007417 central nervous system development; GO:0007420 brain development; GO:0008283 cell prolife…	GO:0005622 intracellular; GO:0005623 cell; GO:0005737 cytoplasm; GO:0005856 cytoskeleton; GO:0015630 microtubule cytoskeleton; GO:0043226 organelle; GO:0043228 non-membrane-bounded organelle; GO:0043229 intracellular organelle; GO:0043232 intracellular non-membrane-bounded organelle; GO:0044424 intracellular part; GO:0044464 cell part;	GO:0005488 binding; GO:0005515 protein binding; GO:0019904 protein domain specific binding;
O75494	129	S	1.516	0.0322638	Up	Serine/arginine-rich splicing factor 10 OS=Homo sapiens OX=9606 GN=SRSF10 PE=1 SV=1	SRSF10	1	0.00152713	157.52	2	S(1)RS(1)RS(1)FDYNYR	-0.032317	0.79	0.956	0.696	1.185	1.066	1.452	nucleus	K12900	FUSIP1; FUS-interacting serine-arginine-rich protein 1	map03040 Spliceosome	GO:0000244 spliceosomal tri-snRNP complex assembly; GO:0000245 spliceosomal complex assembly; GO:0000375 RNA splicing, via transesterification reactions; GO:0000377 RNA splicing, via transesterification reactions with bulged adenosine as nucleophile; GO:0000387 spliceosomal snRNP assembly; GO:0000398 mRNA splicing, via spliceosome; GO:0006139 nucleobase-containing compound metabolic process; GO:0…	GO:0005622 intracellular; GO:0005623 cell; GO:0005634 nucleus; GO:0005654 nucleoplasm; GO:0005737 cytoplasm; GO:0016604 nuclear body; GO:0016607 nuclear speck; GO:0031974 membrane-enclosed lumen; GO:0031981 nuclear lumen; GO:0043226 organelle; GO:0043227 membrane-bounded organelle; GO:0043229 intracellular organelle; GO:0043231 intracellular membrane-bounded organelle; GO:0043233 organelle lumen;…	GO:0003676 nucleic acid binding; GO:0003723 RNA binding; GO:0005488 binding; GO:0005515 protein binding; GO:0019904 protein domain specific binding; GO:0050733 RS domain binding; GO:0051082 unfolded protein binding; GO:0097159 organic cyclic compound binding; GO:1901363 heterocyclic compound binding;	PF00076	RNA recognition motif. (a.k.a. RRM, RBD, or RNP domain)	A	KOG0118	FOG: RRM domain
O75592	3505	S	1.847	0.00528305	Up	E3 ubiquitin-protein ligase MYCBP2 OS=Homo sapiens OX=9606 GN=MYCBP2 PE=1 SV=4	MYCBP2	0.999999	2.67223e-09	159.83	2	VNS(1)GDTEVGSSLLR	1.1803	0.573	0.78	0.764	1.293	1.19	1.427	nucleus	K10693	MYCBP2, PAM; E3 ubiquitin-protein ligase MYCBP2 [EC:2.3.2.27]	map04361 Axon regeneration	GO:0000902 cell morphogenesis; GO:0000904 cell morphogenesis involved in differentiation; GO:0003008 system process; GO:0006464 cellular protein modification process; GO:0006807 nitrogen compound metabolic process; GO:0006928 movement of cell or subcellular component; GO:0006935 chemotaxis; GO:0007275 multicellular organism development; GO:0007399 nervous system development; GO:0007409 axonogenes…	GO:0005622 intracellular; GO:0005623 cell; GO:0005634 nucleus; GO:0005856 cytoskeleton; GO:0015630 microtubule cytoskeleton; GO:0030424 axon; GO:0042995 cell projection; GO:0043005 neuron projection; GO:0043226 organelle; GO:0043227 membrane-bounded organelle; GO:0043228 non-membrane-bounded organelle; GO:0043229 intracellular organelle; GO:0043231 intracellular membrane-bounded organelle; GO:004…	GO:0003824 catalytic activity; GO:0004842 ubiquitin-protein transferase activity; GO:0005085 guanyl-nucleotide exchange factor activity; GO:0005488 binding; GO:0005515 protein binding; GO:0008270 zinc ion binding; GO:0008536 Ran GTPase binding; GO:0016740 transferase activity; GO:0017016 Ras GTPase binding; GO:0019787 ubiquitin-like protein transferase activity; GO:0019899 enzyme binding; GO:0031…	PF08005; PF08239; PF13639	PHR domain ; Bacterial SH3 domain; Ring finger domain	O	KOG1428	Inhibitor of type V adenylyl cyclases/Neuronal presynaptic protein Highwire/PAM/RPM-1
O75815	363	S	2.174	0.040123	Up	Breast cancer anti-estrogen resistance protein 3 OS=Homo sapiens OX=9606 GN=BCAR3 PE=1 SV=1	BCAR3	0.99774	4.30209e-11	143.1	2	LPPQSSGVDTS(0.002)PCPNS(0.998)PVFR	0.58841	0.448	0.872	0.601	0.959	1.485	1.733	nucleus	K23688			GO:0001654 eye development; GO:0001932 regulation of protein phosphorylation; GO:0001934 positive regulation of protein phosphorylation; GO:0002088 lens development in camera-type eye; GO:0002089 lens morphogenesis in camera-type eye; GO:0007154 cell communication; GO:0007165 signal transduction; GO:0007275 multicellular organism development; GO:0007423 sensory organ development; GO:0009653 anato…		GO:0005070 SH3/SH2 adaptor activity; GO:0005488 binding; GO:0005515 protein binding; GO:0030674 protein binding, bridging; GO:0035591 signaling adaptor activity; GO:0060090 binding, bridging;	PF00017	SH2 domain
O75815	78	S	1.602	0.00289588	Up	Breast cancer anti-estrogen resistance protein 3 OS=Homo sapiens OX=9606 GN=BCAR3 PE=1 SV=1	BCAR3	0.998264	7.88128e-21	181.84	3	SCDDFSHMGTLPHS(0.002)KS(0.998)PR	1.2045	0.763	0.791	0.773	1.179	1.421	1.127	nucleus	K23688			GO:0001654 eye development; GO:0001932 regulation of protein phosphorylation; GO:0001934 positive regulation of protein phosphorylation; GO:0002088 lens development in camera-type eye; GO:0002089 lens morphogenesis in camera-type eye; GO:0007154 cell communication; GO:0007165 signal transduction; GO:0007275 multicellular organism development; GO:0007423 sensory organ development; GO:0009653 anato…		GO:0005070 SH3/SH2 adaptor activity; GO:0005488 binding; GO:0005515 protein binding; GO:0030674 protein binding, bridging; GO:0035591 signaling adaptor activity; GO:0060090 binding, bridging;	PF00017	SH2 domain
O75815	32	S	1.525	0.00779065	Up	Breast cancer anti-estrogen resistance protein 3 OS=Homo sapiens OX=9606 GN=BCAR3 PE=1 SV=1	BCAR3	1	1.90975e-06	95.548	4	S(1)PLAEHRPDAYQDVSIHGTLPR	-3.0546	0.686	0.886	0.824	1.139	1.309	1.206	nucleus	K23688			GO:0001654 eye development; GO:0001932 regulation of protein phosphorylation; GO:0001934 positive regulation of protein phosphorylation; GO:0002088 lens development in camera-type eye; GO:0002089 lens morphogenesis in camera-type eye; GO:0007154 cell communication; GO:0007165 signal transduction; GO:0007275 multicellular organism development; GO:0007423 sensory organ development; GO:0009653 anato…		GO:0005070 SH3/SH2 adaptor activity; GO:0005488 binding; GO:0005515 protein binding; GO:0030674 protein binding, bridging; GO:0035591 signaling adaptor activity; GO:0060090 binding, bridging;	PF00017	SH2 domain
O75955	385	S	1.592	0.010565	Up	Flotillin-1 OS=Homo sapiens OX=9606 GN=FLOT1 PE=1 SV=3	FLOT1	0.932223	9.73865e-05	108.41	2	ITLVSS(0.004)GS(0.932)GT(0.064)MGAAK	0.35762	0.794	0.836	0.82	1.165		1.436	cytoplasm	K07192	FLOT; flotillin	map04910 Insulin signaling pathway	GO:0000902 cell morphogenesis; GO:0000904 cell morphogenesis involved in differentiation; GO:0001765 membrane raft assembly; GO:0001817 regulation of cytokine production; GO:0001819 positive regulation of cytokine production; GO:0001932 regulation of protein phosphorylation; GO:0001934 positive regulation of protein phosphorylation; GO:0002090 regulation of receptor internalization; GO:0002682 re…	GO:0001931 uropod; GO:0005622 intracellular; GO:0005623 cell; GO:0005737 cytoplasm; GO:0005768 endosome; GO:0005769 early endosome; GO:0005813 centrosome; GO:0005815 microtubule organizing center; GO:0005856 cytoskeleton; GO:0005886 plasma membrane; GO:0005901 caveola; GO:0005911 cell-cell junction; GO:0005912 adherens junction; GO:0005913 cell-cell adherens junction; GO:0012505 endomembrane syst…	GO:0002020 protease binding; GO:0005102 receptor binding; GO:0005488 binding; GO:0005515 protein binding; GO:0019899 enzyme binding; GO:0035254 glutamate receptor binding; GO:0035255 ionotropic glutamate receptor binding; GO:0046982 protein heterodimerization activity; GO:0046983 protein dimerization activity;			UZ	KOG2668	Flotillins
O75962	2429	S	0.638	0.00892798	Down	Triple functional domain protein OS=Homo sapiens OX=9606 GN=TRIO PE=1 SV=2	TRIO	0.933179	2.82038e-06	133.93	2	GAANASGS(0.067)S(0.933)PDAPAK	-2.47	1.255	1.265	1.235	0.653	0.879	0.863	nucleus	K08810	TRIO; triple functional domain protein [EC:2.7.11.1]		GO:0006464 cellular protein modification process; GO:0006468 protein phosphorylation; GO:0006793 phosphorus metabolic process; GO:0006796 phosphate-containing compound metabolic process; GO:0006807 nitrogen compound metabolic process; GO:0006810 transport; GO:0007154 cell communication; GO:0007165 signal transduction; GO:0007166 cell surface receptor signaling pathway; GO:0007167 enzyme linked re…	GO:0005622 intracellular; GO:0005623 cell; GO:0005634 nucleus; GO:0005654 nucleoplasm; GO:0005737 cytoplasm; GO:0005829 cytosol; GO:0005856 cytoskeleton; GO:0015629 actin cytoskeleton; GO:0031974 membrane-enclosed lumen; GO:0031981 nuclear lumen; GO:0043226 organelle; GO:0043227 membrane-bounded organelle; GO:0043228 non-membrane-bounded organelle; GO:0043229 intracellular organelle; GO:0043231 i…	GO:0003824 catalytic activity; GO:0004672 protein kinase activity; GO:0004674 protein serine/threonine kinase activity; GO:0005085 guanyl-nucleotide exchange factor activity; GO:0005088 Ras guanyl-nucleotide exchange factor activity; GO:0005089 Rho guanyl-nucleotide exchange factor activity; GO:0005096 GTPase activator activity; GO:0005488 binding; GO:0005515 protein binding; GO:0008047 enzyme ac…	PF00650; PF00435; PF00621; PF00169; PF00018; PF07679; PF00069	CRAL/TRIO domain; Spectrin repeat; RhoGEF domain; PH domain; SH3 domain; Immunoglobulin I-set domain; Protein kinase domain	T	KOG4240	Multidomain protein, contains SPEC repeats, PH, SH3, and separate rac-specific and rho-specific guanine nucleotide exchange factor domains
O75970	230	S	1.508	0.0277433	Up	Multiple PDZ domain protein OS=Homo sapiens OX=9606 GN=MPDZ PE=1 SV=2	MPDZ	0.999998	5.25919e-16	200.9	2	GSLPQLVS(1)PIVSR	-0.93963	0.671	0.759	0.981	1.328	1.1	1.208	cytoplasm	K06095	MPDZ, MUPP1, Patj; multiple PDZ domain protein	map04391 Hippo signaling pathway - fly; map04530 Tight junction	GO:0007154 cell communication; GO:0007155 cell adhesion; GO:0007165 signal transduction; GO:0007272 ensheathment of neurons; GO:0007275 multicellular organism development; GO:0007399 nervous system development; GO:0008366 axon ensheathment; GO:0009987 cellular process; GO:0022610 biological adhesion; GO:0023052 signaling; GO:0032501 multicellular organismal process; GO:0032502 developmental proce…	GO:0005622 intracellular; GO:0005623 cell; GO:0005737 cytoplasm; GO:0005886 plasma membrane; GO:0005911 cell-cell junction; GO:0005923 bicellular tight junction; GO:0012505 endomembrane system; GO:0014069 postsynaptic density; GO:0016020 membrane; GO:0016324 apical plasma membrane; GO:0016327 apicolateral plasma membrane; GO:0030054 cell junction; GO:0030425 dendrite; GO:0031410 cytoplasmic vesic…	GO:0005488 binding; GO:0005515 protein binding; GO:0008022 protein C-terminus binding;	PF09045; PF00595	L27_2; PDZ domain (Also known as DHR or GLGF)	S	KOG3528	FOG: PDZ domain
O76094	625	S	0.048	0.00601627	Down	Signal recognition particle subunit SRP72 OS=Homo sapiens OX=9606 GN=SRP72 PE=1 SV=3	SRP72	0.958715	2.41324e-48	254.42	3	TVS(0.006)S(0.83)PPT(0.205)S(0.959)PRPGSAATVSASTSNIIPPR	0.33938	1.159	1.468	2.018		0.038	0.111	cytoplasm,nucleus	K03108	SRP72; signal recognition particle subunit SRP72	map03060 Protein export	GO:0006605 protein targeting; GO:0006612 protein targeting to membrane; GO:0006613 cotranslational protein targeting to membrane; GO:0006614 SRP-dependent cotranslational protein targeting to membrane; GO:0006616 SRP-dependent cotranslational protein targeting to membrane, translocation; GO:0006810 transport; GO:0006886 intracellular protein transport; GO:0008104 protein localization; GO:0015031 …	GO:0005622 intracellular; GO:0005623 cell; GO:0005737 cytoplasm; GO:0005783 endoplasmic reticulum; GO:0005786 signal recognition particle, endoplasmic reticulum targeting; GO:0005829 cytosol; GO:0012505 endomembrane system; GO:0032991 macromolecular complex; GO:0043226 organelle; GO:0043227 membrane-bounded organelle; GO:0043229 intracellular organelle; GO:0043231 intracellular membrane-bounded o…	GO:0003676 nucleic acid binding; GO:0003723 RNA binding; GO:0005047 signal recognition particle binding; GO:0005488 binding; GO:0005515 protein binding; GO:0008312 7S RNA binding; GO:0019904 protein domain specific binding; GO:0030911 TPR domain binding; GO:0043021 ribonucleoprotein complex binding; GO:0044877 macromolecular complex binding; GO:0097159 organic cyclic compound binding; GO:1901363 …	PF08492	SRP72 RNA-binding domain	U	KOG2376	Signal recognition particle, subunit Srp72
O94804	450	S	2.798	0.037028	Up	Serine/threonine-protein kinase 10 OS=Homo sapiens OX=9606 GN=STK10 PE=1 SV=1	STK10	0.974815	3.6433e-20	163.29	2	AS(0.025)QS(0.975)RPNS(0.885)S(0.115)ALET(0.001)LGGEK	-2.3863	0.423	0.611		0.989	1.908	1.442	mitochondria	K08837	STK10, LOK; serine/threonine kinase 10 [EC:2.7.11.1]	map04914 Progesterone-mediated oocyte maturation	GO:0001775 cell activation; GO:0001932 regulation of protein phosphorylation; GO:0001934 positive regulation of protein phosphorylation; GO:0002252 immune effector process; GO:0002263 cell activation involved in immune response; GO:0002274 myeloid leukocyte activation; GO:0002275 myeloid cell activation involved in immune response; GO:0002283 neutrophil activation involved in immune response; GO:…	GO:0005622 intracellular; GO:0005623 cell; GO:0005737 cytoplasm; GO:0005886 plasma membrane; GO:0012505 endomembrane system; GO:0012506 vesicle membrane; GO:0016020 membrane; GO:0030141 secretory granule; GO:0030659 cytoplasmic vesicle membrane; GO:0030667 secretory granule membrane; GO:0031090 organelle membrane; GO:0031410 cytoplasmic vesicle; GO:0031982 vesicle; GO:0035579 specific granule mem…	GO:0003824 catalytic activity; GO:0004672 protein kinase activity; GO:0004674 protein serine/threonine kinase activity; GO:0005488 binding; GO:0005515 protein binding; GO:0016301 kinase activity; GO:0016740 transferase activity; GO:0016772 transferase activity, transferring phosphorus-containing groups; GO:0016773 phosphotransferase activity, alcohol group as acceptor; GO:0042802 identical protei…	PF00069	Protein kinase domain	T	KOG0579	Ste20-like serine/threonine protein kinase
O94880	835	S	1.875	0.00225047	Up	PHD finger protein 14 OS=Homo sapiens OX=9606 GN=PHF14 PE=1 SV=2	PHF14	1	1.99181e-08	174.05	2	S(1)FVPEEEKHEER	-4.9705	0.619	0.816	0.781	1.451	1.399	1.304	nucleus				GO:0000122 negative regulation of transcription from RNA polymerase II promoter; GO:0006355 regulation of transcription, DNA-templated; GO:0006357 regulation of transcription from RNA polymerase II promoter; GO:0007275 multicellular organism development; GO:0008285 negative regulation of cell proliferation; GO:0009889 regulation of biosynthetic process; GO:0009890 negative regulation of biosynthe…	GO:0005622 intracellular; GO:0005623 cell; GO:0005634 nucleus; GO:0043226 organelle; GO:0043227 membrane-bounded organelle; GO:0043229 intracellular organelle; GO:0043231 intracellular membrane-bounded organelle; GO:0044424 intracellular part; GO:0044464 cell part;		PF00628; PF13832	PHD-finger; PHD-zinc-finger like domain	K	KOG0957	PHD finger protein
O94880	290	S	1.767	0.00406969	Up	PHD finger protein 14 OS=Homo sapiens OX=9606 GN=PHF14 PE=1 SV=2	PHF14	0.99787	7.98536e-52	251.21	2	NSADDEELT(1)NDS(0.998)LT(0.002)LSQSK	0.82261	0.826	0.745	0.73	1.222	1.6	1.244	nucleus				GO:0000122 negative regulation of transcription from RNA polymerase II promoter; GO:0006355 regulation of transcription, DNA-templated; GO:0006357 regulation of transcription from RNA polymerase II promoter; GO:0007275 multicellular organism development; GO:0008285 negative regulation of cell proliferation; GO:0009889 regulation of biosynthetic process; GO:0009890 negative regulation of biosynthe…	GO:0005622 intracellular; GO:0005623 cell; GO:0005634 nucleus; GO:0043226 organelle; GO:0043227 membrane-bounded organelle; GO:0043229 intracellular organelle; GO:0043231 intracellular membrane-bounded organelle; GO:0044424 intracellular part; GO:0044464 cell part;		PF00628; PF13832	PHD-finger; PHD-zinc-finger like domain	K	KOG0957	PHD finger protein
O94880	302	S	1.812	0.0232234	Up	PHD finger protein 14 OS=Homo sapiens OX=9606 GN=PHF14 PE=1 SV=2	PHF14	1	0.000741815	104.49	2	SNEDS(1)LILEK	-1.9644	0.656	0.713	0.891	1.035	1.637	1.423	nucleus				GO:0000122 negative regulation of transcription from RNA polymerase II promoter; GO:0006355 regulation of transcription, DNA-templated; GO:0006357 regulation of transcription from RNA polymerase II promoter; GO:0007275 multicellular organism development; GO:0008285 negative regulation of cell proliferation; GO:0009889 regulation of biosynthetic process; GO:0009890 negative regulation of biosynthe…	GO:0005622 intracellular; GO:0005623 cell; GO:0005634 nucleus; GO:0043226 organelle; GO:0043227 membrane-bounded organelle; GO:0043229 intracellular organelle; GO:0043231 intracellular membrane-bounded organelle; GO:0044424 intracellular part; GO:0044464 cell part;		PF00628; PF13832	PHD-finger; PHD-zinc-finger like domain	K	KOG0957	PHD finger protein
O94916	229	S	2.656	0.0076005	Up	Nuclear factor of activated T-cells 5 OS=Homo sapiens OX=9606 GN=NFAT5 PE=1 SV=1	NFAT5	1	3.88372e-35	234.3	2	DCEESNMDIFDADS(1)AK	3.4002	0.478	0.672	0.693	1.615	1.648		nucleus	K17335	NFAT5; nuclear factor of activated T-cells 5		GO:0001816 cytokine production; GO:0003008 system process; GO:0006139 nucleobase-containing compound metabolic process; GO:0006351 transcription, DNA-templated; GO:0006355 regulation of transcription, DNA-templated; GO:0006357 regulation of transcription from RNA polymerase II promoter; GO:0006366 transcription from RNA polymerase II promoter; GO:0006725 cellular aromatic compound metabolic proce…	GO:0005622 intracellular; GO:0005623 cell; GO:0005634 nucleus; GO:0005654 nucleoplasm; GO:0005737 cytoplasm; GO:0005829 cytosol; GO:0031974 membrane-enclosed lumen; GO:0031981 nuclear lumen; GO:0043226 organelle; GO:0043227 membrane-bounded organelle; GO:0043229 intracellular organelle; GO:0043231 intracellular membrane-bounded organelle; GO:0043233 organelle lumen; GO:0044422 organelle part; GO:…	GO:0000976 transcription regulatory region sequence-specific DNA binding; GO:0000977 RNA polymerase II regulatory region sequence-specific DNA binding; GO:0000978 RNA polymerase II core promoter proximal region sequence-specific DNA binding; GO:0000981 RNA polymerase II transcription factor activity, sequence-specific DNA binding; GO:0000982 transcription factor activity, RNA polymerase II core p…	PF00554	Rel homology domain (RHD)
O95070	12	S	0.523	0.0292352	Down	Protein YIF1A OS=Homo sapiens OX=9606 GN=YIF1A PE=1 SV=2	YIF1A	1	2.67627e-08	166.65	2	AYHSGYGAHGS(1)K	-2.8316	1.175	1.699	1.009	0.754	0.743	0.535	plasma membrane	K20362	YIF1; protein transport protein YIF1		GO:0006810 transport; GO:0006888 ER to Golgi vesicle-mediated transport; GO:0006950 response to stress; GO:0006986 response to unfolded protein; GO:0007154 cell communication; GO:0007165 signal transduction; GO:0009987 cellular process; GO:0010033 response to organic substance; GO:0016192 vesicle-mediated transport; GO:0023052 signaling; GO:0030968 endoplasmic reticulum unfolded protein response;…	GO:0000139 Golgi membrane; GO:0005622 intracellular; GO:0005623 cell; GO:0005737 cytoplasm; GO:0005783 endoplasmic reticulum; GO:0005789 endoplasmic reticulum membrane; GO:0005793 endoplasmic reticulum-Golgi intermediate compartment; GO:0005794 Golgi apparatus; GO:0005798 Golgi-associated vesicle; GO:0012505 endomembrane system; GO:0016020 membrane; GO:0016021 integral component of membrane; GO:0…				U	KOG3094	Predicted membrane protein
O95071	327	S	1.703	0.0121441	Up	E3 ubiquitin-protein ligase UBR5 OS=Homo sapiens OX=9606 GN=UBR5 PE=1 SV=2	UBR5	1	5.62006e-05	144.51	2	WLDGAS(1)FDNER	-1.2547	0.593	0.846	0.791	1.419	1.208	1.171	nucleus	K10593	EDD1, UBR5; E3 ubiquitin-protein ligase EDD1 [EC:2.3.2.26]	map04120 Ubiquitin mediated proteolysis	GO:0000209 protein polyubiquitination; GO:0006282 regulation of DNA repair; GO:0006464 cellular protein modification process; GO:0006508 proteolysis; GO:0006511 ubiquitin-dependent protein catabolic process; GO:0006807 nitrogen compound metabolic process; GO:0006950 response to stress; GO:0006974 cellular response to DNA damage stimulus; GO:0007154 cell communication; GO:0007165 signal transducti…	GO:0005622 intracellular; GO:0005623 cell; GO:0005634 nucleus; GO:0005654 nucleoplasm; GO:0005737 cytoplasm; GO:0005829 cytosol; GO:0031974 membrane-enclosed lumen; GO:0031981 nuclear lumen; GO:0032991 macromolecular complex; GO:0043226 organelle; GO:0043227 membrane-bounded organelle; GO:0043229 intracellular organelle; GO:0043231 intracellular membrane-bounded organelle; GO:0043233 organelle lu…	GO:0003824 catalytic activity; GO:0004842 ubiquitin-protein transferase activity; GO:0016740 transferase activity; GO:0019787 ubiquitin-like protein transferase activity; GO:0034450 ubiquitin-ubiquitin ligase activity; GO:0061630 ubiquitin protein ligase activity; GO:0061659 ubiquitin-like protein ligase activity;	PF00632	HECT-domain (ubiquitin-transferase)	O	KOG0943	Predicted ubiquitin-protein ligase/hyperplastic discs protein, HECT superfamily
O95249	141	S	2.178	0.0135117	Up	Golgi SNAP receptor complex member 1 OS=Homo sapiens OX=9606 GN=GOSR1 PE=1 SV=1	GOSR1	1	0.00208185	119.52	2	ERENLMGS(1)VR	-2.4189	0.603	0.683			1.307	1.494	cytoplasm	K08495	GOSR1, GOS1; golgi SNAP receptor complex member 1	map04130 SNARE interactions in vesicular transport	GO:0006810 transport; GO:0006888 ER to Golgi vesicle-mediated transport; GO:0006891 intra-Golgi vesicle-mediated transport; GO:0006906 vesicle fusion; GO:0006996 organelle organization; GO:0009987 cellular process; GO:0016043 cellular component organization; GO:0016050 vesicle organization; GO:0016192 vesicle-mediated transport; GO:0016197 endosomal transport; GO:0016482 cytosolic transport; GO:0…	GO:0000138 Golgi trans cisterna; GO:0000139 Golgi membrane; GO:0005622 intracellular; GO:0005623 cell; GO:0005737 cytoplasm; GO:0005794 Golgi apparatus; GO:0005795 Golgi stack; GO:0005797 Golgi medial cisterna; GO:0005801 cis-Golgi network; GO:0012505 endomembrane system; GO:0016020 membrane; GO:0016021 integral component of membrane; GO:0030133 transport vesicle; GO:0031090 organelle membrane; G…	GO:0000149 SNARE binding; GO:0005484 SNAP receptor activity; GO:0005488 binding; GO:0005515 protein binding;	PF12352	Snare region anchored in the vesicle membrane C-terminus	U	KOG3208	SNARE protein GS28
O95292	156	S	2.548	0.0191944	Up	Vesicle-associated membrane protein-associated protein B/C OS=Homo sapiens OX=9606 GN=VAPB PE=1 SV=3	VAPB	0.999184	8.1476e-10	157.74	2	S(0.999)LS(0.001)SSLDDTEVK	-0.47869	0.375	0.595	0.79	1.652	1.13	1.703	cytoplasm	K10707	VAPB, ALS8; vesicle-associated membrane protein-associated protein B	map04979 Cholesterol metabolism	GO:0006629 lipid metabolic process; GO:0006643 membrane lipid metabolic process; GO:0006665 sphingolipid metabolic process; GO:0006807 nitrogen compound metabolic process; GO:0006810 transport; GO:0006873 cellular ion homeostasis; GO:0006874 cellular calcium ion homeostasis; GO:0006875 cellular metal ion homeostasis; GO:0006888 ER to Golgi vesicle-mediated transport; GO:0006900 membrane budding; …	GO:0005622 intracellular; GO:0005623 cell; GO:0005737 cytoplasm; GO:0005783 endoplasmic reticulum; GO:0005789 endoplasmic reticulum membrane; GO:0005794 Golgi apparatus; GO:0012505 endomembrane system; GO:0016020 membrane; GO:0031984 organelle subcompartment; GO:0042175 nuclear outer membrane-endoplasmic reticulum membrane network; GO:0043226 organelle; GO:0043227 membrane-bounded organelle; GO:0…	GO:0005488 binding; GO:0005515 protein binding; GO:0008017 microtubule binding; GO:0008092 cytoskeletal protein binding; GO:0015631 tubulin binding; GO:0019899 enzyme binding; GO:0019904 protein domain specific binding; GO:0033149 FFAT motif binding; GO:0042802 identical protein binding; GO:0042803 protein homodimerization activity; GO:0046982 protein heterodimerization activity; GO:0046983 prote…	PF00635	MSP (Major sperm protein) domain	U	KOG0439	VAMP-associated protein involved in inositol metabolism
O95292	158	S	1.514	0.00863843	Up	Vesicle-associated membrane protein-associated protein B/C OS=Homo sapiens OX=9606 GN=VAPB PE=1 SV=3	VAPB	0.998751	3.68125e-30	253.72	2	SLS(0.999)S(0.001)SLDDTEVKK	-1.6951	0.7	0.788	0.941	1.253	1.182	1.243	cytoplasm	K10707	VAPB, ALS8; vesicle-associated membrane protein-associated protein B	map04979 Cholesterol metabolism	GO:0006629 lipid metabolic process; GO:0006643 membrane lipid metabolic process; GO:0006665 sphingolipid metabolic process; GO:0006807 nitrogen compound metabolic process; GO:0006810 transport; GO:0006873 cellular ion homeostasis; GO:0006874 cellular calcium ion homeostasis; GO:0006875 cellular metal ion homeostasis; GO:0006888 ER to Golgi vesicle-mediated transport; GO:0006900 membrane budding; …	GO:0005622 intracellular; GO:0005623 cell; GO:0005737 cytoplasm; GO:0005783 endoplasmic reticulum; GO:0005789 endoplasmic reticulum membrane; GO:0005794 Golgi apparatus; GO:0012505 endomembrane system; GO:0016020 membrane; GO:0031984 organelle subcompartment; GO:0042175 nuclear outer membrane-endoplasmic reticulum membrane network; GO:0043226 organelle; GO:0043227 membrane-bounded organelle; GO:0…	GO:0005488 binding; GO:0005515 protein binding; GO:0008017 microtubule binding; GO:0008092 cytoskeletal protein binding; GO:0015631 tubulin binding; GO:0019899 enzyme binding; GO:0019904 protein domain specific binding; GO:0033149 FFAT motif binding; GO:0042802 identical protein binding; GO:0042803 protein homodimerization activity; GO:0046982 protein heterodimerization activity; GO:0046983 prote…	PF00635	MSP (Major sperm protein) domain	U	KOG0439	VAMP-associated protein involved in inositol metabolism
O95425	50	S	1.548	0.00549789	Up	Supervillin OS=Homo sapiens OX=9606 GN=SVIL PE=1 SV=2	SVIL	1	0.000364196	130.71	2	ASDPAS(1)PHIGR	-1.1136	0.731	0.807	0.859	1.374	1.238	1.099	nucleus	K10369	SVIL; supervillin		GO:0007275 multicellular organism development; GO:0007517 muscle organ development; GO:0007519 skeletal muscle tissue development; GO:0009888 tissue development; GO:0010564 regulation of cell cycle process; GO:0014706 striated muscle tissue development; GO:0032465 regulation of cytokinesis; GO:0032467 positive regulation of cytokinesis; GO:0032501 multicellular organismal process; GO:0032502 deve…	GO:0005622 intracellular; GO:0005623 cell; GO:0005634 nucleus; GO:0005737 cytoplasm; GO:0005829 cytosol; GO:0005856 cytoskeleton; GO:0005874 microtubule; GO:0005886 plasma membrane; GO:0015629 actin cytoskeleton; GO:0015630 microtubule cytoskeleton; GO:0016020 membrane; GO:0030016 myofibril; GO:0030496 midbody; GO:0032153 cell division site; GO:0032154 cleavage furrow; GO:0032155 cell division si…	GO:0003779 actin binding; GO:0005488 binding; GO:0005515 protein binding; GO:0008092 cytoskeletal protein binding; GO:0044877 macromolecular complex binding; GO:0051015 actin filament binding;	PF00626; PF02209	Gelsolin repeat; Villin headpiece domain	Z	KOG0445	Actin regulatory protein supervillin (gelsolin/villin family)
O95613	44	S	2.182	0.00655277	Up	Pericentrin OS=Homo sapiens OX=9606 GN=PCNT PE=1 SV=4	PCNT	1	3.09254e-24	188.12	2	KGS(1)AVDASVQEESPVTK	-2.523	0.565	0.635		1.503	1.293	1.132	nucleus	K16481	PCNT; pericentrin		GO:0000086 G2/M transition of mitotic cell cycle; GO:0000226 microtubule cytoskeleton organization; GO:0000278 mitotic cell cycle; GO:0001654 eye development; GO:0001655 urogenital system development; GO:0001701 in utero embryonic development; GO:0001764 neuron migration; GO:0001822 kidney development; GO:0001944 vasculature development; GO:0006928 movement of cell or subcellular component; GO:00…	GO:0000242 pericentriolar material; GO:0005576 extracellular region; GO:0005622 intracellular; GO:0005623 cell; GO:0005737 cytoplasm; GO:0005813 centrosome; GO:0005814 centriole; GO:0005815 microtubule organizing center; GO:0005829 cytosol; GO:0005856 cytoskeleton; GO:0005929 cilium; GO:0015630 microtubule cytoskeleton; GO:0031514 motile cilium; GO:0034451 centriolar satellite; GO:0036064 ciliary…		PF10495	Pericentrin-AKAP-450 domain of centrosomal targeting protein
O95785	983	S	3.07	0.00886963	Up	Protein Wiz OS=Homo sapiens OX=9606 GN=WIZ PE=1 SV=2	WIZ	0.976124	6.70538e-06	149.02	2	GLGHPPS(0.024)S(0.976)PLLK	-0.98375	0.469	0.647	0.693	2.621	1.397	1.536	nucleus				GO:0006275 regulation of DNA replication; GO:0006355 regulation of transcription, DNA-templated; GO:0006357 regulation of transcription from RNA polymerase II promoter; GO:0009889 regulation of biosynthetic process; GO:0009891 positive regulation of biosynthetic process; GO:0009893 positive regulation of metabolic process; GO:0009987 cellular process; GO:0010468 regulation of gene expression; GO:…	GO:0005622 intracellular; GO:0005623 cell; GO:0005634 nucleus; GO:0005654 nucleoplasm; GO:0030496 midbody; GO:0031974 membrane-enclosed lumen; GO:0031981 nuclear lumen; GO:0043226 organelle; GO:0043227 membrane-bounded organelle; GO:0043229 intracellular organelle; GO:0043231 intracellular membrane-bounded organelle; GO:0043233 organelle lumen; GO:0044422 organelle part; GO:0044424 intracellular …	GO:0000981 RNA polymerase II transcription factor activity, sequence-specific DNA binding; GO:0003700 transcription factor activity, sequence-specific DNA binding; GO:0005488 binding; GO:0005515 protein binding; GO:0019904 protein domain specific binding; GO:0070984 SET domain binding;			K	KOG1721	FOG: Zn-finger
O95785	1146	S	2.991	0.0156337	Up	Protein Wiz OS=Homo sapiens OX=9606 GN=WIZ PE=1 SV=2	WIZ	0.999808	1.84706e-19	148.89	3	KLPPPPGS(1)PLGHSPTASPPPTAR	-2.0488	0.379	0.569	0.868	2.368	1.53	1.533	nucleus				GO:0006275 regulation of DNA replication; GO:0006355 regulation of transcription, DNA-templated; GO:0006357 regulation of transcription from RNA polymerase II promoter; GO:0009889 regulation of biosynthetic process; GO:0009891 positive regulation of biosynthetic process; GO:0009893 positive regulation of metabolic process; GO:0009987 cellular process; GO:0010468 regulation of gene expression; GO:…	GO:0005622 intracellular; GO:0005623 cell; GO:0005634 nucleus; GO:0005654 nucleoplasm; GO:0030496 midbody; GO:0031974 membrane-enclosed lumen; GO:0031981 nuclear lumen; GO:0043226 organelle; GO:0043227 membrane-bounded organelle; GO:0043229 intracellular organelle; GO:0043231 intracellular membrane-bounded organelle; GO:0043233 organelle lumen; GO:0044422 organelle part; GO:0044424 intracellular …	GO:0000981 RNA polymerase II transcription factor activity, sequence-specific DNA binding; GO:0003700 transcription factor activity, sequence-specific DNA binding; GO:0005488 binding; GO:0005515 protein binding; GO:0019904 protein domain specific binding; GO:0070984 SET domain binding;			K	KOG1721	FOG: Zn-finger
O96007	20	S	0.606	0.00435242	Down	Molybdopterin synthase catalytic subunit OS=Homo sapiens OX=9606 GN=MOCS2 PE=1 SV=1	MOCS2	1	1.68522e-31	205.45	2	LPLS(1)PPLVEDSAFEPSR	0.65149	1.385	1.381	1.217	0.91	0.7	0.802	cytoplasm	K03635	MOCS2B, moaE; molybdopterin synthase catalytic subunit [EC:2.8.1.12]	map00790 Folate biosynthesis; map01100 Metabolic pathways; map04122 Sulfur relay system	GO:0006139 nucleobase-containing compound metabolic process; GO:0006163 purine nucleotide metabolic process; GO:0006725 cellular aromatic compound metabolic process; GO:0006732 coenzyme metabolic process; GO:0006753 nucleoside phosphate metabolic process; GO:0006777 Mo-molybdopterin cofactor biosynthetic process; GO:0006793 phosphorus metabolic process; GO:0006796 phosphate-containing compound me…	GO:0005622 intracellular; GO:0005623 cell; GO:0005634 nucleus; GO:0005654 nucleoplasm; GO:0005737 cytoplasm; GO:0005829 cytosol; GO:0016604 nuclear body; GO:0016607 nuclear speck; GO:0019008 molybdopterin synthase complex; GO:0031974 membrane-enclosed lumen; GO:0031981 nuclear lumen; GO:0032991 macromolecular complex; GO:0043226 organelle; GO:0043227 membrane-bounded organelle; GO:0043229 intrace…	GO:0003824 catalytic activity; GO:0005488 binding; GO:0005515 protein binding; GO:0016740 transferase activity; GO:0016782 transferase activity, transferring sulfur-containing groups; GO:0016783 sulfurtransferase activity; GO:0030366 molybdopterin synthase activity; GO:0042802 identical protein binding;			H	KOG3307	Molybdopterin converting factor subunit 2
P02545	619	S	1.549	0.0103554	Up	Prelamin-A/C OS=Homo sapiens OX=9606 GN=LMNA PE=1 SV=1	LMNA	0.77008	6.93162e-13	193.45	3	ASASGSGAQVGGPISSGSS(0.001)AS(0.11)S(0.77)VT(0.11)VT(0.008)R	1.552	0.697	0.915	0.82	1.254	1.136	1.378	nucleus	K12641	LMNA; lamin A/C	map04210 Apoptosis; map05410 Hypertrophic cardiomyopathy (HCM); map05412 Arrhythmogenic right ventricular cardiomyopathy (ARVC); map05414 Dilated cardiomyopathy (DCM)	GO:0000003 reproduction; GO:0000226 microtubule cytoskeleton organization; GO:0000278 mitotic cell cycle; GO:0001666 response to hypoxia; GO:0006606 protein import into nucleus; GO:0006810 transport; GO:0006886 intracellular protein transport; GO:0006913 nucleocytoplasmic transport; GO:0006950 response to stress; GO:0006986 response to unfolded protein; GO:0006996 organelle organization; GO:00069…	GO:0005622 intracellular; GO:0005623 cell; GO:0005634 nucleus; GO:0005635 nuclear envelope; GO:0005638 lamin filament; GO:0005652 nuclear lamina; GO:0005654 nucleoplasm; GO:0005737 cytoplasm; GO:0005829 cytosol; GO:0005856 cytoskeleton; GO:0005882 intermediate filament; GO:0012505 endomembrane system; GO:0016020 membrane; GO:0016363 nuclear matrix; GO:0031090 organelle membrane; GO:0031965 nuclea…	GO:0005198 structural molecule activity; GO:0005488 binding; GO:0005515 protein binding; GO:0008157 protein phosphatase 1 binding; GO:0019899 enzyme binding; GO:0019902 phosphatase binding; GO:0019903 protein phosphatase binding; GO:0042802 identical protein binding;	PF00932	Lamin Tail Domain	DY	KOG0977	Nuclear envelope protein lamin, intermediate filament superfamily
P07199	156	S	1.535	0.0159949	Up	Major centromere autoantigen B OS=Homo sapiens OX=9606 GN=CENPB PE=1 SV=2	CENPB	1	9.08805e-75	251.11	2	TPAAPAS(1)PAAVPSEGSGGSTTGWR	1.2299	0.762	0.901	0.928	1.391	1.26		nucleus	K11496	CENPB; centromere protein B			GO:0000228 nuclear chromosome; GO:0000775 chromosome, centromeric region; GO:0000779 condensed chromosome, centromeric region; GO:0000780 condensed nuclear chromosome, centromeric region; GO:0000785 chromatin; GO:0000790 nuclear chromatin; GO:0000792 heterochromatin; GO:0000793 condensed chromosome; GO:0000794 condensed nuclear chromosome; GO:0005622 intracellular; GO:0005623 cell; GO:0005634 nuc…	GO:0003676 nucleic acid binding; GO:0003677 DNA binding; GO:0003682 chromatin binding; GO:0003690 double-stranded DNA binding; GO:0003696 satellite DNA binding; GO:0005488 binding; GO:0019237 centromeric DNA binding; GO:0043565 sequence-specific DNA binding; GO:0097159 organic cyclic compound binding; GO:1901363 heterocyclic compound binding; GO:1990837 sequence-specific double-stranded DNA bindi…	PF04218; PF03221; PF09026	CENP-B N-terminal DNA-binding domain; Tc5 transposase DNA-binding domain; Centromere protein B dimerisation domain	B	KOG3105	DNA-binding centromere protein B (CENP-B)
P07910	138	S	7.336	0.0427709	Up	Heterogeneous nuclear ribonucleoproteins C1/C2 OS=Homo sapiens OX=9606 GN=HNRNPC PE=1 SV=4	HNRNPC	0.999905	0.0121101	81.642	2	MYS(1)YPAR	1.0579	0.096	0.369	0.469		1.998	2.57	nucleus	K12884	HNRNPC; heterogeneous nuclear ribonucleoprotein C1/C2	map03040 Spliceosome				PF00076	RNA recognition motif. (a.k.a. RRM, RBD, or RNP domain)	A	KOG0118	FOG: RRM domain
P08581	997	S	5.072	0.00695601	Up	Hepatocyte growth factor receptor OS=Homo sapiens OX=9606 GN=MET PE=1 SV=4	MET	0.999973	3.26882e-10	106.98	2	S(0.352)VS(0.631)PT(0.017)T(0.001)EMVS(1)NES(0.999)VDY(0.001)R	0.98505	0.567	0.217	0.23	1.317	1.976	1.85	extracellular,plasma membrane	K05099	MET, HGFR; proto-oncogene tyrosine-protein kinase Met [EC:2.7.10.1]	map01521 EGFR tyrosine kinase inhibitor resistance; map04010 MAPK signaling pathway; map04014 Ras signaling pathway; map04015 Rap1 signaling pathway; map04151 PI3K-Akt signaling pathway; map04360 Axon guidance; map04361 Axon regeneration; map04510 Focal adhesion; map04520 Adherens junction; map05100 Bacterial invasion of epithelial cells; map05120 Epithelial cell signaling in Helicobacter pylori …	GO:0000003 reproduction; GO:0000122 negative regulation of transcription from RNA polymerase II promoter; GO:0000165 MAPK cascade; GO:0000187 activation of MAPK activity; GO:0000902 cell morphogenesis; GO:0000904 cell morphogenesis involved in differentiation; GO:0001678 cellular glucose homeostasis; GO:0001763 morphogenesis of a branching structure; GO:0001764 neuron migration; GO:0001817 regula…	GO:0005576 extracellular region; GO:0005615 extracellular space; GO:0005622 intracellular; GO:0005623 cell; GO:0005737 cytoplasm; GO:0005886 plasma membrane; GO:0005887 integral component of plasma membrane; GO:0005929 cilium; GO:0009925 basal plasma membrane; GO:0014069 postsynaptic density; GO:0016020 membrane; GO:0016021 integral component of membrane; GO:0016323 basolateral plasma membrane; G…	GO:0003824 catalytic activity; GO:0004672 protein kinase activity; GO:0004713 protein tyrosine kinase activity; GO:0004714 transmembrane receptor protein tyrosine kinase activity; GO:0004888 transmembrane signaling receptor activity; GO:0005008 hepatocyte growth factor-activated receptor activity; GO:0005085 guanyl-nucleotide exchange factor activity; GO:0005088 Ras guanyl-nucleotide exchange fac…	PF01833; PF07714	IPT/TIG domain; Protein tyrosine kinase	T	KOG3610	Plexins (functional semaphorin receptors)
P08581	1000	S	3.609	0.0325068	Up	Hepatocyte growth factor receptor OS=Homo sapiens OX=9606 GN=MET PE=1 SV=4	MET	0.999418	0.000191881	94.905	2	S(0.352)VS(0.631)PT(0.017)T(0.001)EMVS(1)NES(0.999)VDY(0.001)R	0.98505	0.512		0.286	0.923	1.726	1.671	extracellular,plasma membrane	K05099	MET, HGFR; proto-oncogene tyrosine-protein kinase Met [EC:2.7.10.1]	map01521 EGFR tyrosine kinase inhibitor resistance; map04010 MAPK signaling pathway; map04014 Ras signaling pathway; map04015 Rap1 signaling pathway; map04151 PI3K-Akt signaling pathway; map04360 Axon guidance; map04361 Axon regeneration; map04510 Focal adhesion; map04520 Adherens junction; map05100 Bacterial invasion of epithelial cells; map05120 Epithelial cell signaling in Helicobacter pylori …	GO:0000003 reproduction; GO:0000122 negative regulation of transcription from RNA polymerase II promoter; GO:0000165 MAPK cascade; GO:0000187 activation of MAPK activity; GO:0000902 cell morphogenesis; GO:0000904 cell morphogenesis involved in differentiation; GO:0001678 cellular glucose homeostasis; GO:0001763 morphogenesis of a branching structure; GO:0001764 neuron migration; GO:0001817 regula…	GO:0005576 extracellular region; GO:0005615 extracellular space; GO:0005622 intracellular; GO:0005623 cell; GO:0005737 cytoplasm; GO:0005886 plasma membrane; GO:0005887 integral component of plasma membrane; GO:0005929 cilium; GO:0009925 basal plasma membrane; GO:0014069 postsynaptic density; GO:0016020 membrane; GO:0016021 integral component of membrane; GO:0016323 basolateral plasma membrane; G…	GO:0003824 catalytic activity; GO:0004672 protein kinase activity; GO:0004713 protein tyrosine kinase activity; GO:0004714 transmembrane receptor protein tyrosine kinase activity; GO:0004888 transmembrane signaling receptor activity; GO:0005008 hepatocyte growth factor-activated receptor activity; GO:0005085 guanyl-nucleotide exchange factor activity; GO:0005088 Ras guanyl-nucleotide exchange fac…	PF01833; PF07714	IPT/TIG domain; Protein tyrosine kinase	T	KOG3610	Plexins (functional semaphorin receptors)
P09543	9	S	1.637	0.0282001	Up	2',3'-cyclic-nucleotide 3'-phosphodiesterase OS=Homo sapiens OX=9606 GN=CNP PE=1 SV=2	CNP	0.976151	0.027045	64.906	2	KS(0.976)HT(0.024)FLPK	-1.208	0.695	0.824			1.241	1.245	mitochondria	K01121	CNP; 2',3'-cyclic-nucleotide 3'-phosphodiesterase [EC:3.1.4.37]		GO:0000226 microtubule cytoskeleton organization; GO:0000902 cell morphogenesis; GO:0000904 cell morphogenesis involved in differentiation; GO:0002237 response to molecule of bacterial origin; GO:0006810 transport; GO:0006839 mitochondrial transport; GO:0006996 organelle organization; GO:0007005 mitochondrion organization; GO:0007006 mitochondrial membrane organization; GO:0007010 cytoskeleton or…	GO:0005576 extracellular region; GO:0005615 extracellular space; GO:0005622 intracellular; GO:0005623 cell; GO:0005634 nucleus; GO:0005654 nucleoplasm; GO:0005737 cytoplasm; GO:0005739 mitochondrion; GO:0005740 mitochondrial envelope; GO:0005741 mitochondrial outer membrane; GO:0005743 mitochondrial inner membrane; GO:0005829 cytosol; GO:0005856 cytoskeleton; GO:0005874 microtubule; GO:0005886 pl…	GO:0000166 nucleotide binding; GO:0003824 catalytic activity; GO:0004112 cyclic-nucleotide phosphodiesterase activity; GO:0004113 2',3'-cyclic-nucleotide 3'-phosphodiesterase activity; GO:0005488 binding; GO:0008081 phosphoric diester hydrolase activity; GO:0016787 hydrolase activity; GO:0016788 hydrolase activity, acting on ester bonds; GO:0030551 cyclic nucleotide binding; GO:0036094 small mole…	PF13671	AAA domain	F	KOG2401	Predicted MutS-related protein involved in mismatch repair
P09651	95	S	1.575	0.0439079	Up	Heterogeneous nuclear ribonucleoprotein A1 OS=Homo sapiens OX=9606 GN=HNRNPA1 PE=1 SV=5	HNRNPA1	1	5.04855e-16	208.01	2	EDS(1)QRPGAHLTVK	-1.1088	0.718	0.759	0.89	1.296	0.939	1.493	nucleus	K12741	HNRNPA1_3; heterogeneous nuclear ribonucleoprotein A1/A3	map03040 Spliceosome	GO:0000375 RNA splicing, via transesterification reactions; GO:0000377 RNA splicing, via transesterification reactions with bulged adenosine as nucleophile; GO:0000380 alternative mRNA splicing, via spliceosome; GO:0000381 regulation of alternative mRNA splicing, via spliceosome; GO:0000398 mRNA splicing, via spliceosome; GO:0006139 nucleobase-containing compound metabolic process; GO:0006396 RNA…	GO:0005622 intracellular; GO:0005623 cell; GO:0005634 nucleus; GO:0005654 nucleoplasm; GO:0005681 spliceosomal complex; GO:0005737 cytoplasm; GO:0031974 membrane-enclosed lumen; GO:0031981 nuclear lumen; GO:0032991 macromolecular complex; GO:0043226 organelle; GO:0043227 membrane-bounded organelle; GO:0043229 intracellular organelle; GO:0043231 intracellular membrane-bounded organelle; GO:0043233…	GO:0003676 nucleic acid binding; GO:0003677 DNA binding; GO:0003697 single-stranded DNA binding; GO:0003723 RNA binding; GO:0003727 single-stranded RNA binding; GO:0005488 binding; GO:0005515 protein binding; GO:0019904 protein domain specific binding; GO:0035198 miRNA binding; GO:0036002 pre-mRNA binding; GO:0042162 telomeric DNA binding; GO:0042802 identical protein binding; GO:0043047 single-s…	PF00076	RNA recognition motif. (a.k.a. RRM, RBD, or RNP domain)	A	KOG0118	FOG: RRM domain
P11171	664	S	2.871	0.0322072	Up	Protein 4.1 OS=Homo sapiens OX=9606 GN=EPB41 PE=1 SV=4	EPB41	1	4.42002e-05	136.39	2	HS(1)NLMLEDLDK	-0.47409		0.384	0.622	1.06	1.877	1.396	nucleus	K06107	EPB41, 4.1R; erythrocyte membrane protein band 4.1		GO:0006996 organelle organization; GO:0007010 cytoskeleton organization; GO:0008360 regulation of cell shape; GO:0009987 cellular process; GO:0016043 cellular component organization; GO:0022603 regulation of anatomical structure morphogenesis; GO:0022604 regulation of cell morphogenesis; GO:0022607 cellular component assembly; GO:0030029 actin filament-based process; GO:0030036 actin cytoskeleton…	GO:0005622 intracellular; GO:0005623 cell; GO:0005737 cytoplasm; GO:0005829 cytosol; GO:0005856 cytoskeleton; GO:0005886 plasma membrane; GO:0005938 cell cortex; GO:0009898 cytoplasmic side of plasma membrane; GO:0014069 postsynaptic density; GO:0014731 spectrin-associated cytoskeleton; GO:0015629 actin cytoskeleton; GO:0016020 membrane; GO:0030054 cell junction; GO:0030863 cortical cytoskeleton;…	GO:0003779 actin binding; GO:0005198 structural molecule activity; GO:0005200 structural constituent of cytoskeleton; GO:0005488 binding; GO:0005515 protein binding; GO:0005543 phospholipid binding; GO:0005545 1-phosphatidylinositol binding; GO:0008022 protein C-terminus binding; GO:0008092 cytoskeletal protein binding; GO:0008289 lipid binding; GO:0030507 spectrin binding; GO:0035091 phosphatidy…	PF09379; PF00373; PF09380; PF04382; PF05902	FERM N-terminal domain ; FERM central domain; FERM C-terminal PH-like domain; SAB domain; 4.1 protein C-terminal domain (CTD)	Z	KOG3530	FERM domain protein EHM2
P11171	674	S	1.691	0.0213832	Up	Protein 4.1 OS=Homo sapiens OX=9606 GN=EPB41 PE=1 SV=4	EPB41	1	5.51658e-06	97.551	4	HSNLMLEDLDKS(1)QEEIKK	-1.2386	0.62	0.781	0.888	1.065	1.488	1.318	nucleus	K06107	EPB41, 4.1R; erythrocyte membrane protein band 4.1		GO:0006996 organelle organization; GO:0007010 cytoskeleton organization; GO:0008360 regulation of cell shape; GO:0009987 cellular process; GO:0016043 cellular component organization; GO:0022603 regulation of anatomical structure morphogenesis; GO:0022604 regulation of cell morphogenesis; GO:0022607 cellular component assembly; GO:0030029 actin filament-based process; GO:0030036 actin cytoskeleton…	GO:0005622 intracellular; GO:0005623 cell; GO:0005737 cytoplasm; GO:0005829 cytosol; GO:0005856 cytoskeleton; GO:0005886 plasma membrane; GO:0005938 cell cortex; GO:0009898 cytoplasmic side of plasma membrane; GO:0014069 postsynaptic density; GO:0014731 spectrin-associated cytoskeleton; GO:0015629 actin cytoskeleton; GO:0016020 membrane; GO:0030054 cell junction; GO:0030863 cortical cytoskeleton;…	GO:0003779 actin binding; GO:0005198 structural molecule activity; GO:0005200 structural constituent of cytoskeleton; GO:0005488 binding; GO:0005515 protein binding; GO:0005543 phospholipid binding; GO:0005545 1-phosphatidylinositol binding; GO:0008022 protein C-terminus binding; GO:0008092 cytoskeletal protein binding; GO:0008289 lipid binding; GO:0030507 spectrin binding; GO:0035091 phosphatidy…	PF09379; PF00373; PF09380; PF04382; PF05902	FERM N-terminal domain ; FERM central domain; FERM C-terminal PH-like domain; SAB domain; 4.1 protein C-terminal domain (CTD)	Z	KOG3530	FERM domain protein EHM2
P11171	92	S	2.287	0.0233228	Up	Protein 4.1 OS=Homo sapiens OX=9606 GN=EPB41 PE=1 SV=4	EPB41	0.999985	7.41823e-13	161.33	3	S(1)QVSEEEGKEVESDKEK	-3.2629	0.474	0.585	0.841	1.149	1.936	1.261	nucleus	K06107	EPB41, 4.1R; erythrocyte membrane protein band 4.1		GO:0006996 organelle organization; GO:0007010 cytoskeleton organization; GO:0008360 regulation of cell shape; GO:0009987 cellular process; GO:0016043 cellular component organization; GO:0022603 regulation of anatomical structure morphogenesis; GO:0022604 regulation of cell morphogenesis; GO:0022607 cellular component assembly; GO:0030029 actin filament-based process; GO:0030036 actin cytoskeleton…	GO:0005622 intracellular; GO:0005623 cell; GO:0005737 cytoplasm; GO:0005829 cytosol; GO:0005856 cytoskeleton; GO:0005886 plasma membrane; GO:0005938 cell cortex; GO:0009898 cytoplasmic side of plasma membrane; GO:0014069 postsynaptic density; GO:0014731 spectrin-associated cytoskeleton; GO:0015629 actin cytoskeleton; GO:0016020 membrane; GO:0030054 cell junction; GO:0030863 cortical cytoskeleton;…	GO:0003779 actin binding; GO:0005198 structural molecule activity; GO:0005200 structural constituent of cytoskeleton; GO:0005488 binding; GO:0005515 protein binding; GO:0005543 phospholipid binding; GO:0005545 1-phosphatidylinositol binding; GO:0008022 protein C-terminus binding; GO:0008092 cytoskeletal protein binding; GO:0008289 lipid binding; GO:0030507 spectrin binding; GO:0035091 phosphatidy…	PF09379; PF00373; PF09380; PF04382; PF05902	FERM N-terminal domain ; FERM central domain; FERM C-terminal PH-like domain; SAB domain; 4.1 protein C-terminal domain (CTD)	Z	KOG3530	FERM domain protein EHM2
P11388	1449	S	1.598	0.0296479	Up	DNA topoisomerase 2-alpha OS=Homo sapiens OX=9606 GN=TOP2A PE=1 SV=3	TOP2A	0.999725	5.80772e-05	90.828	3	RDPALNS(1)GVSQKPDPAK	-1.806	0.624	0.755	0.957	1.195	1.428	1.11	nucleus	K03164	TOP2; DNA topoisomerase II [EC:5.6.2.2]	map01524 Platinum drug resistance	GO:0000003 reproduction; GO:0000075 cell cycle checkpoint; GO:0000278 mitotic cell cycle; GO:0000280 nuclear division; GO:0000712 resolution of meiotic recombination intermediates; GO:0000819 sister chromatid segregation; GO:0006139 nucleobase-containing compound metabolic process; GO:0006259 DNA metabolic process; GO:0006265 DNA topological change; GO:0006266 DNA ligation; GO:0006310 DNA recombi…	GO:0005622 intracellular; GO:0005623 cell; GO:0005634 nucleus; GO:0005654 nucleoplasm; GO:0005730 nucleolus; GO:0009330 DNA topoisomerase complex (ATP-hydrolyzing); GO:0031974 membrane-enclosed lumen; GO:0031981 nuclear lumen; GO:0032991 macromolecular complex; GO:0043226 organelle; GO:0043227 membrane-bounded organelle; GO:0043228 non-membrane-bounded organelle; GO:0043229 intracellular organell…	GO:0000287 magnesium ion binding; GO:0003676 nucleic acid binding; GO:0003677 DNA binding; GO:0003682 chromatin binding; GO:0003824 catalytic activity; GO:0003916 DNA topoisomerase activity; GO:0003918 DNA topoisomerase type II (ATP-hydrolyzing) activity; GO:0005080 protein kinase C binding; GO:0005488 binding; GO:0005515 protein binding; GO:0008022 protein C-terminus binding; GO:0008094 DNA-depe…	PF02518; PF00204	Histidine kinase-, DNA gyrase B-, and HSP90-like ATPase; DNA gyrase B	B	KOG0355	DNA topoisomerase type II
P11441	90	S	1.554	0.00859681	Up	Ubiquitin-like protein 4A OS=Homo sapiens OX=9606 GN=UBL4A PE=1 SV=1	UBL4A	1	8.58923e-07	153.23	2	LADS(1)PPPQVWQLISK	0.03536	0.725	0.886	0.799	1.13	1.189	1.426	cytoplasm	K23388	UBL4A, GET5; ubiquitin-like protein 4A		GO:0006464 cellular protein modification process; GO:0006807 nitrogen compound metabolic process; GO:0006996 organelle organization; GO:0007029 endoplasmic reticulum organization; GO:0008104 protein localization; GO:0008152 metabolic process; GO:0009987 cellular process; GO:0010256 endomembrane system organization; GO:0016043 cellular component organization; GO:0019538 protein metabolic process; …	GO:0005622 intracellular; GO:0005623 cell; GO:0005634 nucleus; GO:0005654 nucleoplasm; GO:0005737 cytoplasm; GO:0005829 cytosol; GO:0016020 membrane; GO:0031974 membrane-enclosed lumen; GO:0031981 nuclear lumen; GO:0032991 macromolecular complex; GO:0043226 organelle; GO:0043227 membrane-bounded organelle; GO:0043229 intracellular organelle; GO:0043231 intracellular membrane-bounded organelle; GO…	GO:0003824 catalytic activity; GO:0005488 binding; GO:0005515 protein binding; GO:0016740 transferase activity; GO:0019787 ubiquitin-like protein transferase activity; GO:0051087 chaperone binding;	PF00240	Ubiquitin family	O	KOG0001	Ubiquitin and ubiquitin-like proteins
P11717	2479	S	2.072	0.0351317	Up	Cation-independent mannose-6-phosphate receptor OS=Homo sapiens OX=9606 GN=IGF2R PE=1 SV=3	IGF2R	1	2.92949e-14	192.68	2	LVS(1)FHDDS(1)DEDLLHI	1.5634	0.396	0.694	0.873	1.558	1.312	1.197	plasma membrane	K06564	IGF2R, CD222; insulin-like growth factor 2 receptor	map04142 Lysosome; map04144 Endocytosis	GO:0001101 response to acid chemical; GO:0001775 cell activation; GO:0001889 liver development; GO:0002252 immune effector process; GO:0002263 cell activation involved in immune response; GO:0002274 myeloid leukocyte activation; GO:0002275 myeloid cell activation involved in immune response; GO:0002283 neutrophil activation involved in immune response; GO:0002366 leukocyte activation involved in …	GO:0000139 Golgi membrane; GO:0000323 lytic vacuole; GO:0005576 extracellular region; GO:0005615 extracellular space; GO:0005622 intracellular; GO:0005623 cell; GO:0005634 nucleus; GO:0005635 nuclear envelope; GO:0005641 nuclear envelope lumen; GO:0005737 cytoplasm; GO:0005764 lysosome; GO:0005765 lysosomal membrane; GO:0005768 endosome; GO:0005769 early endosome; GO:0005770 late endosome; GO:000…	GO:0001965 G-protein alpha-subunit binding; GO:0001972 retinoic acid binding; GO:0003824 catalytic activity; GO:0004672 protein kinase activity; GO:0004713 protein tyrosine kinase activity; GO:0004714 transmembrane receptor protein tyrosine kinase activity; GO:0004888 transmembrane signaling receptor activity; GO:0004930 G-protein coupled receptor activity; GO:0005010 insulin-like growth factor-a…	PF00040	Fibronectin type II domain	T	KOG4504	Cation-independent mannose-6-phosphate receptor CI-MPR
P12270	2155	S	3.104	0.0056703	Up	Nucleoprotein TPR OS=Homo sapiens OX=9606 GN=TPR PE=1 SV=3	TPR	1	3.40431e-75	294.22	3	TDGFAEAIHS(1)PQVAGVPR	0.18917	0.394	0.47	0.697	1.256	1.954	1.635	nucleus	K09291	TPR, MLP1, MLP2; nucleoprotein TPR	map03013 RNA transport; map05200 Pathways in cancer; map05216 Thyroid cancer	GO:0000075 cell cycle checkpoint; GO:0000122 negative regulation of transcription from RNA polymerase II promoter; GO:0000278 mitotic cell cycle; GO:0001672 regulation of chromatin assembly or disassembly; GO:0006355 regulation of transcription, DNA-templated; GO:0006357 regulation of transcription from RNA polymerase II promoter; GO:0006403 RNA localization; GO:0006404 RNA import into nucleus; G…	GO:0000775 chromosome, centromeric region; GO:0000776 kinetochore; GO:0005622 intracellular; GO:0005623 cell; GO:0005634 nucleus; GO:0005635 nuclear envelope; GO:0005643 nuclear pore; GO:0005654 nucleoplasm; GO:0005694 chromosome; GO:0005737 cytoplasm; GO:0005819 spindle; GO:0005856 cytoskeleton; GO:0005868 cytoplasmic dynein complex; GO:0005875 microtubule associated complex; GO:0012505 endomemb…	GO:0003676 nucleic acid binding; GO:0003682 chromatin binding; GO:0003723 RNA binding; GO:0003729 mRNA binding; GO:0005198 structural molecule activity; GO:0005488 binding; GO:0005515 protein binding; GO:0008092 cytoskeletal protein binding; GO:0015631 tubulin binding; GO:0017056 structural constituent of nuclear pore; GO:0019899 enzyme binding; GO:0019900 kinase binding; GO:0019901 protein kinas…			S	KOG4674	Uncharacterized conserved coiled-coil protein
P12694	47	S	0.319	0.00401945	Down	2-oxoisovalerate dehydrogenase subunit alpha, mitochondrial OS=Homo sapiens OX=9606 GN=BCKDHA PE=1 SV=2	BCKDHA	0.990849	8.00766e-06	123.02	3	QQQQFS(0.009)S(0.991)LDDKPQFPGASAEFIDK	2.3312	1.466	1.439	1.068		0.395	0.45	mitochondria	K00166	BCKDHA, bkdA1; 2-oxoisovalerate dehydrogenase E1 component alpha subunit [EC:1.2.4.4]	map00280 Valine, leucine and isoleucine degradation; map00640 Propanoate metabolism; map01100 Metabolic pathways	GO:0006082 organic acid metabolic process; GO:0006520 cellular amino acid metabolic process; GO:0006807 nitrogen compound metabolic process; GO:0007584 response to nutrient; GO:0008152 metabolic process; GO:0009056 catabolic process; GO:0009063 cellular amino acid catabolic process; GO:0009081 branched-chain amino acid metabolic process; GO:0009083 branched-chain amino acid catabolic process; GO:…	GO:0005622 intracellular; GO:0005623 cell; GO:0005737 cytoplasm; GO:0005739 mitochondrion; GO:0005759 mitochondrial matrix; GO:0005947 mitochondrial alpha-ketoglutarate dehydrogenase complex; GO:0030062 mitochondrial tricarboxylic acid cycle enzyme complex; GO:0031974 membrane-enclosed lumen; GO:0032991 macromolecular complex; GO:0043226 organelle; GO:0043227 membrane-bounded organelle; GO:004322…	GO:0003824 catalytic activity; GO:0003826 alpha-ketoacid dehydrogenase activity; GO:0003863 3-methyl-2-oxobutanoate dehydrogenase (2-methylpropanoyl-transferring) activity; GO:0005488 binding; GO:0016491 oxidoreductase activity; GO:0016620 oxidoreductase activity, acting on the aldehyde or oxo group of donors, NAD or NADP as acceptor; GO:0016624 oxidoreductase activity, acting on the aldehyde or …			C	KOG1182	Branched chain alpha-keto acid dehydrogenase complex, alpha subunit
P13807	710	S	0.432	0.0315362	Down	Glycogen [starch] synthase, muscle OS=Homo sapiens OX=9606 GN=GYS1 PE=1 SV=2	GYS1	0.971057	1.00295e-37	220.2	3	RNS(0.971)VDT(0.029)ATSSSLSTPSEPLS(0.739)PT(0.109)S(0.109)S(0.042)LGEER	-1.2359	0.999	1.414	1.891	0.556	0.846	0.457	nucleus	K00693	GYS; glycogen synthase [EC:2.4.1.11]	map00500 Starch and sucrose metabolism; map01100 Metabolic pathways; map04151 PI3K-Akt signaling pathway; map04152 AMPK signaling pathway; map04910 Insulin signaling pathway; map04922 Glucagon signaling pathway; map04931 Insulin resistance	GO:0000271 polysaccharide biosynthetic process; GO:0005975 carbohydrate metabolic process; GO:0005976 polysaccharide metabolic process; GO:0005977 glycogen metabolic process; GO:0005978 glycogen biosynthetic process; GO:0006073 cellular glucan metabolic process; GO:0006091 generation of precursor metabolites and energy; GO:0006112 energy reserve metabolic process; GO:0007275 multicellular organis…	GO:0005622 intracellular; GO:0005623 cell; GO:0005737 cytoplasm; GO:0005829 cytosol; GO:0016234 inclusion body; GO:0030016 myofibril; GO:0043226 organelle; GO:0043228 non-membrane-bounded organelle; GO:0043229 intracellular organelle; GO:0043232 intracellular non-membrane-bounded organelle; GO:0043292 contractile fiber; GO:0044424 intracellular part; GO:0044444 cytoplasmic part; GO:0044464 cell p…	GO:0003824 catalytic activity; GO:0004373 glycogen (starch) synthase activity; GO:0005488 binding; GO:0005515 protein binding; GO:0005536 glucose binding; GO:0008194 UDP-glycosyltransferase activity; GO:0016740 transferase activity; GO:0016757 transferase activity, transferring glycosyl groups; GO:0016758 transferase activity, transferring hexosyl groups; GO:0016772 transferase activity, transfer…			H	KOG3742	Glycogen synthase
P15924	165	S	1.811	0.0312928	Up	Desmoplakin OS=Homo sapiens OX=9606 GN=DSP PE=1 SV=3	DSP	0.999983	6.24423e-61	263.93	3	RAS(1)S(1)KGGGGYTCQSGSGWDEFTK	1.6314	0.583	0.582	1.016	1.315	1.438	1.197	nucleus	K10381	DSP; desmoplakin	map05412 Arrhythmogenic right ventricular cardiomyopathy (ARVC)	GO:0001775 cell activation; GO:0002027 regulation of heart rate; GO:0002252 immune effector process; GO:0002263 cell activation involved in immune response; GO:0002274 myeloid leukocyte activation; GO:0002275 myeloid cell activation involved in immune response; GO:0002283 neutrophil activation involved in immune response; GO:0002366 leukocyte activation involved in immune response; GO:0002376 imm…	GO:0001533 cornified envelope; GO:0005622 intracellular; GO:0005623 cell; GO:0005737 cytoplasm; GO:0005886 plasma membrane; GO:0005911 cell-cell junction; GO:0005912 adherens junction; GO:0005913 cell-cell adherens junction; GO:0005916 fascia adherens; GO:0012505 endomembrane system; GO:0012506 vesicle membrane; GO:0014704 intercalated disc; GO:0016020 membrane; GO:0016323 basolateral plasma memb…	GO:0005080 protein kinase C binding; GO:0005198 structural molecule activity; GO:0005200 structural constituent of cytoskeleton; GO:0005488 binding; GO:0005515 protein binding; GO:0019899 enzyme binding; GO:0019900 kinase binding; GO:0019901 protein kinase binding; GO:0030674 protein binding, bridging; GO:0060090 binding, bridging; GO:0086080 protein binding involved in heterotypic cell-cell adhe…			Z	KOG0516	Dystonin, GAS (Growth-arrest-specific protein), and related proteins
P15924	166	S	1.811	0.0312928	Up	Desmoplakin OS=Homo sapiens OX=9606 GN=DSP PE=1 SV=3	DSP	0.999964	6.24423e-61	212.93	2	AS(1)S(1)KGGGGYTCQSGSGWDEFTK	3.0516	0.583	0.582	1.016	1.315	1.438	1.197	nucleus	K10381	DSP; desmoplakin	map05412 Arrhythmogenic right ventricular cardiomyopathy (ARVC)	GO:0001775 cell activation; GO:0002027 regulation of heart rate; GO:0002252 immune effector process; GO:0002263 cell activation involved in immune response; GO:0002274 myeloid leukocyte activation; GO:0002275 myeloid cell activation involved in immune response; GO:0002283 neutrophil activation involved in immune response; GO:0002366 leukocyte activation involved in immune response; GO:0002376 imm…	GO:0001533 cornified envelope; GO:0005622 intracellular; GO:0005623 cell; GO:0005737 cytoplasm; GO:0005886 plasma membrane; GO:0005911 cell-cell junction; GO:0005912 adherens junction; GO:0005913 cell-cell adherens junction; GO:0005916 fascia adherens; GO:0012505 endomembrane system; GO:0012506 vesicle membrane; GO:0014704 intercalated disc; GO:0016020 membrane; GO:0016323 basolateral plasma memb…	GO:0005080 protein kinase C binding; GO:0005198 structural molecule activity; GO:0005200 structural constituent of cytoskeleton; GO:0005488 binding; GO:0005515 protein binding; GO:0019899 enzyme binding; GO:0019900 kinase binding; GO:0019901 protein kinase binding; GO:0030674 protein binding, bridging; GO:0060090 binding, bridging; GO:0086080 protein binding involved in heterotypic cell-cell adhe…			Z	KOG0516	Dystonin, GAS (Growth-arrest-specific protein), and related proteins
P15924	2821	S	1.586	0.0275166	Up	Desmoplakin OS=Homo sapiens OX=9606 GN=DSP PE=1 SV=3	DSP	0.974549	3.66415e-07	149.6	2	GLPSPYNMS(0.022)S(0.975)APGS(0.003)R	-0.80916	0.724	0.802	0.834	1.11	1.573	1.059	nucleus	K10381	DSP; desmoplakin	map05412 Arrhythmogenic right ventricular cardiomyopathy (ARVC)	GO:0001775 cell activation; GO:0002027 regulation of heart rate; GO:0002252 immune effector process; GO:0002263 cell activation involved in immune response; GO:0002274 myeloid leukocyte activation; GO:0002275 myeloid cell activation involved in immune response; GO:0002283 neutrophil activation involved in immune response; GO:0002366 leukocyte activation involved in immune response; GO:0002376 imm…	GO:0001533 cornified envelope; GO:0005622 intracellular; GO:0005623 cell; GO:0005737 cytoplasm; GO:0005886 plasma membrane; GO:0005911 cell-cell junction; GO:0005912 adherens junction; GO:0005913 cell-cell adherens junction; GO:0005916 fascia adherens; GO:0012505 endomembrane system; GO:0012506 vesicle membrane; GO:0014704 intercalated disc; GO:0016020 membrane; GO:0016323 basolateral plasma memb…	GO:0005080 protein kinase C binding; GO:0005198 structural molecule activity; GO:0005200 structural constituent of cytoskeleton; GO:0005488 binding; GO:0005515 protein binding; GO:0019899 enzyme binding; GO:0019900 kinase binding; GO:0019901 protein kinase binding; GO:0030674 protein binding, bridging; GO:0060090 binding, bridging; GO:0086080 protein binding involved in heterotypic cell-cell adhe…			Z	KOG0516	Dystonin, GAS (Growth-arrest-specific protein), and related proteins
P16070	706	S	1.842	0.0195365	Up	CD44 antigen OS=Homo sapiens OX=9606 GN=CD44 PE=1 SV=3	CD44	1	3.40811e-11	187.47	2	S(1)QEMVHLVNK	-1.8893	0.583	0.771	0.793	1.028	1.588	1.338	extracellular,plasma membrane	K06256	CD44; CD44 antigen	map04512 ECM-receptor interaction; map04640 Hematopoietic cell lineage; map05131 Shigellosis; map05169 Epstein-Barr virus infection; map05205 Proteoglycans in cancer; map05206 MicroRNAs in cancer	GO:0000003 reproduction; GO:0000768 syncytium formation by plasma membrane fusion; GO:0001501 skeletal system development; GO:0001558 regulation of cell growth; GO:0001568 blood vessel development; GO:0001655 urogenital system development; GO:0001657 ureteric bud development; GO:0001658 branching involved in ureteric bud morphogenesis; GO:0001763 morphogenesis of a branching structure; GO:0001775…	GO:0005622 intracellular; GO:0005623 cell; GO:0005634 nucleus; GO:0005737 cytoplasm; GO:0005794 Golgi apparatus; GO:0005829 cytosol; GO:0005886 plasma membrane; GO:0005887 integral component of plasma membrane; GO:0005902 microvillus; GO:0009897 external side of plasma membrane; GO:0009986 cell surface; GO:0012505 endomembrane system; GO:0012506 vesicle membrane; GO:0016020 membrane; GO:0016021 i…	GO:0005102 receptor binding; GO:0005114 type II transforming growth factor beta receptor binding; GO:0005126 cytokine receptor binding; GO:0005154 epidermal growth factor receptor binding; GO:0005160 transforming growth factor beta receptor binding; GO:0005488 binding; GO:0005515 protein binding; GO:0005518 collagen binding; GO:0005539 glycosaminoglycan binding; GO:0005540 hyaluronic acid binding…	PF00193	Extracellular link domain
P16333	91	S	3.025	0.00224385	Up	Cytoplasmic protein NCK1 OS=Homo sapiens OX=9606 GN=NCK1 PE=1 SV=1	NCK1	0.974763	8.12075e-05	70.877	2	RKPS(0.136)VPDS(0.883)AS(0.975)PADDS(0.006)FVDPGER	-1.6471	0.517	0.511			1.474	1.636	nucleus	K07365	NCK1; NCK adaptor protein 1	map04012 ErbB signaling pathway; map04360 Axon guidance; map04660 T cell receptor signaling pathway; map05130 Pathogenic Escherichia coli infection	GO:0000122 negative regulation of transcription from RNA polymerase II promoter; GO:0001775 cell activation; GO:0001932 regulation of protein phosphorylation; GO:0001933 negative regulation of protein phosphorylation; GO:0002252 immune effector process; GO:0002253 activation of immune response; GO:0002376 immune system process; GO:0002429 immune response-activating cell surface receptor signaling…	GO:0000164 protein phosphatase type 1 complex; GO:0005622 intracellular; GO:0005623 cell; GO:0005634 nucleus; GO:0005737 cytoplasm; GO:0005783 endoplasmic reticulum; GO:0005829 cytosol; GO:0005840 ribosome; GO:0005886 plasma membrane; GO:0005911 cell-cell junction; GO:0008287 protein serine/threonine phosphatase complex; GO:0012505 endomembrane system; GO:0012506 vesicle membrane; GO:0016020 memb…	GO:0004857 enzyme inhibitor activity; GO:0004860 protein kinase inhibitor activity; GO:0005070 SH3/SH2 adaptor activity; GO:0005102 receptor binding; GO:0005198 structural molecule activity; GO:0005488 binding; GO:0005515 protein binding; GO:0008092 cytoskeletal protein binding; GO:0008093 cytoskeletal adaptor activity; GO:0019207 kinase regulator activity; GO:0019210 kinase inhibitor activity; G…	PF00018; PF00017	SH3 domain; SH2 domain	T	KOG4226	Adaptor protein NCK/Dock, contains SH2 and SH3 domains
P16989	203	S	1.713	0.043178	Up	Y-box-binding protein 3 OS=Homo sapiens OX=9606 GN=YBX3 PE=1 SV=4	YBX3	1	3.40393e-91	249.28	2	NYAGEEEEEGS(1)GS(1)S(1)EGFDPPATDR	0.74576	0.876	0.546	0.848	1.425	1.434	1.029	nucleus	K06099	CSDA, ZONAB; cold shock domain protein A	map04530 Tight junction	GO:0000003 reproduction; GO:0000122 negative regulation of transcription from RNA polymerase II promoter; GO:0001701 in utero embryonic development; GO:0003006 developmental process involved in reproduction; GO:0006355 regulation of transcription, DNA-templated; GO:0006357 regulation of transcription from RNA polymerase II promoter; GO:0006417 regulation of translation; GO:0006950 response to str…	GO:0005622 intracellular; GO:0005623 cell; GO:0005634 nucleus; GO:0005737 cytoplasm; GO:0005829 cytosol; GO:0005911 cell-cell junction; GO:0005921 gap junction; GO:0005923 bicellular tight junction; GO:0030054 cell junction; GO:0043226 organelle; GO:0043227 membrane-bounded organelle; GO:0043229 intracellular organelle; GO:0043231 intracellular membrane-bounded organelle; GO:0043296 apical juncti…	GO:0000976 transcription regulatory region sequence-specific DNA binding; GO:0000977 RNA polymerase II regulatory region sequence-specific DNA binding; GO:0000981 RNA polymerase II transcription factor activity, sequence-specific DNA binding; GO:0001012 RNA polymerase II regulatory region DNA binding; GO:0001067 regulatory region nucleic acid binding; GO:0001227 transcriptional repressor activity…	PF00313	'Cold-shock' DNA-binding domain	K	KOG3070	Predicted RNA-binding protein containing PIN domain and invovled in translation or RNA processing
P17844	480	S	1.645	0.0419712	Up	Probable ATP-dependent RNA helicase DDX5 OS=Homo sapiens OX=9606 GN=DDX5 PE=1 SV=1	DDX5	1	0.00074468	126.63	2	LLQLVEDRGS(1)GR	-1.5831	0.606		0.892	1.161	1.227	1.308	nucleus	K12823	DDX5, DBP2; ATP-dependent RNA helicase DDX5/DBP2 [EC:3.6.4.13]	map03040 Spliceosome; map05202 Transcriptional misregulation in cancer; map05205 Proteoglycans in cancer	GO:0000122 negative regulation of transcription from RNA polymerase II promoter; GO:0000375 RNA splicing, via transesterification reactions; GO:0000377 RNA splicing, via transesterification reactions with bulged adenosine as nucleophile; GO:0000380 alternative mRNA splicing, via spliceosome; GO:0000381 regulation of alternative mRNA splicing, via spliceosome; GO:0000398 mRNA splicing, via spliceo…	GO:0005622 intracellular; GO:0005623 cell; GO:0005634 nucleus; GO:0005654 nucleoplasm; GO:0005681 spliceosomal complex; GO:0005730 nucleolus; GO:0005737 cytoplasm; GO:0031974 membrane-enclosed lumen; GO:0031981 nuclear lumen; GO:0032991 macromolecular complex; GO:0043226 organelle; GO:0043227 membrane-bounded organelle; GO:0043228 non-membrane-bounded organelle; GO:0043229 intracellular organelle…	GO:0003676 nucleic acid binding; GO:0003682 chromatin binding; GO:0003723 RNA binding; GO:0003724 RNA helicase activity; GO:0003729 mRNA binding; GO:0003730 mRNA 3'-UTR binding; GO:0003824 catalytic activity; GO:0004004 ATP-dependent RNA helicase activity; GO:0004386 helicase activity; GO:0005102 receptor binding; GO:0005488 binding; GO:0005515 protein binding; GO:0008026 ATP-dependent helicase a…	PF00270	DEAD/DEAH box helicase	A	KOG0331	ATP-dependent RNA helicase
P18583	1076	S	1.541	0.0493841	Up	Protein SON OS=Homo sapiens OX=9606 GN=SON PE=1 SV=4	SON	0.999925	0.0017697	81.799	2	SMMS(1)PMADR	-1.2617	0.632	0.829	0.986	1.442	1.055	1.275	nucleus	K23718	SON; protein SON		GO:0000226 microtubule cytoskeleton organization; GO:0000278 mitotic cell cycle; GO:0000281 mitotic cytokinesis; GO:0000910 cytokinesis; GO:0006139 nucleobase-containing compound metabolic process; GO:0006396 RNA processing; GO:0006397 mRNA processing; GO:0006725 cellular aromatic compound metabolic process; GO:0006807 nitrogen compound metabolic process; GO:0006996 organelle organization; GO:000…	GO:0005622 intracellular; GO:0005623 cell; GO:0005634 nucleus; GO:0005654 nucleoplasm; GO:0016604 nuclear body; GO:0016607 nuclear speck; GO:0031974 membrane-enclosed lumen; GO:0031981 nuclear lumen; GO:0043226 organelle; GO:0043227 membrane-bounded organelle; GO:0043229 intracellular organelle; GO:0043231 intracellular membrane-bounded organelle; GO:0043233 organelle lumen; GO:0044422 organelle …	GO:0003676 nucleic acid binding; GO:0003723 RNA binding; GO:0005488 binding; GO:0005515 protein binding; GO:0019904 protein domain specific binding; GO:0050733 RS domain binding; GO:0097159 organic cyclic compound binding; GO:1901363 heterocyclic compound binding;
P18583	1026	S	2.018	0.0197429	Up	Protein SON OS=Homo sapiens OX=9606 GN=SON PE=1 SV=4	SON	0.999857	0.00161269	92.707	2	SMMS(1)PMAER	-0.59303	0.541	0.769		1.452	1.161	1.352	nucleus	K23718	SON; protein SON		GO:0000226 microtubule cytoskeleton organization; GO:0000278 mitotic cell cycle; GO:0000281 mitotic cytokinesis; GO:0000910 cytokinesis; GO:0006139 nucleobase-containing compound metabolic process; GO:0006396 RNA processing; GO:0006397 mRNA processing; GO:0006725 cellular aromatic compound metabolic process; GO:0006807 nitrogen compound metabolic process; GO:0006996 organelle organization; GO:000…	GO:0005622 intracellular; GO:0005623 cell; GO:0005634 nucleus; GO:0005654 nucleoplasm; GO:0016604 nuclear body; GO:0016607 nuclear speck; GO:0031974 membrane-enclosed lumen; GO:0031981 nuclear lumen; GO:0043226 organelle; GO:0043227 membrane-bounded organelle; GO:0043229 intracellular organelle; GO:0043231 intracellular membrane-bounded organelle; GO:0043233 organelle lumen; GO:0044422 organelle …	GO:0003676 nucleic acid binding; GO:0003723 RNA binding; GO:0005488 binding; GO:0005515 protein binding; GO:0019904 protein domain specific binding; GO:0050733 RS domain binding; GO:0097159 organic cyclic compound binding; GO:1901363 heterocyclic compound binding;
P18615	353	S	1.709	0.0047514	Up	Negative elongation factor E OS=Homo sapiens OX=9606 GN=NELFE PE=1 SV=3	NELFE	1	2.37991e-16	226.06	2	SVWGSLAVQNS(1)PK	0.84695	0.626	0.804	0.854	1.33	1.272	1.302	nucleus	K15182	RDBP, NELFE; negative elongation factor E		GO:0000122 negative regulation of transcription from RNA polymerase II promoter; GO:0006139 nucleobase-containing compound metabolic process; GO:0006351 transcription, DNA-templated; GO:0006354 DNA-templated transcription, elongation; GO:0006355 regulation of transcription, DNA-templated; GO:0006357 regulation of transcription from RNA polymerase II promoter; GO:0006366 transcription from RNA pol…	GO:0005622 intracellular; GO:0005623 cell; GO:0005634 nucleus; GO:0005654 nucleoplasm; GO:0005886 plasma membrane; GO:0008023 transcription elongation factor complex; GO:0016020 membrane; GO:0016604 nuclear body; GO:0031974 membrane-enclosed lumen; GO:0031981 nuclear lumen; GO:0032021 NELF complex; GO:0032991 macromolecular complex; GO:0043226 organelle; GO:0043227 membrane-bounded organelle; GO:…		PF00076	RNA recognition motif. (a.k.a. RRM, RBD, or RNP domain)
P19793	260	S	2.055	0.0395124	Up	Retinoic acid receptor RXR-alpha OS=Homo sapiens OX=9606 GN=RXRA PE=1 SV=1	RXRA	0.875498	4.50115e-08	109.82	3	TETYVEANMGLNPS(0.072)S(0.875)PNDPVT(0.053)NICQAADK	0.10113		0.75	0.558	1.376	1.312		nucleus	K08524	RXRA, NR2B1; retinoid X receptor alpha	map03320 PPAR signaling pathway; map04151 PI3K-Akt signaling pathway; map04659 Th17 cell differentiation; map04919 Thyroid hormone signaling pathway; map04920 Adipocytokine signaling pathway; map04928 Parathyroid hormone synthesis, secretion and action; map04932 Non-alcoholic fatty liver disease (NAFLD); map04976 Bile secretion; map05160 Hepatitis C; map05200 Pathways in cancer; map05202 Transcri…	GO:0000003 reproduction; GO:0000122 negative regulation of transcription from RNA polymerase II promoter; GO:0001101 response to acid chemical; GO:0001525 angiogenesis; GO:0001568 blood vessel development; GO:0001654 eye development; GO:0001655 urogenital system development; GO:0001701 in utero embryonic development; GO:0001889 liver development; GO:0001890 placenta development; GO:0001893 matern…	GO:0000228 nuclear chromosome; GO:0000785 chromatin; GO:0000790 nuclear chromatin; GO:0005622 intracellular; GO:0005623 cell; GO:0005634 nucleus; GO:0005654 nucleoplasm; GO:0005667 transcription factor complex; GO:0005694 chromosome; GO:0030424 axon; GO:0031974 membrane-enclosed lumen; GO:0031981 nuclear lumen; GO:0032991 macromolecular complex; GO:0042995 cell projection; GO:0043005 neuron proje…	GO:0000976 transcription regulatory region sequence-specific DNA binding; GO:0000977 RNA polymerase II regulatory region sequence-specific DNA binding; GO:0000978 RNA polymerase II core promoter proximal region sequence-specific DNA binding; GO:0000981 RNA polymerase II transcription factor activity, sequence-specific DNA binding; GO:0000987 core promoter proximal region sequence-specific DNA bin…	PF00105; PF00104	Zinc finger, C4 type (two domains); Ligand-binding domain of nuclear hormone receptor	K	KOG3575	FOG: Hormone receptors
P22059	386	S	0.441	0.00923897	Down	Oxysterol-binding protein 1 OS=Homo sapiens OX=9606 GN=OSBP PE=1 SV=1	OSBP	0.903249	0.000501694	94.375	2	T(0.392)GS(0.618)NIS(0.99)GAS(0.094)S(0.903)DIS(0.003)LDEQYK	-0.12386	1.053	1.43	1.77	0.558	0.59	0.726	cytoplasm	K20456	OSBP; oxysterol-binding protein 1		GO:0006082 organic acid metabolic process; GO:0006629 lipid metabolic process; GO:0006694 steroid biosynthetic process; GO:0006699 bile acid biosynthetic process; GO:0006810 transport; GO:0006869 lipid transport; GO:0008152 metabolic process; GO:0008202 steroid metabolic process; GO:0008206 bile acid metabolic process; GO:0008610 lipid biosynthetic process; GO:0009058 biosynthetic process; GO:000…	GO:0000139 Golgi membrane; GO:0005622 intracellular; GO:0005623 cell; GO:0005634 nucleus; GO:0005654 nucleoplasm; GO:0005730 nucleolus; GO:0005737 cytoplasm; GO:0005794 Golgi apparatus; GO:0005829 cytosol; GO:0012505 endomembrane system; GO:0016020 membrane; GO:0030054 cell junction; GO:0031090 organelle membrane; GO:0031974 membrane-enclosed lumen; GO:0031981 nuclear lumen; GO:0031984 organelle …	GO:0005215 transporter activity; GO:0005319 lipid transporter activity; GO:0005488 binding; GO:0005496 steroid binding; GO:0005515 protein binding; GO:0005543 phospholipid binding; GO:0008142 oxysterol binding; GO:0008289 lipid binding; GO:0015248 sterol transporter activity; GO:0015485 cholesterol binding; GO:0019904 protein domain specific binding; GO:0032934 sterol binding; GO:0035091 phosphat…	PF00169	PH domain	I	KOG1737	Oxysterol-binding protein
P23588	230	S	4.061	0.0095606	Up	Eukaryotic translation initiation factor 4B OS=Homo sapiens OX=9606 GN=EIF4B PE=1 SV=2	EIF4B	1	0.000651367	121.96	2	DRYDS(1)DRYR	-3.3439	0.24	0.355	0.673	1.784	1.973	1.392	nucleus	K03258	EIF4B; translation initiation factor 4B	map03013 RNA transport; map04150 mTOR signaling pathway; map04151 PI3K-Akt signaling pathway; map05205 Proteoglycans in cancer	GO:0001731 formation of translation preinitiation complex; GO:0002181 cytoplasmic translation; GO:0002183 cytoplasmic translational initiation; GO:0006412 translation; GO:0006413 translational initiation; GO:0006417 regulation of translation; GO:0006446 regulation of translational initiation; GO:0006518 peptide metabolic process; GO:0006807 nitrogen compound metabolic process; GO:0008152 metaboli…	GO:0005622 intracellular; GO:0005623 cell; GO:0005737 cytoplasm; GO:0005829 cytosol; GO:0005844 polysome; GO:0016281 eukaryotic translation initiation factor 4F complex; GO:0030425 dendrite; GO:0032991 macromolecular complex; GO:0036477 somatodendritic compartment; GO:0042995 cell projection; GO:0043005 neuron projection; GO:0043025 neuronal cell body; GO:0044297 cell body; GO:0044424 intracellul…	GO:0003676 nucleic acid binding; GO:0003723 RNA binding; GO:0003725 double-stranded RNA binding; GO:0003727 single-stranded RNA binding; GO:0003743 translation initiation factor activity; GO:0003824 catalytic activity; GO:0004386 helicase activity; GO:0005488 binding; GO:0008135 translation factor activity, RNA binding; GO:0016462 pyrophosphatase activity; GO:0016787 hydrolase activity; GO:001681…	PF00076	RNA recognition motif. (a.k.a. RRM, RBD, or RNP domain)	A	KOG0118	FOG: RRM domain
P23588	406	S	1.563	0.011304	Up	Eukaryotic translation initiation factor 4B OS=Homo sapiens OX=9606 GN=EIF4B PE=1 SV=2	EIF4B	1	1.17521e-09	165.2	2	ERHPS(1)WR	-1.8688	0.711	0.824	0.87	1.232	1.437	1.091	nucleus	K03258	EIF4B; translation initiation factor 4B	map03013 RNA transport; map04150 mTOR signaling pathway; map04151 PI3K-Akt signaling pathway; map05205 Proteoglycans in cancer	GO:0001731 formation of translation preinitiation complex; GO:0002181 cytoplasmic translation; GO:0002183 cytoplasmic translational initiation; GO:0006412 translation; GO:0006413 translational initiation; GO:0006417 regulation of translation; GO:0006446 regulation of translational initiation; GO:0006518 peptide metabolic process; GO:0006807 nitrogen compound metabolic process; GO:0008152 metaboli…	GO:0005622 intracellular; GO:0005623 cell; GO:0005737 cytoplasm; GO:0005829 cytosol; GO:0005844 polysome; GO:0016281 eukaryotic translation initiation factor 4F complex; GO:0030425 dendrite; GO:0032991 macromolecular complex; GO:0036477 somatodendritic compartment; GO:0042995 cell projection; GO:0043005 neuron projection; GO:0043025 neuronal cell body; GO:0044297 cell body; GO:0044424 intracellul…	GO:0003676 nucleic acid binding; GO:0003723 RNA binding; GO:0003725 double-stranded RNA binding; GO:0003727 single-stranded RNA binding; GO:0003743 translation initiation factor activity; GO:0003824 catalytic activity; GO:0004386 helicase activity; GO:0005488 binding; GO:0008135 translation factor activity, RNA binding; GO:0016462 pyrophosphatase activity; GO:0016787 hydrolase activity; GO:001681…	PF00076	RNA recognition motif. (a.k.a. RRM, RBD, or RNP domain)	A	KOG0118	FOG: RRM domain
P23588	409	S	1.847	0.00401554	Up	Eukaryotic translation initiation factor 4B OS=Homo sapiens OX=9606 GN=EIF4B PE=1 SV=2	EIF4B	0.999976	1.17521e-09	165.2	3	ERHPS(1)WRS(1)EETQER	-2.9381	0.652	0.771	0.756	1.309	1.561	1.154	nucleus	K03258	EIF4B; translation initiation factor 4B	map03013 RNA transport; map04150 mTOR signaling pathway; map04151 PI3K-Akt signaling pathway; map05205 Proteoglycans in cancer	GO:0001731 formation of translation preinitiation complex; GO:0002181 cytoplasmic translation; GO:0002183 cytoplasmic translational initiation; GO:0006412 translation; GO:0006413 translational initiation; GO:0006417 regulation of translation; GO:0006446 regulation of translational initiation; GO:0006518 peptide metabolic process; GO:0006807 nitrogen compound metabolic process; GO:0008152 metaboli…	GO:0005622 intracellular; GO:0005623 cell; GO:0005737 cytoplasm; GO:0005829 cytosol; GO:0005844 polysome; GO:0016281 eukaryotic translation initiation factor 4F complex; GO:0030425 dendrite; GO:0032991 macromolecular complex; GO:0036477 somatodendritic compartment; GO:0042995 cell projection; GO:0043005 neuron projection; GO:0043025 neuronal cell body; GO:0044297 cell body; GO:0044424 intracellul…	GO:0003676 nucleic acid binding; GO:0003723 RNA binding; GO:0003725 double-stranded RNA binding; GO:0003727 single-stranded RNA binding; GO:0003743 translation initiation factor activity; GO:0003824 catalytic activity; GO:0004386 helicase activity; GO:0005488 binding; GO:0008135 translation factor activity, RNA binding; GO:0016462 pyrophosphatase activity; GO:0016787 hydrolase activity; GO:001681…	PF00076	RNA recognition motif. (a.k.a. RRM, RBD, or RNP domain)	A	KOG0118	FOG: RRM domain
P23588	16	S	2.867	0.0151876	Up	Eukaryotic translation initiation factor 4B OS=Homo sapiens OX=9606 GN=EIF4B PE=1 SV=2	EIF4B	0.99295	1.7382e-36	213.46	2	T(0.003)IS(0.993)LT(0.004)DFLAEDGGTGGGSTYVSK	4.2773	0.314	0.532	0.799	1.421	1.694	1.602	nucleus	K03258	EIF4B; translation initiation factor 4B	map03013 RNA transport; map04150 mTOR signaling pathway; map04151 PI3K-Akt signaling pathway; map05205 Proteoglycans in cancer	GO:0001731 formation of translation preinitiation complex; GO:0002181 cytoplasmic translation; GO:0002183 cytoplasmic translational initiation; GO:0006412 translation; GO:0006413 translational initiation; GO:0006417 regulation of translation; GO:0006446 regulation of translational initiation; GO:0006518 peptide metabolic process; GO:0006807 nitrogen compound metabolic process; GO:0008152 metaboli…	GO:0005622 intracellular; GO:0005623 cell; GO:0005737 cytoplasm; GO:0005829 cytosol; GO:0005844 polysome; GO:0016281 eukaryotic translation initiation factor 4F complex; GO:0030425 dendrite; GO:0032991 macromolecular complex; GO:0036477 somatodendritic compartment; GO:0042995 cell projection; GO:0043005 neuron projection; GO:0043025 neuronal cell body; GO:0044297 cell body; GO:0044424 intracellul…	GO:0003676 nucleic acid binding; GO:0003723 RNA binding; GO:0003725 double-stranded RNA binding; GO:0003727 single-stranded RNA binding; GO:0003743 translation initiation factor activity; GO:0003824 catalytic activity; GO:0004386 helicase activity; GO:0005488 binding; GO:0008135 translation factor activity, RNA binding; GO:0016462 pyrophosphatase activity; GO:0016787 hydrolase activity; GO:001681…	PF00076	RNA recognition motif. (a.k.a. RRM, RBD, or RNP domain)	A	KOG0118	FOG: RRM domain
P24928	1917	S	0.4	0.0204277	Down	DNA-directed RNA polymerase II subunit RPB1 OS=Homo sapiens OX=9606 GN=POLR2A PE=1 SV=2	POLR2A	0.981825	5.74263e-09	162	2	YSPTSPT(0.01)YS(0.982)PT(0.006)S(0.002)PK	-0.48933	1.513	1.388	1.299	0.666	0.315	0.699	nucleus	K03006	RPB1, POLR2A; DNA-directed RNA polymerase II subunit RPB1 [EC:2.7.7.6]	map03020 RNA polymerase; map05016 Huntington disease	GO:0000375 RNA splicing, via transesterification reactions; GO:0000377 RNA splicing, via transesterification reactions with bulged adenosine as nucleophile; GO:0000398 mRNA splicing, via spliceosome; GO:0006139 nucleobase-containing compound metabolic process; GO:0006259 DNA metabolic process; GO:0006281 DNA repair; GO:0006283 transcription-coupled nucleotide-excision repair; GO:0006289 nucleotid…	GO:0000428 DNA-directed RNA polymerase complex; GO:0005622 intracellular; GO:0005623 cell; GO:0005634 nucleus; GO:0005654 nucleoplasm; GO:0005665 DNA-directed RNA polymerase II, core complex; GO:0016591 DNA-directed RNA polymerase II, holoenzyme; GO:0030880 RNA polymerase complex; GO:0031974 membrane-enclosed lumen; GO:0031981 nuclear lumen; GO:0032991 macromolecular complex; GO:0043226 organelle…	GO:0003676 nucleic acid binding; GO:0003677 DNA binding; GO:0003682 chromatin binding; GO:0003824 catalytic activity; GO:0003899 DNA-directed 5'-3' RNA polymerase activity; GO:0005488 binding; GO:0005515 protein binding; GO:0016740 transferase activity; GO:0016772 transferase activity, transferring phosphorus-containing groups; GO:0016779 nucleotidyltransferase activity; GO:0019899 enzyme binding…	PF04997; PF00623; PF04983; PF05000; PF04998; PF04992; PF04990	RNA polymerase Rpb1, domain 1; RNA polymerase Rpb1, domain 2; RNA polymerase Rpb1, domain 3; RNA polymerase Rpb1, domain 4; RNA polymerase Rpb1, domain 5; RNA polymerase Rpb1, domain 6; RNA polymerase Rpb1, domain 7	K	KOG0260	RNA polymerase II, large subunit
P24928	1896	S	0.406	0.00051715	Down	DNA-directed RNA polymerase II subunit RPB1 OS=Homo sapiens OX=9606 GN=POLR2A PE=1 SV=2	POLR2A	0.991432	1.20449e-11	153.61	2	YS(0.296)PT(0.492)S(0.207)PT(0.006)Y(0.003)S(0.991)PT(0.004)S(0.003)PVY(0.01)T(0.114)PT(0.163)S(0.711)PK	7.2165	1.576	1.333	1.266	0.508	0.563	0.622	nucleus	K03006	RPB1, POLR2A; DNA-directed RNA polymerase II subunit RPB1 [EC:2.7.7.6]	map03020 RNA polymerase; map05016 Huntington disease	GO:0000375 RNA splicing, via transesterification reactions; GO:0000377 RNA splicing, via transesterification reactions with bulged adenosine as nucleophile; GO:0000398 mRNA splicing, via spliceosome; GO:0006139 nucleobase-containing compound metabolic process; GO:0006259 DNA metabolic process; GO:0006281 DNA repair; GO:0006283 transcription-coupled nucleotide-excision repair; GO:0006289 nucleotid…	GO:0000428 DNA-directed RNA polymerase complex; GO:0005622 intracellular; GO:0005623 cell; GO:0005634 nucleus; GO:0005654 nucleoplasm; GO:0005665 DNA-directed RNA polymerase II, core complex; GO:0016591 DNA-directed RNA polymerase II, holoenzyme; GO:0030880 RNA polymerase complex; GO:0031974 membrane-enclosed lumen; GO:0031981 nuclear lumen; GO:0032991 macromolecular complex; GO:0043226 organelle…	GO:0003676 nucleic acid binding; GO:0003677 DNA binding; GO:0003682 chromatin binding; GO:0003824 catalytic activity; GO:0003899 DNA-directed 5'-3' RNA polymerase activity; GO:0005488 binding; GO:0005515 protein binding; GO:0016740 transferase activity; GO:0016772 transferase activity, transferring phosphorus-containing groups; GO:0016779 nucleotidyltransferase activity; GO:0019899 enzyme binding…	PF04997; PF00623; PF04983; PF05000; PF04998; PF04992; PF04990	RNA polymerase Rpb1, domain 1; RNA polymerase Rpb1, domain 2; RNA polymerase Rpb1, domain 3; RNA polymerase Rpb1, domain 4; RNA polymerase Rpb1, domain 5; RNA polymerase Rpb1, domain 6; RNA polymerase Rpb1, domain 7	K	KOG0260	RNA polymerase II, large subunit
P25054	1371	S	1.708	0.0387574	Up	Adenomatous polyposis coli protein OS=Homo sapiens OX=9606 GN=APC PE=1 SV=2	APC	1	1.96533e-05	95.269	2	S(1)PPEHYVQET(0.005)PLMFS(0.995)R	3.4443	0.814		0.593	1.331	1.031	1.243	nucleus	K02085	APC; adenomatosis polyposis coli protein	map04310 Wnt signaling pathway; map04390 Hippo signaling pathway; map04550 Signaling pathways regulating pluripotency of stem cells; map04810 Regulation of actin cytoskeleton; map04934 Cushing syndrome; map05165 Human papillomavirus infection; map05200 Pathways in cancer; map05206 MicroRNAs in cancer; map05210 Colorectal cancer; map05213 Endometrial cancer; map05217 Basal cell carcinoma; map05224…	GO:0000075 cell cycle checkpoint; GO:0000079 regulation of cyclin-dependent protein serine/threonine kinase activity; GO:0000226 microtubule cytoskeleton organization; GO:0000278 mitotic cell cycle; GO:0000281 mitotic cytokinesis; GO:0000820 regulation of glutamine family amino acid metabolic process; GO:0000902 cell morphogenesis; GO:0000904 cell morphogenesis involved in differentiation; GO:000…	GO:0000775 chromosome, centromeric region; GO:0000776 kinetochore; GO:0001726 ruffle; GO:0005622 intracellular; GO:0005623 cell; GO:0005634 nucleus; GO:0005635 nuclear envelope; GO:0005654 nucleoplasm; GO:0005694 chromosome; GO:0005737 cytoplasm; GO:0005813 centrosome; GO:0005815 microtubule organizing center; GO:0005829 cytosol; GO:0005856 cytoskeleton; GO:0005874 microtubule; GO:0005886 plasma …	GO:0002020 protease binding; GO:0005488 binding; GO:0005515 protein binding; GO:0008013 beta-catenin binding; GO:0008017 microtubule binding; GO:0008092 cytoskeletal protein binding; GO:0015631 tubulin binding; GO:0019207 kinase regulator activity; GO:0019887 protein kinase regulator activity; GO:0019899 enzyme binding; GO:0019900 kinase binding; GO:0019901 protein kinase binding; GO:0030234 enzy…			Z	KOG2122	Beta-catenin-binding protein APC, contains ARM repeats
P25205	704	S	3.734	0.0305404	Up	DNA replication licensing factor MCM3 OS=Homo sapiens OX=9606 GN=MCM3 PE=1 SV=3	MCM3	0.999971	0.000128949	92.949	3	DGDS(1)YDPYDFS(0.869)DT(0.134)EEEMPQVHT(0.997)PK	-0.2158	0.347	0.164	0.811	1.499	1.711	1.726	nucleus	K02541	MCM3; DNA replication licensing factor MCM3 [EC:3.6.4.12]	map03030 DNA replication; map04110 Cell cycle	GO:0000082 G1/S transition of mitotic cell cycle; GO:0000278 mitotic cell cycle; GO:0006139 nucleobase-containing compound metabolic process; GO:0006259 DNA metabolic process; GO:0006260 DNA replication; GO:0006261 DNA-dependent DNA replication; GO:0006270 DNA replication initiation; GO:0006725 cellular aromatic compound metabolic process; GO:0006807 nitrogen compound metabolic process; GO:000704…	GO:0000228 nuclear chromosome; GO:0000428 DNA-directed RNA polymerase complex; GO:0005622 intracellular; GO:0005623 cell; GO:0005634 nucleus; GO:0005654 nucleoplasm; GO:0005657 replication fork; GO:0005658 alpha DNA polymerase:primase complex; GO:0005694 chromosome; GO:0005737 cytoplasm; GO:0005813 centrosome; GO:0005815 microtubule organizing center; GO:0005856 cytoskeleton; GO:0015630 microtubu…	GO:0003676 nucleic acid binding; GO:0003677 DNA binding; GO:0005488 binding; GO:0097159 organic cyclic compound binding; GO:1901363 heterocyclic compound binding;	PF00493	MCM2/3/5 family	L	KOG0479	DNA replication licensing factor, MCM3 component
P30622	204	S	1.511	0.0270635	Up	CAP-Gly domain-containing linker protein 1 OS=Homo sapiens OX=9606 GN=CLIP1 PE=1 SV=2	CLIP1	1	2.13468e-46	273.55	2	TASESISNLS(1)EAGS(1)IK	2.5166	0.805	0.894	0.743	0.989	1.403	1.299	nucleus	K10421	CLIP1, RSN; CAP-Gly domain-containing linker protein 1	map04150 mTOR signaling pathway	GO:0000226 microtubule cytoskeleton organization; GO:0000278 mitotic cell cycle; GO:0001578 microtubule bundle formation; GO:0006810 transport; GO:0006886 intracellular protein transport; GO:0006996 organelle organization; GO:0007010 cytoskeleton organization; GO:0007017 microtubule-based process; GO:0007049 cell cycle; GO:0007275 multicellular organism development; GO:0007399 nervous system deve…	GO:0000775 chromosome, centromeric region; GO:0000776 kinetochore; GO:0005622 intracellular; GO:0005623 cell; GO:0005634 nucleus; GO:0005635 nuclear envelope; GO:0005694 chromosome; GO:0005737 cytoplasm; GO:0005768 endosome; GO:0005813 centrosome; GO:0005815 microtubule organizing center; GO:0005829 cytosol; GO:0005856 cytoskeleton; GO:0005874 microtubule; GO:0005881 cytoplasmic microtubule; GO:0…	GO:0005488 binding; GO:0005515 protein binding; GO:0008017 microtubule binding; GO:0008092 cytoskeletal protein binding; GO:0008270 zinc ion binding; GO:0015631 tubulin binding; GO:0042802 identical protein binding; GO:0042803 protein homodimerization activity; GO:0043167 ion binding; GO:0043169 cation binding; GO:0046872 metal ion binding; GO:0046914 transition metal ion binding; GO:0046983 prot…	PF01302	CAP-Gly domain	Z	KOG4568	Cytoskeleton-associated protein and related proteins
P31943	272	S	1.553	0.00592126	Up	Heterogeneous nuclear ribonucleoprotein H OS=Homo sapiens OX=9606 GN=HNRNPH1 PE=1 SV=4	HNRNPH1	0.999999	2.53661e-19	200.96	2	DLNYCFSGMS(1)DHR	0.5868	0.728	0.784	0.892	1.352	1.113	1.268	nucleus	K12898	HNRNPF_H; heterogeneous nuclear ribonucleoprotein F/H		GO:0000375 RNA splicing, via transesterification reactions; GO:0000377 RNA splicing, via transesterification reactions with bulged adenosine as nucleophile; GO:0000398 mRNA splicing, via spliceosome; GO:0006139 nucleobase-containing compound metabolic process; GO:0006396 RNA processing; GO:0006397 mRNA processing; GO:0006725 cellular aromatic compound metabolic process; GO:0006807 nitrogen compou…	GO:0005622 intracellular; GO:0005623 cell; GO:0005634 nucleus; GO:0005654 nucleoplasm; GO:0005681 spliceosomal complex; GO:0005737 cytoplasm; GO:0005829 cytosol; GO:0031974 membrane-enclosed lumen; GO:0031981 nuclear lumen; GO:0032991 macromolecular complex; GO:0043226 organelle; GO:0043227 membrane-bounded organelle; GO:0043229 intracellular organelle; GO:0043231 intracellular membrane-bounded o…	GO:0003676 nucleic acid binding; GO:0003723 RNA binding; GO:0003727 single-stranded RNA binding; GO:0005488 binding; GO:0008187 poly-pyrimidine tract binding; GO:0008266 poly(U) RNA binding; GO:0097159 organic cyclic compound binding; GO:1901363 heterocyclic compound binding;	PF00076; PF08080	RNA recognition motif. (a.k.a. RRM, RBD, or RNP domain); RNPHF zinc finger	A	KOG4211	Splicing factor hnRNP-F and related RNA-binding proteins
P31949	6	S	1.566	0.0426521	Up	Protein S100-A11 OS=Homo sapiens OX=9606 GN=S100A11 PE=1 SV=2	S100A11	0.999141	0.00372769	81.335	2	IS(0.001)S(0.999)PTETER	-1.5277	0.739	0.805		1.016	1.188	1.423	cytoplasm	K23765			GO:0001775 cell activation; GO:0002252 immune effector process; GO:0002263 cell activation involved in immune response; GO:0002274 myeloid leukocyte activation; GO:0002275 myeloid cell activation involved in immune response; GO:0002283 neutrophil activation involved in immune response; GO:0002366 leukocyte activation involved in immune response; GO:0002376 immune system process; GO:0002443 leukoc…	GO:0001726 ruffle; GO:0005622 intracellular; GO:0005623 cell; GO:0005634 nucleus; GO:0005737 cytoplasm; GO:0012505 endomembrane system; GO:0030141 secretory granule; GO:0031252 cell leading edge; GO:0031410 cytoplasmic vesicle; GO:0031974 membrane-enclosed lumen; GO:0031982 vesicle; GO:0031983 vesicle lumen; GO:0034774 secretory granule lumen; GO:0042995 cell projection; GO:0043226 organelle; GO:…	GO:0005488 binding; GO:0005515 protein binding; GO:0042802 identical protein binding; GO:0042803 protein homodimerization activity; GO:0044548 S100 protein binding; GO:0046983 protein dimerization activity; GO:0048306 calcium-dependent protein binding;	PF01023; PF00036	S-100/ICaBP type calcium binding domain; EF hand
P35221	652	S	1.516	0.00919546	Up	Catenin alpha-1 OS=Homo sapiens OX=9606 GN=CTNNA1 PE=1 SV=1	CTNNA1	1	0.000404189	87.251	2	T(0.003)PEELDDS(0.645)DFET(0.352)EDFDVRS(1)R	4.361	0.719	0.85	0.814	1.147	1.087	1.378	nucleus	K05691	CTNNA; catenin alpha	map04390 Hippo signaling pathway; map04520 Adherens junction; map04670 Leukocyte transendothelial migration; map05100 Bacterial invasion of epithelial cells; map05200 Pathways in cancer; map05213 Endometrial cancer; map05226 Gastric cancer; map05412 Arrhythmogenic right ventricular cardiomyopathy (ARVC)	GO:0007043 cell-cell junction assembly; GO:0007155 cell adhesion; GO:0007163 establishment or maintenance of cell polarity; GO:0007275 multicellular organism development; GO:0007399 nervous system development; GO:0007406 negative regulation of neuroblast proliferation; GO:0008104 protein localization; GO:0008285 negative regulation of cell proliferation; GO:0008589 regulation of smoothened signal…	GO:0001669 acrosomal vesicle; GO:0005622 intracellular; GO:0005623 cell; GO:0005737 cytoplasm; GO:0005794 Golgi apparatus; GO:0005829 cytosol; GO:0005856 cytoskeleton; GO:0005886 plasma membrane; GO:0005901 caveola; GO:0005911 cell-cell junction; GO:0005912 adherens junction; GO:0005913 cell-cell adherens junction; GO:0005915 zonula adherens; GO:0012505 endomembrane system; GO:0014704 intercalate…	GO:0003779 actin binding; GO:0005488 binding; GO:0005515 protein binding; GO:0008013 beta-catenin binding; GO:0008092 cytoskeletal protein binding; GO:0017166 vinculin binding; GO:0042802 identical protein binding; GO:0044877 macromolecular complex binding; GO:0045295 gamma-catenin binding; GO:0045296 cadherin binding; GO:0046982 protein heterodimerization activity; GO:0046983 protein dimerizatio…			W	KOG3681	Alpha-catenin
P35658	974	S	2.663	0.0296442	Up	Nuclear pore complex protein Nup214 OS=Homo sapiens OX=9606 GN=NUP214 PE=1 SV=2	NUP214	0.999992	0.00688503	78.816	2	SAFLS(1)QR	-1.3473	0.348		0.706	1.439	1.439	1.332	plasma membrane	K14317	NUP214, CAN; nuclear pore complex protein Nup214	map03013 RNA transport	GO:0000278 mitotic cell cycle; GO:0006403 RNA localization; GO:0006405 RNA export from nucleus; GO:0006406 mRNA export from nucleus; GO:0006606 protein import into nucleus; GO:0006611 protein export from nucleus; GO:0006810 transport; GO:0006886 intracellular protein transport; GO:0006913 nucleocytoplasmic transport; GO:0007049 cell cycle; GO:0008104 protein localization; GO:0008152 metabolic pro…	GO:0005622 intracellular; GO:0005623 cell; GO:0005634 nucleus; GO:0005635 nuclear envelope; GO:0005643 nuclear pore; GO:0005654 nucleoplasm; GO:0005737 cytoplasm; GO:0005829 cytosol; GO:0005912 adherens junction; GO:0005924 cell-substrate adherens junction; GO:0005925 focal adhesion; GO:0012505 endomembrane system; GO:0030054 cell junction; GO:0030055 cell-substrate junction; GO:0031967 organelle…	GO:0005048 signal sequence binding; GO:0005049 nuclear export signal receptor activity; GO:0005198 structural molecule activity; GO:0005488 binding; GO:0008139 nuclear localization sequence binding; GO:0017056 structural constituent of nuclear pore; GO:0033218 amide binding; GO:0042277 peptide binding;			UY	KOG3630	Nuclear pore complex, Nup214/CAN component
P35659	32	S	2.491	0.0157359	Up	Protein DEK OS=Homo sapiens OX=9606 GN=DEK PE=1 SV=1	DEK	1	0	472.97	4	EPEMPGPREES(1)EEEEDEDDEEEEEEEKEK	1.0098	0.467	0.541	0.796	1.295	1.194	2.005	nucleus	K17046	DEK; protein DEK		GO:0006139 nucleobase-containing compound metabolic process; GO:0006282 regulation of DNA repair; GO:0006325 chromatin organization; GO:0006338 chromatin remodeling; GO:0006351 transcription, DNA-templated; GO:0006355 regulation of transcription, DNA-templated; GO:0006357 regulation of transcription from RNA polymerase II promoter; GO:0006366 transcription from RNA polymerase II promoter; GO:0006…	GO:0005622 intracellular; GO:0005623 cell; GO:0005634 nucleus; GO:0005654 nucleoplasm; GO:0005737 cytoplasm; GO:0031974 membrane-enclosed lumen; GO:0031981 nuclear lumen; GO:0043226 organelle; GO:0043227 membrane-bounded organelle; GO:0043228 non-membrane-bounded organelle; GO:0043229 intracellular organelle; GO:0043231 intracellular membrane-bounded organelle; GO:0043232 intracellular non-membra…	GO:0003682 chromatin binding; GO:0005488 binding; GO:0005515 protein binding; GO:0042393 histone binding;	PF08766	DEK C terminal domain	B	KOG2266	Chromatin-associated protein Dek and related proteins, contains SAP DNA binding domain
P36507	226	S	4.041	0.0263289	Up	Dual specificity mitogen-activated protein kinase kinase 2 OS=Homo sapiens OX=9606 GN=MAP2K2 PE=1 SV=1	MAP2K2	0.999684	4.58854e-91	287.51	2	LCDFGVSGQLIDS(1)MANS(1)FVGTR	6.1908	0.302	0.24	0.658	1.098	2.583	1.168	mitochondria	K04369	MAP2K2, MEK2; mitogen-activated protein kinase kinase 2 [EC:2.7.12.2]	map01521 EGFR tyrosine kinase inhibitor resistance; map01522 Endocrine resistance; map04010 MAPK signaling pathway; map04012 ErbB signaling pathway; map04014 Ras signaling pathway; map04015 Rap1 signaling pathway; map04022 cGMP-PKG signaling pathway; map04024 cAMP signaling pathway; map04066 HIF-1 signaling pathway; map04068 FoxO signaling pathway; map04071 Sphingolipid signaling pathway; map0407…	GO:0000165 MAPK cascade; GO:0000187 activation of MAPK activity; GO:0001932 regulation of protein phosphorylation; GO:0001934 positive regulation of protein phosphorylation; GO:0002376 immune system process; GO:0002520 immune system development; GO:0006355 regulation of transcription, DNA-templated; GO:0006464 cellular protein modification process; GO:0006468 protein phosphorylation; GO:0006793 p…	GO:0005576 extracellular region; GO:0005622 intracellular; GO:0005623 cell; GO:0005634 nucleus; GO:0005737 cytoplasm; GO:0005739 mitochondrion; GO:0005768 endosome; GO:0005769 early endosome; GO:0005770 late endosome; GO:0005783 endoplasmic reticulum; GO:0005794 Golgi apparatus; GO:0005829 cytosol; GO:0005856 cytoskeleton; GO:0005874 microtubule; GO:0005886 plasma membrane; GO:0005911 cell-cell j…	GO:0000166 nucleotide binding; GO:0003824 catalytic activity; GO:0004672 protein kinase activity; GO:0004674 protein serine/threonine kinase activity; GO:0004708 MAP kinase kinase activity; GO:0004712 protein serine/threonine/tyrosine kinase activity; GO:0005198 structural molecule activity; GO:0005488 binding; GO:0005515 protein binding; GO:0005524 ATP binding; GO:0008047 enzyme activator activi…	PF00069	Protein kinase domain	T	KOG0581	Mitogen-activated protein kinase kinase (MAP2K)
P36507	306	S	1.7	0.00796193	Up	Dual specificity mitogen-activated protein kinase kinase 2 OS=Homo sapiens OX=9606 GN=MAP2K2 PE=1 SV=1	MAP2K2	1	8.92564e-09	153.97	2	PVS(1)GHGMDSR	1.1351	0.642	0.695	0.889	1.148	1.356	1.28	mitochondria	K04369	MAP2K2, MEK2; mitogen-activated protein kinase kinase 2 [EC:2.7.12.2]	map01521 EGFR tyrosine kinase inhibitor resistance; map01522 Endocrine resistance; map04010 MAPK signaling pathway; map04012 ErbB signaling pathway; map04014 Ras signaling pathway; map04015 Rap1 signaling pathway; map04022 cGMP-PKG signaling pathway; map04024 cAMP signaling pathway; map04066 HIF-1 signaling pathway; map04068 FoxO signaling pathway; map04071 Sphingolipid signaling pathway; map0407…	GO:0000165 MAPK cascade; GO:0000187 activation of MAPK activity; GO:0001932 regulation of protein phosphorylation; GO:0001934 positive regulation of protein phosphorylation; GO:0002376 immune system process; GO:0002520 immune system development; GO:0006355 regulation of transcription, DNA-templated; GO:0006464 cellular protein modification process; GO:0006468 protein phosphorylation; GO:0006793 p…	GO:0005576 extracellular region; GO:0005622 intracellular; GO:0005623 cell; GO:0005634 nucleus; GO:0005737 cytoplasm; GO:0005739 mitochondrion; GO:0005768 endosome; GO:0005769 early endosome; GO:0005770 late endosome; GO:0005783 endoplasmic reticulum; GO:0005794 Golgi apparatus; GO:0005829 cytosol; GO:0005856 cytoskeleton; GO:0005874 microtubule; GO:0005886 plasma membrane; GO:0005911 cell-cell j…	GO:0000166 nucleotide binding; GO:0003824 catalytic activity; GO:0004672 protein kinase activity; GO:0004674 protein serine/threonine kinase activity; GO:0004708 MAP kinase kinase activity; GO:0004712 protein serine/threonine/tyrosine kinase activity; GO:0005198 structural molecule activity; GO:0005488 binding; GO:0005515 protein binding; GO:0005524 ATP binding; GO:0008047 enzyme activator activi…	PF00069	Protein kinase domain	T	KOG0581	Mitogen-activated protein kinase kinase (MAP2K)
P37802	185	S	1.561	0.0326775	Up	Transgelin-2 OS=Homo sapiens OX=9606 GN=TAGLN2 PE=1 SV=3	TAGLN2	1	7.62117e-17	211.53	2	GAS(1)QAGMTGYGMPR	1.3042	0.625	0.743	1.022	1.197	1.257	1.277	cytoplasm,nucleus	K20526	TAGLN; transgelin		GO:0002576 platelet degranulation; GO:0006810 transport; GO:0006887 exocytosis; GO:0009888 tissue development; GO:0009987 cellular process; GO:0016192 vesicle-mediated transport; GO:0030154 cell differentiation; GO:0030855 epithelial cell differentiation; GO:0032502 developmental process; GO:0032940 secretion by cell; GO:0045055 regulated exocytosis; GO:0046903 secretion; GO:0048856 anatomical st…	GO:0005576 extracellular region; GO:0005622 intracellular; GO:0005623 cell; GO:0005737 cytoplasm; GO:0005829 cytosol; GO:0044424 intracellular part; GO:0044444 cytoplasmic part; GO:0044464 cell part;		PF00307	Calponin homology (CH) domain	Z	KOG2046	Calponin
P38159	273	S	1.75	0.00232644	Up	RNA-binding motif protein, X chromosome OS=Homo sapiens OX=9606 GN=RBMX PE=1 SV=3	RBMX	0.999999	3.80229e-05	146.75	3	DRDYS(1)DHPSGGSYR	1.3257	0.68	0.728	0.863	1.241	1.427	1.307	nucleus	K12885	RBMX, HNRNPG; heterogeneous nuclear ribonucleoprotein G	map03040 Spliceosome				PF00076	RNA recognition motif. (a.k.a. RRM, RBD, or RNP domain)	A	KOG0226	RNA-binding proteins
P38159	189	S	1.586	0.00648987	Up	RNA-binding motif protein, X chromosome OS=Homo sapiens OX=9606 GN=RBMX PE=1 SV=3	RBMX	1	0.000306963	172.92	2	GRDS(1)YGGPPR	-0.59005	0.677	0.825	0.905	1.264	1.217	1.337	nucleus	K12885	RBMX, HNRNPG; heterogeneous nuclear ribonucleoprotein G	map03040 Spliceosome				PF00076	RNA recognition motif. (a.k.a. RRM, RBD, or RNP domain)	A	KOG0226	RNA-binding proteins
P38159	249	S	1.991	0.0323846	Up	RNA-binding motif protein, X chromosome OS=Homo sapiens OX=9606 GN=RBMX PE=1 SV=3	RBMX	0.910475	6.51768e-07	138.33	3	DYGHS(0.91)S(0.077)S(0.012)RDDYPSR	-0.66484	0.698	0.693		1.212		1.558	nucleus	K12885	RBMX, HNRNPG; heterogeneous nuclear ribonucleoprotein G	map03040 Spliceosome				PF00076	RNA recognition motif. (a.k.a. RRM, RBD, or RNP domain)	A	KOG0226	RNA-binding proteins
P38159	352	S	1.695	0.00396204	Up	RNA-binding motif protein, X chromosome OS=Homo sapiens OX=9606 GN=RBMX PE=1 SV=3	RBMX	1	0.00160103	120.33	2	GLPPS(1)MER	-2.9512	0.665	0.812	0.841	1.183	1.35	1.396	nucleus	K12885	RBMX, HNRNPG; heterogeneous nuclear ribonucleoprotein G	map03040 Spliceosome				PF00076	RNA recognition motif. (a.k.a. RRM, RBD, or RNP domain)	A	KOG0226	RNA-binding proteins
P38159	316	S	2.198	0.00518719	Up	RNA-binding motif protein, X chromosome OS=Homo sapiens OX=9606 GN=RBMX PE=1 SV=3	RBMX	0.973939	1.51173e-05	143.25	2	YDDYS(0.002)S(0.019)S(0.974)RDGY(0.003)GGS(0.002)R	-0.97497	0.55	0.636	0.798	1.215	1.673	1.473	nucleus	K12885	RBMX, HNRNPG; heterogeneous nuclear ribonucleoprotein G	map03040 Spliceosome				PF00076	RNA recognition motif. (a.k.a. RRM, RBD, or RNP domain)	A	KOG0226	RNA-binding proteins
P39023	13	S	0.208	0.0211027	Down	60S ribosomal protein L3 OS=Homo sapiens OX=9606 GN=RPL3 PE=1 SV=2	RPL3	1	7.92546e-05	175.07	2	HGS(1)LGFLPR	-4.2751	2.294	1.667	0.66	0.362	0.241	0.359	cytoplasm	K02925	RP-L3e, RPL3; large subunit ribosomal protein L3e	map03010 Ribosome	GO:0000027 ribosomal large subunit assembly; GO:0000184 nuclear-transcribed mRNA catabolic process, nonsense-mediated decay; GO:0000956 nuclear-transcribed mRNA catabolic process; GO:0006139 nucleobase-containing compound metabolic process; GO:0006401 RNA catabolic process; GO:0006402 mRNA catabolic process; GO:0006412 translation; GO:0006413 translational initiation; GO:0006518 peptide metabolic…	GO:0005622 intracellular; GO:0005623 cell; GO:0005634 nucleus; GO:0005730 nucleolus; GO:0005737 cytoplasm; GO:0005829 cytosol; GO:0031974 membrane-enclosed lumen; GO:0031981 nuclear lumen; GO:0032991 macromolecular complex; GO:0043226 organelle; GO:0043227 membrane-bounded organelle; GO:0043228 non-membrane-bounded organelle; GO:0043229 intracellular organelle; GO:0043231 intracellular membrane-b…	GO:0003735 structural constituent of ribosome; GO:0005198 structural molecule activity;			J	KOG0746	60S ribosomal protein L3 and related proteins
P39880	1216	S	2.015	0.0229223	Up	Homeobox protein cut-like 1 OS=Homo sapiens OX=9606 GN=CUX1 PE=1 SV=3	CUX1	0.939697	6.87948e-23	133.18	3	RHS(0.973)S(0.94)VS(0.077)DS(0.01)QPCEPPSVGTEYSQGASPQPQHQLK	1.3982	0.877	0.455	0.7	1.547	1.242	1.305	nucleus	K09313	CUTL; homeobox protein cut-like		GO:0000122 negative regulation of transcription from RNA polymerase II promoter; GO:0000301 retrograde transport, vesicle recycling within Golgi; GO:0001655 urogenital system development; GO:0001822 kidney development; GO:0002065 columnar/cuboidal epithelial cell differentiation; GO:0006139 nucleobase-containing compound metabolic process; GO:0006351 transcription, DNA-templated; GO:0006355 regul…	GO:0000139 Golgi membrane; GO:0005622 intracellular; GO:0005623 cell; GO:0005634 nucleus; GO:0005654 nucleoplasm; GO:0005737 cytoplasm; GO:0005794 Golgi apparatus; GO:0005829 cytosol; GO:0012505 endomembrane system; GO:0016020 membrane; GO:0031090 organelle membrane; GO:0031974 membrane-enclosed lumen; GO:0031981 nuclear lumen; GO:0031984 organelle subcompartment; GO:0042995 cell projection; GO:0…	GO:0000976 transcription regulatory region sequence-specific DNA binding; GO:0000977 RNA polymerase II regulatory region sequence-specific DNA binding; GO:0000981 RNA polymerase II transcription factor activity, sequence-specific DNA binding; GO:0001012 RNA polymerase II regulatory region DNA binding; GO:0001067 regulatory region nucleic acid binding; GO:0001205 transcriptional activator activity…	PF02376; PF00046	CUT domain; Homeobox domain	K	KOG2252	CCAAT displacement protein and related homeoproteins
P40222	515	S	2.482	0.0195629	Up	Alpha-taxilin OS=Homo sapiens OX=9606 GN=TXLNA PE=1 SV=3	TXLNA	0.999619	1.00653e-13	184.31	2	RPEGPGAQAPSS(1)PR	0.26244	0.487	0.664	0.668	1.272	1.087	2.156	nucleus				GO:0001775 cell activation; GO:0002376 immune system process; GO:0007154 cell communication; GO:0007165 signal transduction; GO:0007166 cell surface receptor signaling pathway; GO:0008283 cell proliferation; GO:0009966 regulation of signal transduction; GO:0009987 cellular process; GO:0010033 response to organic substance; GO:0010469 regulation of receptor activity; GO:0010646 regulation of cell …	GO:0005576 extracellular region; GO:0005622 intracellular; GO:0005623 cell; GO:0005737 cytoplasm; GO:0005829 cytosol; GO:0044424 intracellular part; GO:0044444 cytoplasmic part; GO:0044464 cell part;	GO:0005102 receptor binding; GO:0005125 cytokine activity; GO:0005488 binding; GO:0005515 protein binding; GO:0030372 high molecular weight B cell growth factor receptor binding; GO:0030545 receptor regulator activity; GO:0048018 receptor agonist activity; GO:0070851 growth factor receptor binding; GO:0098772 molecular function regulator;			Z	KOG1850	Myosin-like coiled-coil protein
P42166	354	S	1.822	0.0335534	Up	Lamina-associated polypeptide 2, isoform alpha OS=Homo sapiens OX=9606 GN=TMPO PE=1 SV=2	TMPO	0.887736	4.95108e-25	239.37	2	SHISDQSPLS(0.888)S(0.112)K	1.4198	0.498	0.803	0.884	1.315	1.143	1.523	nucleus				GO:0006355 regulation of transcription, DNA-templated; GO:0009889 regulation of biosynthetic process; GO:0010468 regulation of gene expression; GO:0010556 regulation of macromolecule biosynthetic process; GO:0019219 regulation of nucleobase-containing compound metabolic process; GO:0019222 regulation of metabolic process; GO:0031323 regulation of cellular metabolic process; GO:0031326 regulation …	GO:0000785 chromatin; GO:0005622 intracellular; GO:0005623 cell; GO:0005634 nucleus; GO:0005635 nuclear envelope; GO:0005637 nuclear inner membrane; GO:0005694 chromosome; GO:0012505 endomembrane system; GO:0016020 membrane; GO:0019866 organelle inner membrane; GO:0031090 organelle membrane; GO:0031965 nuclear membrane; GO:0031967 organelle envelope; GO:0031975 envelope; GO:0043226 organelle; GO:…	GO:0005488 binding; GO:0005515 protein binding; GO:0005521 lamin binding; GO:0042802 identical protein binding;	PF03020	LEM domain
P42167	378	S	1.684	0.00935893	Up	Lamina-associated polypeptide 2, isoforms beta/gamma OS=Homo sapiens OX=9606 GN=TMPO PE=1 SV=2	TMPO	1	0.0016639	133.76	2	PLELS(1)DFR	-4.9756	0.611	0.885	0.778	1.244	1.226	1.36	cytoplasm				GO:0006996 organelle organization; GO:0006997 nucleus organization; GO:0006998 nuclear envelope organization; GO:0009987 cellular process; GO:0010256 endomembrane system organization; GO:0016043 cellular component organization; GO:0031468 nuclear envelope reassembly; GO:0061024 membrane organization; GO:0071840 cellular component organization or biogenesis;	GO:0005622 intracellular; GO:0005623 cell; GO:0005634 nucleus; GO:0005635 nuclear envelope; GO:0005637 nuclear inner membrane; GO:0012505 endomembrane system; GO:0016020 membrane; GO:0019866 organelle inner membrane; GO:0031090 organelle membrane; GO:0031965 nuclear membrane; GO:0031967 organelle envelope; GO:0031975 envelope; GO:0043226 organelle; GO:0043227 membrane-bounded organelle; GO:004322…	GO:0005488 binding; GO:0005515 protein binding; GO:0005521 lamin binding;	PF03020	LEM domain
P42696	14	S	1.8	0.0149383	Up	RNA-binding protein 34 OS=Homo sapiens OX=9606 GN=RBM34 PE=1 SV=2	RBM34	1	5.73937e-24	244.64	2	S(1)VQEGENPDDGVR	-1.508	0.602	0.651	0.961	1.275	1.29	1.42	nucleus	K14837	NOP12; nucleolar protein 12			GO:0005622 intracellular; GO:0005623 cell; GO:0005634 nucleus; GO:0005730 nucleolus; GO:0031974 membrane-enclosed lumen; GO:0031981 nuclear lumen; GO:0043226 organelle; GO:0043227 membrane-bounded organelle; GO:0043228 non-membrane-bounded organelle; GO:0043229 intracellular organelle; GO:0043231 intracellular membrane-bounded organelle; GO:0043232 intracellular non-membrane-bounded organelle; GO…		PF00076	RNA recognition motif. (a.k.a. RRM, RBD, or RNP domain)	A	KOG0118	FOG: RRM domain
P46013	713	S	1.574	0.0132986	Up	Proliferation marker protein Ki-67 OS=Homo sapiens OX=9606 GN=MKI67 PE=1 SV=2	MKI67	0.998143	2.30288e-28	158.13	3	KPVGEVHSQFSTGHANS(0.998)PCT(0.002)IIIGK	-1.288	0.648	0.838	0.913	1.332	1.268	1.176	mitochondria	K17582	MKI67; antigen KI-67		GO:0000003 reproduction; GO:0001889 liver development; GO:0007049 cell cycle; GO:0007088 regulation of mitotic nuclear division; GO:0007275 multicellular organism development; GO:0007346 regulation of mitotic cell cycle; GO:0008283 cell proliferation; GO:0009653 anatomical structure morphogenesis; GO:0009887 animal organ morphogenesis; GO:0009987 cellular process; GO:0010564 regulation of cell cy…	GO:0000775 chromosome, centromeric region; GO:0000793 condensed chromosome; GO:0005622 intracellular; GO:0005623 cell; GO:0005634 nucleus; GO:0005654 nucleoplasm; GO:0005694 chromosome; GO:0005730 nucleolus; GO:0005737 cytoplasm; GO:0016604 nuclear body; GO:0031974 membrane-enclosed lumen; GO:0031981 nuclear lumen; GO:0043226 organelle; GO:0043227 membrane-bounded organelle; GO:0043228 non-membra…	GO:0005488 binding; GO:0005515 protein binding; GO:0008022 protein C-terminus binding;
P46013	1937	S	1.654	0.0105766	Up	Proliferation marker protein Ki-67 OS=Homo sapiens OX=9606 GN=MKI67 PE=1 SV=2	MKI67	1	1.10213e-09	193.62	2	LDLLGNLPGS(1)KR	-0.13537	0.656	0.802	0.872	1.17	1.476	1.208	mitochondria	K17582	MKI67; antigen KI-67		GO:0000003 reproduction; GO:0001889 liver development; GO:0007049 cell cycle; GO:0007088 regulation of mitotic nuclear division; GO:0007275 multicellular organism development; GO:0007346 regulation of mitotic cell cycle; GO:0008283 cell proliferation; GO:0009653 anatomical structure morphogenesis; GO:0009887 animal organ morphogenesis; GO:0009987 cellular process; GO:0010564 regulation of cell cy…	GO:0000775 chromosome, centromeric region; GO:0000793 condensed chromosome; GO:0005622 intracellular; GO:0005623 cell; GO:0005634 nucleus; GO:0005654 nucleoplasm; GO:0005694 chromosome; GO:0005730 nucleolus; GO:0005737 cytoplasm; GO:0016604 nuclear body; GO:0031974 membrane-enclosed lumen; GO:0031981 nuclear lumen; GO:0043226 organelle; GO:0043227 membrane-bounded organelle; GO:0043228 non-membra…	GO:0005488 binding; GO:0005515 protein binding; GO:0008022 protein C-terminus binding;
P46060	428	S	1.763	0.0368732	Up	Ran GTPase-activating protein 1 OS=Homo sapiens OX=9606 GN=RANGAP1 PE=1 SV=1	RANGAP1	0.991192	5.54103e-11	176.97	3	ILDPNTGEPAPVLS(0.009)S(0.991)PPPADVS(0.004)T(0.018)FLAFPS(0.978)PEK	3.8642	0.999	0.509	0.704	1.269	1.271	1.359	cytoplasm	K14319	RANGAP1; Ran GTPase-activating protein 1	map03013 RNA transport	GO:0007154 cell communication; GO:0007165 signal transduction; GO:0008104 protein localization; GO:0009719 response to endogenous stimulus; GO:0009725 response to hormone; GO:0009987 cellular process; GO:0010033 response to organic substance; GO:0010243 response to organonitrogen compound; GO:0023052 signaling; GO:0032386 regulation of intracellular transport; GO:0032387 negative regulation of in…	GO:0005622 intracellular; GO:0005623 cell; GO:0005634 nucleus; GO:0005635 nuclear envelope; GO:0005643 nuclear pore; GO:0005737 cytoplasm; GO:0005819 spindle; GO:0005829 cytosol; GO:0005856 cytoskeleton; GO:0012505 endomembrane system; GO:0015630 microtubule cytoskeleton; GO:0016020 membrane; GO:0016234 inclusion body; GO:0016235 aggresome; GO:0030424 axon; GO:0030425 dendrite; GO:0031090 organel…	GO:0003676 nucleic acid binding; GO:0003723 RNA binding; GO:0005096 GTPase activator activity; GO:0005488 binding; GO:0005515 protein binding; GO:0008047 enzyme activator activity; GO:0008536 Ran GTPase binding; GO:0017016 Ras GTPase binding; GO:0019899 enzyme binding; GO:0030234 enzyme regulator activity; GO:0030695 GTPase regulator activity; GO:0031267 small GTPase binding; GO:0031625 ubiquitin…	PF07834	RanGAP1 C-terminal domain	ATY	KOG1909	Ran GTPase-activating protein
P46100	594	S	1.513	0.00773217	Up	Transcriptional regulator ATRX OS=Homo sapiens OX=9606 GN=ATRX PE=1 SV=5	ATRX	0.998585	0.000129766	142.03	2	LT(0.001)PVS(0.999)LS(0.001)NS(0.999)PIK	-1.4064	0.74	0.93	0.77	1.166	1.18	1.346	nucleus	K10779	ATRX; transcriptional regulator ATRX [EC:3.6.4.12]		GO:0000122 negative regulation of transcription from RNA polymerase II promoter; GO:0006139 nucleobase-containing compound metabolic process; GO:0006259 DNA metabolic process; GO:0006260 DNA replication; GO:0006261 DNA-dependent DNA replication; GO:0006275 regulation of DNA replication; GO:0006281 DNA repair; GO:0006304 DNA modification; GO:0006305 DNA alkylation; GO:0006306 DNA methylation; GO:0…	GO:0000228 nuclear chromosome; GO:0000775 chromosome, centromeric region; GO:0000781 chromosome, telomeric region; GO:0000784 nuclear chromosome, telomeric region; GO:0000785 chromatin; GO:0000790 nuclear chromatin; GO:0000792 heterochromatin; GO:0005622 intracellular; GO:0005623 cell; GO:0005634 nucleus; GO:0005654 nucleoplasm; GO:0005694 chromosome; GO:0005720 nuclear heterochromatin; GO:000572…	GO:0000981 RNA polymerase II transcription factor activity, sequence-specific DNA binding; GO:0003678 DNA helicase activity; GO:0003682 chromatin binding; GO:0003700 transcription factor activity, sequence-specific DNA binding; GO:0003824 catalytic activity; GO:0004386 helicase activity; GO:0005488 binding; GO:0005515 protein binding; GO:0008094 DNA-dependent ATPase activity; GO:0015616 DNA trans…			B	KOG1015	Transcription regulator XNP/ATRX, DEAD-box superfamily
P52564	207	S	0.647	0.0202296	Down	Dual specificity mitogen-activated protein kinase kinase 6 OS=Homo sapiens OX=9606 GN=MAP2K6 PE=1 SV=1	MAP2K6	0.999999	9.51772e-08	133.29	2	MCDFGISGYLVDS(1)VAK	2.5945	1.37	1.13	1.173	0.925	0.803	0.65	cytoplasm	K04433	MAP2K6, MKK6; mitogen-activated protein kinase kinase 6 [EC:2.7.12.2]	map04010 MAPK signaling pathway; map04015 Rap1 signaling pathway; map04212 Longevity regulating pathway - worm; map04218 Cellular senescence; map04380 Osteoclast differentiation; map04620 Toll-like receptor signaling pathway; map04664 Fc epsilon RI signaling pathway; map04668 TNF signaling pathway; map04750 Inflammatory mediator regulation of TRP channels; map04912 GnRH signaling pathway; map0493…	GO:0000165 MAPK cascade; GO:0000187 activation of MAPK activity; GO:0001932 regulation of protein phosphorylation; GO:0001934 positive regulation of protein phosphorylation; GO:0002218 activation of innate immune response; GO:0002221 pattern recognition receptor signaling pathway; GO:0002253 activation of immune response; GO:0002376 immune system process; GO:0002682 regulation of immune system pr…	GO:0005622 intracellular; GO:0005623 cell; GO:0005634 nucleus; GO:0005654 nucleoplasm; GO:0005737 cytoplasm; GO:0005829 cytosol; GO:0031974 membrane-enclosed lumen; GO:0031981 nuclear lumen; GO:0043226 organelle; GO:0043227 membrane-bounded organelle; GO:0043229 intracellular organelle; GO:0043231 intracellular membrane-bounded organelle; GO:0043233 organelle lumen; GO:0044422 organelle part; GO:…	GO:0003824 catalytic activity; GO:0004672 protein kinase activity; GO:0004674 protein serine/threonine kinase activity; GO:0004708 MAP kinase kinase activity; GO:0004712 protein serine/threonine/tyrosine kinase activity; GO:0005488 binding; GO:0005515 protein binding; GO:0016301 kinase activity; GO:0016740 transferase activity; GO:0016772 transferase activity, transferring phosphorus-containing g…	PF00069	Protein kinase domain	T	KOG0984	Mitogen-activated protein kinase (MAPK) kinase MKK3/MKK6
P47974	440	S	1.819	0.0357825	Up	mRNA decay activator protein ZFP36L2 OS=Homo sapiens OX=9606 GN=ZFP36L2 PE=1 SV=3	ZFP36L2	0.902433	6.54856e-06	111.6	2	LS(0.098)DS(0.902)PVFDAPPSPPDSLSDR	0.36681		0.593	0.705	1.059	1.464	1.019	nucleus	K18753	ZFP36L; butyrate response factor	map04218 Cellular senescence	GO:0000165 MAPK cascade; GO:0000288 nuclear-transcribed mRNA catabolic process, deadenylation-dependent decay; GO:0000956 nuclear-transcribed mRNA catabolic process; GO:0001775 cell activation; GO:0002376 immune system process; GO:0002520 immune system development; GO:0002521 leukocyte differentiation; GO:0002682 regulation of immune system process; GO:0002694 regulation of leukocyte activation; …	GO:0005622 intracellular; GO:0005623 cell; GO:0005634 nucleus; GO:0005737 cytoplasm; GO:0005829 cytosol; GO:0043226 organelle; GO:0043227 membrane-bounded organelle; GO:0043229 intracellular organelle; GO:0043231 intracellular membrane-bounded organelle; GO:0044424 intracellular part; GO:0044444 cytoplasmic part; GO:0044464 cell part;	GO:0000981 RNA polymerase II transcription factor activity, sequence-specific DNA binding; GO:0003676 nucleic acid binding; GO:0003700 transcription factor activity, sequence-specific DNA binding; GO:0003723 RNA binding; GO:0003729 mRNA binding; GO:0003730 mRNA 3'-UTR binding; GO:0005488 binding; GO:0017091 AU-rich element binding; GO:0035925 mRNA 3'-UTR AU-rich region binding; GO:0097159 organic…			K	KOG1677	CCCH-type Zn-finger protein
P48681	1409	S	1.623	0.0120584	Up	Nestin OS=Homo sapiens OX=9606 GN=NES PE=1 SV=2	NES	1	4.76155e-29	149.04	3	DGES(1)DGFADEEES(1)GEEGEEDQEEGREPGAGR	0.444	0.689	0.816	0.862	1.509	1.195	1.137	nucleus	K07609	NES; nestin		GO:0000086 G2/M transition of mitotic cell cycle; GO:0000278 mitotic cell cycle; GO:0000902 cell morphogenesis; GO:0001654 eye development; GO:0007049 cell cycle; GO:0007275 multicellular organism development; GO:0007399 nervous system development; GO:0007417 central nervous system development; GO:0007420 brain development; GO:0007423 sensory organ development; GO:0008283 cell proliferation; GO:0…	GO:0005622 intracellular; GO:0005623 cell; GO:0005737 cytoplasm; GO:0005856 cytoskeleton; GO:0005882 intermediate filament; GO:0043226 organelle; GO:0043228 non-membrane-bounded organelle; GO:0043229 intracellular organelle; GO:0043232 intracellular non-membrane-bounded organelle; GO:0044422 organelle part; GO:0044424 intracellular part; GO:0044430 cytoskeletal part; GO:0044446 intracellular orga…	GO:0001664 G-protein coupled receptor binding; GO:0005102 receptor binding; GO:0005126 cytokine receptor binding; GO:0005488 binding; GO:0005515 protein binding; GO:0019215 intermediate filament binding; GO:0031730 CCR5 chemokine receptor binding; GO:0042379 chemokine receptor binding; GO:0044877 macromolecular complex binding; GO:0048020 CCR chemokine receptor binding;
P49207	12	S	0.64	0.00380152	Down	60S ribosomal protein L34 OS=Homo sapiens OX=9606 GN=RPL34 PE=1 SV=3	RPL34	0.995254	0.000105298	208.35	2	RLS(0.995)YNT(0.005)ASNK	-3.8777	1.268	1.229	1.036	0.706	0.806	0.749	nucleus	K02915	RP-L34e, RPL34; large subunit ribosomal protein L34e	map03010 Ribosome	GO:0000184 nuclear-transcribed mRNA catabolic process, nonsense-mediated decay; GO:0000956 nuclear-transcribed mRNA catabolic process; GO:0006139 nucleobase-containing compound metabolic process; GO:0006401 RNA catabolic process; GO:0006402 mRNA catabolic process; GO:0006412 translation; GO:0006413 translational initiation; GO:0006518 peptide metabolic process; GO:0006605 protein targeting; GO:00…	GO:0005622 intracellular; GO:0005623 cell; GO:0005737 cytoplasm; GO:0005829 cytosol; GO:0005840 ribosome; GO:0015934 large ribosomal subunit; GO:0022625 cytosolic large ribosomal subunit; GO:0022626 cytosolic ribosome; GO:0032991 macromolecular complex; GO:0043226 organelle; GO:0043228 non-membrane-bounded organelle; GO:0043229 intracellular organelle; GO:0043232 intracellular non-membrane-bounde…	GO:0003676 nucleic acid binding; GO:0003723 RNA binding; GO:0003735 structural constituent of ribosome; GO:0005198 structural molecule activity; GO:0005488 binding; GO:0097159 organic cyclic compound binding; GO:1901363 heterocyclic compound binding;			J	KOG1790	60s ribosomal protein L34
P49356	3	S	1.976	0.0292887	Up	Protein farnesyltransferase subunit beta OS=Homo sapiens OX=9606 GN=FNTB PE=1 SV=1	FNTB	0.906749	7.89388e-15	123.42	3	AS(0.907)PS(0.093)S(0.001)FTYYCPPSSSPVWSEPLYSLRPEHAR	2.7996	0.592	0.659	0.897	1.55	1.279		cytoplasm	K05954	FNTB; protein farnesyltransferase subunit beta [EC:2.5.1.58]	map00900 Terpenoid backbone biosynthesis	GO:0006464 cellular protein modification process; GO:0006807 nitrogen compound metabolic process; GO:0006950 response to stress; GO:0008152 metabolic process; GO:0008284 positive regulation of cell proliferation; GO:0008285 negative regulation of cell proliferation; GO:0009611 response to wounding; GO:0009889 regulation of biosynthetic process; GO:0009891 positive regulation of biosynthetic proce…	GO:0005622 intracellular; GO:0005623 cell; GO:0005737 cytoplasm; GO:0005829 cytosol; GO:0005856 cytoskeleton; GO:0005875 microtubule associated complex; GO:0005965 protein farnesyltransferase complex; GO:0015630 microtubule cytoskeleton; GO:0032991 macromolecular complex; GO:0043226 organelle; GO:0043228 non-membrane-bounded organelle; GO:0043229 intracellular organelle; GO:0043232 intracellular …	GO:0003824 catalytic activity; GO:0004311 farnesyltranstransferase activity; GO:0004659 prenyltransferase activity; GO:0004660 protein farnesyltransferase activity; GO:0005488 binding; GO:0008270 zinc ion binding; GO:0008318 protein prenyltransferase activity; GO:0016740 transferase activity; GO:0016765 transferase activity, transferring alkyl or aryl (other than methyl) groups; GO:0043167 ion bi…			O	KOG0365	Beta subunit of farnesyltransferase
P49585	343	S	1.595	0.0368963	Up	Choline-phosphate cytidylyltransferase A OS=Homo sapiens OX=9606 GN=PCYT1A PE=1 SV=2	PCYT1A	0.898957	0.0151173	81.578	2	T(0.102)S(0.899)PPCS(0.999)PANLSR	-4.2279	0.638	0.84		1.243	1.034	1.26	nucleus	K00968	PCYT1; choline-phosphate cytidylyltransferase [EC:2.7.7.15]	map00440 Phosphonate and phosphinate metabolism; map00564 Glycerophospholipid metabolism; map01100 Metabolic pathways; map05231 Choline metabolism in cancer	GO:0006629 lipid metabolic process; GO:0006644 phospholipid metabolic process; GO:0006650 glycerophospholipid metabolic process; GO:0006656 phosphatidylcholine biosynthetic process; GO:0006657 CDP-choline pathway; GO:0006793 phosphorus metabolic process; GO:0006796 phosphate-containing compound metabolic process; GO:0006807 nitrogen compound metabolic process; GO:0008152 metabolic process; GO:000…	GO:0005622 intracellular; GO:0005623 cell; GO:0005634 nucleus; GO:0005635 nuclear envelope; GO:0005737 cytoplasm; GO:0005783 endoplasmic reticulum; GO:0005789 endoplasmic reticulum membrane; GO:0005886 plasma membrane; GO:0012505 endomembrane system; GO:0016020 membrane; GO:0019898 extrinsic component of membrane; GO:0031967 organelle envelope; GO:0031975 envelope; GO:0031984 organelle subcompart…	GO:0003824 catalytic activity; GO:0004105 choline-phosphate cytidylyltransferase activity; GO:0005488 binding; GO:0005515 protein binding; GO:0005516 calmodulin binding; GO:0005543 phospholipid binding; GO:0008289 lipid binding; GO:0016740 transferase activity; GO:0016772 transferase activity, transferring phosphorus-containing groups; GO:0016779 nucleotidyltransferase activity; GO:0031210 phosph…	PF01467	Cytidylyltransferase	I	KOG2804	Phosphorylcholine transferase/cholinephosphate cytidylyltransferase
P49585	347	S	1.595	0.0368963	Up	Choline-phosphate cytidylyltransferase A OS=Homo sapiens OX=9606 GN=PCYT1A PE=1 SV=2	PCYT1A	0.999808	0.0151173	81.578	2	T(0.217)S(0.783)PPCS(1)PANLSR	-2.9943	0.638	0.84		1.243	1.034	1.26	nucleus	K00968	PCYT1; choline-phosphate cytidylyltransferase [EC:2.7.7.15]	map00440 Phosphonate and phosphinate metabolism; map00564 Glycerophospholipid metabolism; map01100 Metabolic pathways; map05231 Choline metabolism in cancer	GO:0006629 lipid metabolic process; GO:0006644 phospholipid metabolic process; GO:0006650 glycerophospholipid metabolic process; GO:0006656 phosphatidylcholine biosynthetic process; GO:0006657 CDP-choline pathway; GO:0006793 phosphorus metabolic process; GO:0006796 phosphate-containing compound metabolic process; GO:0006807 nitrogen compound metabolic process; GO:0008152 metabolic process; GO:000…	GO:0005622 intracellular; GO:0005623 cell; GO:0005634 nucleus; GO:0005635 nuclear envelope; GO:0005737 cytoplasm; GO:0005783 endoplasmic reticulum; GO:0005789 endoplasmic reticulum membrane; GO:0005886 plasma membrane; GO:0012505 endomembrane system; GO:0016020 membrane; GO:0019898 extrinsic component of membrane; GO:0031967 organelle envelope; GO:0031975 envelope; GO:0031984 organelle subcompart…	GO:0003824 catalytic activity; GO:0004105 choline-phosphate cytidylyltransferase activity; GO:0005488 binding; GO:0005515 protein binding; GO:0005516 calmodulin binding; GO:0005543 phospholipid binding; GO:0008289 lipid binding; GO:0016740 transferase activity; GO:0016772 transferase activity, transferring phosphorus-containing groups; GO:0016779 nucleotidyltransferase activity; GO:0031210 phosph…	PF01467	Cytidylyltransferase	I	KOG2804	Phosphorylcholine transferase/cholinephosphate cytidylyltransferase
P49768	365	S	2.106	0.0427474	Up	Presenilin-1 OS=Homo sapiens OX=9606 GN=PSEN1 PE=1 SV=1	PSEN1	0.989076	9.28674e-05	97.551	2	AAVQELS(0.989)S(0.09)S(0.921)ILAGEDPEER	0.35522	0.418	0.951	0.561	1.245	1.688	1.131	plasma membrane	K04505	PSEN1, PS1; presenilin 1 [EC:3.4.23.-]	map04310 Wnt signaling pathway; map04330 Notch signaling pathway; map04361 Axon regeneration; map04722 Neurotrophin signaling pathway; map05010 Alzheimer disease; map05165 Human papillomavirus infection	GO:0000045 autophagosome assembly; GO:0000122 negative regulation of transcription from RNA polymerase II promoter; GO:0000186 activation of MAPKK activity; GO:0001501 skeletal system development; GO:0001505 regulation of neurotransmitter levels; GO:0001568 blood vessel development; GO:0001654 eye development; GO:0001708 cell fate specification; GO:0001754 eye photoreceptor cell differentiation; …	GO:0000323 lytic vacuole; GO:0000775 chromosome, centromeric region; GO:0000776 kinetochore; GO:0005622 intracellular; GO:0005623 cell; GO:0005634 nucleus; GO:0005635 nuclear envelope; GO:0005640 nuclear outer membrane; GO:0005694 chromosome; GO:0005737 cytoplasm; GO:0005739 mitochondrion; GO:0005740 mitochondrial envelope; GO:0005743 mitochondrial inner membrane; GO:0005764 lysosome; GO:0005765 …	GO:0003824 catalytic activity; GO:0004175 endopeptidase activity; GO:0004190 aspartic-type endopeptidase activity; GO:0005215 transporter activity; GO:0005216 ion channel activity; GO:0005261 cation channel activity; GO:0005262 calcium channel activity; GO:0005488 binding; GO:0005515 protein binding; GO:0008013 beta-catenin binding; GO:0008233 peptidase activity; GO:0008324 cation transmembrane t…			T	KOG2736	Presenilin
P49790	614	S	2.156	0.0106809	Up	Nuclear pore complex protein Nup153 OS=Homo sapiens OX=9606 GN=NUP153 PE=1 SV=2	NUP153	1	4.59363e-47	263.49	2	EGSVLDILKS(1)PGFASPK	0.041907	0.508	0.637	0.857	1.364	1.269	1.684	nucleus	K14296	NUP153; nuclear pore complex protein Nup153	map03013 RNA transport	GO:0000278 mitotic cell cycle; GO:0006403 RNA localization; GO:0006405 RNA export from nucleus; GO:0006406 mRNA export from nucleus; GO:0006606 protein import into nucleus; GO:0006611 protein export from nucleus; GO:0006810 transport; GO:0006886 intracellular protein transport; GO:0006913 nucleocytoplasmic transport; GO:0006996 organelle organization; GO:0006997 nucleus organization; GO:0006999 n…	GO:0005622 intracellular; GO:0005623 cell; GO:0005634 nucleus; GO:0005635 nuclear envelope; GO:0005642 annulate lamellae; GO:0005643 nuclear pore; GO:0005654 nucleoplasm; GO:0005730 nucleolus; GO:0005737 cytoplasm; GO:0005829 cytosol; GO:0012505 endomembrane system; GO:0016020 membrane; GO:0016234 inclusion body; GO:0031090 organelle membrane; GO:0031965 nuclear membrane; GO:0031967 organelle env…	GO:0003676 nucleic acid binding; GO:0003677 DNA binding; GO:0003682 chromatin binding; GO:0003690 double-stranded DNA binding; GO:0005048 signal sequence binding; GO:0005198 structural molecule activity; GO:0005488 binding; GO:0005515 protein binding; GO:0008139 nuclear localization sequence binding; GO:0008270 zinc ion binding; GO:0008536 Ran GTPase binding; GO:0017016 Ras GTPase binding; GO:001…	PF00641; PF10599	Zn-finger in Ran binding protein and others; Retro-transposon transporting motif	UY	KOG4719	Nuclear pore complex protein
P49792	955	S	1.808	0.0121914	Up	E3 SUMO-protein ligase RanBP2 OS=Homo sapiens OX=9606 GN=RANBP2 PE=1 SV=2	RANBP2	0.999997	6.99878e-10	206.7	2	FESPATGILS(1)PR	0.20457	0.557	0.733	0.896	1.266	1.3	1.387	nucleus	K12172	RANBP2, NUP358; E3 SUMO-protein ligase RanBP2 [EC:2.3.2.-]	map03013 RNA transport	GO:0000082 G1/S transition of mitotic cell cycle; GO:0000226 microtubule cytoskeleton organization; GO:0000278 mitotic cell cycle; GO:0006109 regulation of carbohydrate metabolic process; GO:0006111 regulation of gluconeogenesis; GO:0006403 RNA localization; GO:0006405 RNA export from nucleus; GO:0006406 mRNA export from nucleus; GO:0006464 cellular protein modification process; GO:0006508 proteo…	GO:0005622 intracellular; GO:0005623 cell; GO:0005634 nucleus; GO:0005635 nuclear envelope; GO:0005642 annulate lamellae; GO:0005643 nuclear pore; GO:0005737 cytoplasm; GO:0005739 mitochondrion; GO:0005813 centrosome; GO:0005815 microtubule organizing center; GO:0005829 cytosol; GO:0005856 cytoskeleton; GO:0012505 endomembrane system; GO:0015630 microtubule cytoskeleton; GO:0016020 membrane; GO:0…	GO:0003824 catalytic activity; GO:0005488 binding; GO:0005515 protein binding; GO:0008536 Ran GTPase binding; GO:0016740 transferase activity; GO:0017016 Ras GTPase binding; GO:0019787 ubiquitin-like protein transferase activity; GO:0019789 SUMO transferase activity; GO:0019899 enzyme binding; GO:0031267 small GTPase binding; GO:0051020 GTPase binding;	PF00641; PF12185; PF00160	Zn-finger in Ran binding protein and others; Nup358/RanBP2 E3 ligase domain; Cyclophilin type peptidyl-prolyl cis-trans isomerase/CLD	U	KOG0865	Cyclophilin type peptidyl-prolyl cis-trans isomerase
P49792	21	S	1.727	0.0431559	Up	E3 SUMO-protein ligase RanBP2 OS=Homo sapiens OX=9606 GN=RANBP2 PE=1 SV=2	RANBP2	0.984319	1.26144e-06	153.18	2	YIASVQGST(0.015)PS(0.984)PR	-2.3949	0.713	1.01	0.532	1.203	1.213	1.478	nucleus	K12172	RANBP2, NUP358; E3 SUMO-protein ligase RanBP2 [EC:2.3.2.-]	map03013 RNA transport	GO:0000082 G1/S transition of mitotic cell cycle; GO:0000226 microtubule cytoskeleton organization; GO:0000278 mitotic cell cycle; GO:0006109 regulation of carbohydrate metabolic process; GO:0006111 regulation of gluconeogenesis; GO:0006403 RNA localization; GO:0006405 RNA export from nucleus; GO:0006406 mRNA export from nucleus; GO:0006464 cellular protein modification process; GO:0006508 proteo…	GO:0005622 intracellular; GO:0005623 cell; GO:0005634 nucleus; GO:0005635 nuclear envelope; GO:0005642 annulate lamellae; GO:0005643 nuclear pore; GO:0005737 cytoplasm; GO:0005739 mitochondrion; GO:0005813 centrosome; GO:0005815 microtubule organizing center; GO:0005829 cytosol; GO:0005856 cytoskeleton; GO:0012505 endomembrane system; GO:0015630 microtubule cytoskeleton; GO:0016020 membrane; GO:0…	GO:0003824 catalytic activity; GO:0005488 binding; GO:0005515 protein binding; GO:0008536 Ran GTPase binding; GO:0016740 transferase activity; GO:0017016 Ras GTPase binding; GO:0019787 ubiquitin-like protein transferase activity; GO:0019789 SUMO transferase activity; GO:0019899 enzyme binding; GO:0031267 small GTPase binding; GO:0051020 GTPase binding;	PF00641; PF12185; PF00160	Zn-finger in Ran binding protein and others; Nup358/RanBP2 E3 ligase domain; Cyclophilin type peptidyl-prolyl cis-trans isomerase/CLD	U	KOG0865	Cyclophilin type peptidyl-prolyl cis-trans isomerase
P49841	9	S	1.85	0.00491083	Up	Glycogen synthase kinase-3 beta OS=Homo sapiens OX=9606 GN=GSK3B PE=1 SV=2	GSK3B	0.999922	4.05817e-63	255.88	3	TTS(1)FAESCKPVQQPSAFGSMK	-1.9395	0.59	0.654	0.841	1.211	1.277	1.37	cytoplasm	K03083	GSK3B; glycogen synthase kinase 3 beta [EC:2.7.11.26]	map01521 EGFR tyrosine kinase inhibitor resistance; map04012 ErbB signaling pathway; map04062 Chemokine signaling pathway; map04110 Cell cycle; map04150 mTOR signaling pathway; map04151 PI3K-Akt signaling pathway; map04310 Wnt signaling pathway; map04340 Hedgehog signaling pathway; map04341 Hedgehog signaling pathway - fly; map04360 Axon guidance; map04390 Hippo signaling pathway; map04510 Focal …	GO:0000302 response to reactive oxygen species; GO:0000320 re-entry into mitotic cell cycle; GO:0000768 syncytium formation by plasma membrane fusion; GO:0000902 cell morphogenesis; GO:0000904 cell morphogenesis involved in differentiation; GO:0001101 response to acid chemical; GO:0001558 regulation of cell growth; GO:0001837 epithelial to mesenchymal transition; GO:0001932 regulation of protein …	GO:0005622 intracellular; GO:0005623 cell; GO:0005634 nucleus; GO:0005654 nucleoplasm; GO:0005737 cytoplasm; GO:0005739 mitochondrion; GO:0005813 centrosome; GO:0005815 microtubule organizing center; GO:0005829 cytosol; GO:0005856 cytoskeleton; GO:0005874 microtubule; GO:0005886 plasma membrane; GO:0014069 postsynaptic density; GO:0015630 microtubule cytoskeleton; GO:0016020 membrane; GO:0030424 …	GO:0000166 nucleotide binding; GO:0001085 RNA polymerase II transcription factor binding; GO:0002020 protease binding; GO:0002039 p53 binding; GO:0003824 catalytic activity; GO:0004672 protein kinase activity; GO:0004674 protein serine/threonine kinase activity; GO:0005102 receptor binding; GO:0005178 integrin binding; GO:0005488 binding; GO:0005515 protein binding; GO:0005524 ATP binding; GO:000…	PF00069	Protein kinase domain	T	KOG0658	Glycogen synthase kinase-3
P50402	49	S	1.515	0.0269616	Up	Emerin OS=Homo sapiens OX=9606 GN=EMD PE=1 SV=1	EMD	0.99989	1.4032e-91	293.47	2	RLS(1)PPSSSAASSYSFSDLNSTR	1.6945	0.676	0.8	0.936	1.172	1.077	1.406	mitochondria	K12569	EMD; emerin	map05410 Hypertrophic cardiomyopathy (HCM); map05412 Arrhythmogenic right ventricular cardiomyopathy (ARVC); map05414 Dilated cardiomyopathy (DCM)	GO:0000278 mitotic cell cycle; GO:0003008 system process; GO:0003012 muscle system process; GO:0006936 muscle contraction; GO:0006996 organelle organization; GO:0006997 nucleus organization; GO:0006998 nuclear envelope organization; GO:0007049 cell cycle; GO:0007084 mitotic nuclear envelope reassembly; GO:0007275 multicellular organism development; GO:0007517 muscle organ development; GO:0007519 …	GO:0005622 intracellular; GO:0005623 cell; GO:0005634 nucleus; GO:0005635 nuclear envelope; GO:0005637 nuclear inner membrane; GO:0005640 nuclear outer membrane; GO:0005652 nuclear lamina; GO:0005654 nucleoplasm; GO:0005737 cytoplasm; GO:0005783 endoplasmic reticulum; GO:0005819 spindle; GO:0005856 cytoskeleton; GO:0012505 endomembrane system; GO:0015630 microtubule cytoskeleton; GO:0016020 membr…	GO:0003779 actin binding; GO:0005488 binding; GO:0005515 protein binding; GO:0008092 cytoskeletal protein binding; GO:0015631 tubulin binding; GO:0048487 beta-tubulin binding;	PF03020	LEM domain
P50402	120	S	1.856	0.0483958	Up	Emerin OS=Homo sapiens OX=9606 GN=EMD PE=1 SV=1	EMD	0.998146	1.35191e-16	161.62	4	QS(0.998)VT(0.002)SFPDADAFHHQVHDDDLLSSSEEECKDR	-1.7409		0.655	0.767	1.472		1.167	mitochondria	K12569	EMD; emerin	map05410 Hypertrophic cardiomyopathy (HCM); map05412 Arrhythmogenic right ventricular cardiomyopathy (ARVC); map05414 Dilated cardiomyopathy (DCM)	GO:0000278 mitotic cell cycle; GO:0003008 system process; GO:0003012 muscle system process; GO:0006936 muscle contraction; GO:0006996 organelle organization; GO:0006997 nucleus organization; GO:0006998 nuclear envelope organization; GO:0007049 cell cycle; GO:0007084 mitotic nuclear envelope reassembly; GO:0007275 multicellular organism development; GO:0007517 muscle organ development; GO:0007519 …	GO:0005622 intracellular; GO:0005623 cell; GO:0005634 nucleus; GO:0005635 nuclear envelope; GO:0005637 nuclear inner membrane; GO:0005640 nuclear outer membrane; GO:0005652 nuclear lamina; GO:0005654 nucleoplasm; GO:0005737 cytoplasm; GO:0005783 endoplasmic reticulum; GO:0005819 spindle; GO:0005856 cytoskeleton; GO:0012505 endomembrane system; GO:0015630 microtubule cytoskeleton; GO:0016020 membr…	GO:0003779 actin binding; GO:0005488 binding; GO:0005515 protein binding; GO:0008092 cytoskeletal protein binding; GO:0015631 tubulin binding; GO:0048487 beta-tubulin binding;	PF03020	LEM domain
P51149	72	S	1.67	0.020997	Up	Ras-related protein Rab-7a OS=Homo sapiens OX=9606 GN=RAB7A PE=1 SV=1	RAB7A	1	6.75685e-05	212.27	2	FQS(1)LGVAFYR	-2.0576	0.562	0.81	0.892	1.273	1.319	1.19	cytoplasm	K07897	RAB7A; Ras-related protein Rab-7A	map04137 Mitophagy - animal; map04140 Autophagy - animal; map04144 Endocytosis; map04145 Phagosome; map05132 Salmonella infection; map05146 Amoebiasis; map05152 Tuberculosis	GO:0000045 autophagosome assembly; GO:0001775 cell activation; GO:0001845 phagolysosome assembly; GO:0001894 tissue homeostasis; GO:0002252 immune effector process; GO:0002263 cell activation involved in immune response; GO:0002274 myeloid leukocyte activation; GO:0002275 myeloid cell activation involved in immune response; GO:0002283 neutrophil activation involved in immune response; GO:0002366 …	GO:0000306 extrinsic component of vacuolar membrane; GO:0000323 lytic vacuole; GO:0000407 pre-autophagosomal structure; GO:0005622 intracellular; GO:0005623 cell; GO:0005737 cytoplasm; GO:0005764 lysosome; GO:0005765 lysosomal membrane; GO:0005768 endosome; GO:0005770 late endosome; GO:0005773 vacuole; GO:0005774 vacuolar membrane; GO:0005794 Golgi apparatus; GO:0005811 lipid particle; GO:0005829…	GO:0000166 nucleotide binding; GO:0001882 nucleoside binding; GO:0001883 purine nucleoside binding; GO:0003824 catalytic activity; GO:0003924 GTPase activity; GO:0005488 binding; GO:0005515 protein binding; GO:0005525 GTP binding; GO:0016462 pyrophosphatase activity; GO:0016787 hydrolase activity; GO:0016817 hydrolase activity, acting on acid anhydrides; GO:0016818 hydrolase activity, acting on a…	PF00071	Ras family	U	KOG0394	Ras-related GTPase
P51809	167	S	1.606	0.00199174	Up	Vesicle-associated membrane protein 7 OS=Homo sapiens OX=9606 GN=VAMP7 PE=1 SV=3	VAMP7	0.88696	1.78499e-06	153.05	2	TENLVDS(0.887)S(0.113)VTFK	-0.57735	0.735	0.805	0.781	1.14	1.197	1.391	peroxisome	K08515	VAMP7; vesicle-associated membrane protein 7	map04130 SNARE interactions in vesicular transport	GO:0001775 cell activation; GO:0001906 cell killing; GO:0001909 leukocyte mediated cytotoxicity; GO:0002228 natural killer cell mediated immunity; GO:0002252 immune effector process; GO:0002263 cell activation involved in immune response; GO:0002274 myeloid leukocyte activation; GO:0002275 myeloid cell activation involved in immune response; GO:0002278 eosinophil activation involved in immune res…	GO:0000323 lytic vacuole; GO:0005622 intracellular; GO:0005623 cell; GO:0005737 cytoplasm; GO:0005764 lysosome; GO:0005765 lysosomal membrane; GO:0005766 primary lysosome; GO:0005768 endosome; GO:0005770 late endosome; GO:0005773 vacuole; GO:0005774 vacuolar membrane; GO:0005783 endoplasmic reticulum; GO:0005789 endoplasmic reticulum membrane; GO:0005794 Golgi apparatus; GO:0005802 trans-Golgi ne…	GO:0000149 SNARE binding; GO:0005484 SNAP receptor activity; GO:0005488 binding; GO:0005515 protein binding; GO:0019905 syntaxin binding;	PF13774	Regulated-SNARE-like domain	U	KOG0859	Synaptobrevin/VAMP-like protein
P51809	168	S	1.528	0.00333698	Up	Vesicle-associated membrane protein 7 OS=Homo sapiens OX=9606 GN=VAMP7 PE=1 SV=3	VAMP7	0.886696	5.85703e-10	196.42	2	TENLVDS(0.113)S(0.887)VTFK	-0.83717	0.699	0.829	0.858	1.154	1.248	1.245	peroxisome	K08515	VAMP7; vesicle-associated membrane protein 7	map04130 SNARE interactions in vesicular transport	GO:0001775 cell activation; GO:0001906 cell killing; GO:0001909 leukocyte mediated cytotoxicity; GO:0002228 natural killer cell mediated immunity; GO:0002252 immune effector process; GO:0002263 cell activation involved in immune response; GO:0002274 myeloid leukocyte activation; GO:0002275 myeloid cell activation involved in immune response; GO:0002278 eosinophil activation involved in immune res…	GO:0000323 lytic vacuole; GO:0005622 intracellular; GO:0005623 cell; GO:0005737 cytoplasm; GO:0005764 lysosome; GO:0005765 lysosomal membrane; GO:0005766 primary lysosome; GO:0005768 endosome; GO:0005770 late endosome; GO:0005773 vacuole; GO:0005774 vacuolar membrane; GO:0005783 endoplasmic reticulum; GO:0005789 endoplasmic reticulum membrane; GO:0005794 Golgi apparatus; GO:0005802 trans-Golgi ne…	GO:0000149 SNARE binding; GO:0005484 SNAP receptor activity; GO:0005488 binding; GO:0005515 protein binding; GO:0019905 syntaxin binding;	PF13774	Regulated-SNARE-like domain	U	KOG0859	Synaptobrevin/VAMP-like protein
P52272	637	S	1.933	0.00714919	Up	Heterogeneous nuclear ribonucleoprotein M OS=Homo sapiens OX=9606 GN=HNRNPM PE=1 SV=3	HNRNPM	0.999994	8.86553e-14	167.66	3	GNFGGSFAGS(1)FGGAGGHAPGVAR	-0.19832	0.624	0.735		1.193	1.277	1.47	cytoplasm	K12887	HNRNPM; heterogeneous nuclear ribonucleoprotein M	map03040 Spliceosome	GO:0000375 RNA splicing, via transesterification reactions; GO:0000377 RNA splicing, via transesterification reactions with bulged adenosine as nucleophile; GO:0000380 alternative mRNA splicing, via spliceosome; GO:0000398 mRNA splicing, via spliceosome; GO:0006139 nucleobase-containing compound metabolic process; GO:0006396 RNA processing; GO:0006397 mRNA processing; GO:0006725 cellular aromatic…	GO:0005622 intracellular; GO:0005623 cell; GO:0005634 nucleus; GO:0005654 nucleoplasm; GO:0005681 spliceosomal complex; GO:0016363 nuclear matrix; GO:0016604 nuclear body; GO:0031974 membrane-enclosed lumen; GO:0031981 nuclear lumen; GO:0032991 macromolecular complex; GO:0034399 nuclear periphery; GO:0042382 paraspeckles; GO:0043226 organelle; GO:0043227 membrane-bounded organelle; GO:0043229 int…	GO:0005488 binding; GO:0005515 protein binding; GO:0019904 protein domain specific binding;	PF00076	RNA recognition motif. (a.k.a. RRM, RBD, or RNP domain)	A	KOG4212	RNA-binding protein hnRNP-M
P52272	528	S	1.639	0.0474659	Up	Heterogeneous nuclear ribonucleoprotein M OS=Homo sapiens OX=9606 GN=HNRNPM PE=1 SV=3	HNRNPM	1	0.0138291	74.269	2	MGLS(1)MER	-4.8062	0.627	0.78	0.967	1.399	1.003	1.488	cytoplasm	K12887	HNRNPM; heterogeneous nuclear ribonucleoprotein M	map03040 Spliceosome	GO:0000375 RNA splicing, via transesterification reactions; GO:0000377 RNA splicing, via transesterification reactions with bulged adenosine as nucleophile; GO:0000380 alternative mRNA splicing, via spliceosome; GO:0000398 mRNA splicing, via spliceosome; GO:0006139 nucleobase-containing compound metabolic process; GO:0006396 RNA processing; GO:0006397 mRNA processing; GO:0006725 cellular aromatic…	GO:0005622 intracellular; GO:0005623 cell; GO:0005634 nucleus; GO:0005654 nucleoplasm; GO:0005681 spliceosomal complex; GO:0016363 nuclear matrix; GO:0016604 nuclear body; GO:0031974 membrane-enclosed lumen; GO:0031981 nuclear lumen; GO:0032991 macromolecular complex; GO:0034399 nuclear periphery; GO:0042382 paraspeckles; GO:0043226 organelle; GO:0043227 membrane-bounded organelle; GO:0043229 int…	GO:0005488 binding; GO:0005515 protein binding; GO:0019904 protein domain specific binding;	PF00076	RNA recognition motif. (a.k.a. RRM, RBD, or RNP domain)	A	KOG4212	RNA-binding protein hnRNP-M
P52569	646	S	1.764	0.00419531	Up	Cationic amino acid transporter 2 OS=Homo sapiens OX=9606 GN=SLC7A2 PE=1 SV=2	SLC7A2	0.999753	1.13462e-05	153.52	2	NLS(1)SPFIFHEK	-1.3539	0.622	0.795	0.81	1.436	1.253	1.239	plasma membrane	K13864	SLC7A2, ATRC2; solute carrier family 7 (cationic amino acid transporter), member 2		GO:0001505 regulation of neurotransmitter levels; GO:0001775 cell activation; GO:0002274 myeloid leukocyte activation; GO:0002376 immune system process; GO:0002532 production of molecular mediator involved in inflammatory response; GO:0002537 nitric oxide production involved in inflammatory response; GO:0002682 regulation of immune system process; GO:0002694 regulation of leukocyte activation; GO…	GO:0005623 cell; GO:0005886 plasma membrane; GO:0005887 integral component of plasma membrane; GO:0016020 membrane; GO:0016021 integral component of membrane; GO:0030054 cell junction; GO:0031224 intrinsic component of membrane; GO:0031226 intrinsic component of plasma membrane; GO:0044425 membrane part; GO:0044459 plasma membrane part; GO:0044464 cell part; GO:0071944 cell periphery;	GO:0000064 L-ornithine transmembrane transporter activity; GO:0005215 transporter activity; GO:0005287 high-affinity basic amino acid transmembrane transporter activity; GO:0005289 high-affinity arginine transmembrane transporter activity; GO:0005292 high-affinity lysine transmembrane transporter activity; GO:0005342 organic acid transmembrane transporter activity; GO:0008324 cation transmembrane…	PF13906	C-terminus of AA_permease	P	KOG1286	Amino acid transporters
P52569	647	S	1.986	0.0337177	Up	Cationic amino acid transporter 2 OS=Homo sapiens OX=9606 GN=SLC7A2 PE=1 SV=2	SLC7A2	0.994637	6.80876e-05	153.52	2	NLS(0.005)S(0.995)PFIFHEK	-0.41308	0.536	0.761	0.876		1.478	1.399	plasma membrane	K13864	SLC7A2, ATRC2; solute carrier family 7 (cationic amino acid transporter), member 2		GO:0001505 regulation of neurotransmitter levels; GO:0001775 cell activation; GO:0002274 myeloid leukocyte activation; GO:0002376 immune system process; GO:0002532 production of molecular mediator involved in inflammatory response; GO:0002537 nitric oxide production involved in inflammatory response; GO:0002682 regulation of immune system process; GO:0002694 regulation of leukocyte activation; GO…	GO:0005623 cell; GO:0005886 plasma membrane; GO:0005887 integral component of plasma membrane; GO:0016020 membrane; GO:0016021 integral component of membrane; GO:0030054 cell junction; GO:0031224 intrinsic component of membrane; GO:0031226 intrinsic component of plasma membrane; GO:0044425 membrane part; GO:0044459 plasma membrane part; GO:0044464 cell part; GO:0071944 cell periphery;	GO:0000064 L-ornithine transmembrane transporter activity; GO:0005215 transporter activity; GO:0005287 high-affinity basic amino acid transmembrane transporter activity; GO:0005289 high-affinity arginine transmembrane transporter activity; GO:0005292 high-affinity lysine transmembrane transporter activity; GO:0005342 organic acid transmembrane transporter activity; GO:0008324 cation transmembrane…	PF13906	C-terminus of AA_permease	P	KOG1286	Amino acid transporters
P52701	275	S	1.85	0.0295933	Up	DNA mismatch repair protein Msh6 OS=Homo sapiens OX=9606 GN=MSH6 PE=1 SV=2	MSH6	0.767549	0.000497821	78.177	2	EEGS(0.231)S(0.768)DEIS(0.001)S(0.001)GVGDSESEGLNSPVK	-2.2324	0.763		0.658	1.418		1.211	nucleus	K08737	MSH6; DNA mismatch repair protein MSH6	map01524 Platinum drug resistance; map03430 Mismatch repair; map05200 Pathways in cancer; map05210 Colorectal cancer	GO:0000003 reproduction; GO:0000018 regulation of DNA recombination; GO:0000710 meiotic mismatch repair; GO:0001775 cell activation; GO:0002200 somatic diversification of immune receptors; GO:0002204 somatic recombination of immunoglobulin genes involved in immune response; GO:0002208 somatic diversification of immunoglobulins involved in immune response; GO:0002250 adaptive immune response; GO:0…	GO:0000228 nuclear chromosome; GO:0000785 chromatin; GO:0000790 nuclear chromatin; GO:0005622 intracellular; GO:0005623 cell; GO:0005634 nucleus; GO:0005654 nucleoplasm; GO:0005694 chromosome; GO:0005737 cytoplasm; GO:0005794 Golgi apparatus; GO:0005829 cytosol; GO:0012505 endomembrane system; GO:0031974 membrane-enclosed lumen; GO:0031981 nuclear lumen; GO:0032300 mismatch repair complex; GO:003…	GO:0000217 DNA secondary structure binding; GO:0000400 four-way junction DNA binding; GO:0003676 nucleic acid binding; GO:0003677 DNA binding; GO:0003682 chromatin binding; GO:0003684 damaged DNA binding; GO:0003690 double-stranded DNA binding; GO:0003824 catalytic activity; GO:0005488 binding; GO:0005515 protein binding; GO:0008094 DNA-dependent ATPase activity; GO:0016462 pyrophosphatase activi…	PF00855; PF01624; PF05188; PF05192; PF05190; PF00488	PWWP domain; MutS domain I; MutS domain II; MutS domain III; MutS family domain IV; MutS domain V	L	KOG0217	Mismatch repair ATPase MSH6 (MutS family)
P53365	72	S	2.611	0.0189368	Up	Arfaptin-2 OS=Homo sapiens OX=9606 GN=ARFIP2 PE=1 SV=1	ARFIP2	0.999999	5.38263e-56	251.26	2	HPS(1)HSTTPSGPGDEVAR	-4.7297	0.334	0.514	0.847	1.418	1.446	1.561	cytoplasm	K20314	ARFIP; arfaptin		GO:0006996 organelle organization; GO:0007010 cytoskeleton organization; GO:0007154 cell communication; GO:0007165 signal transduction; GO:0007264 small GTPase mediated signal transduction; GO:0008064 regulation of actin polymerization or depolymerization; GO:0009987 cellular process; GO:0016043 cellular component organization; GO:0022607 cellular component assembly; GO:0023052 signaling; GO:0030…	GO:0000139 Golgi membrane; GO:0001726 ruffle; GO:0005622 intracellular; GO:0005623 cell; GO:0005737 cytoplasm; GO:0005794 Golgi apparatus; GO:0005802 trans-Golgi network; GO:0005829 cytosol; GO:0005886 plasma membrane; GO:0005938 cell cortex; GO:0012505 endomembrane system; GO:0016020 membrane; GO:0031090 organelle membrane; GO:0031252 cell leading edge; GO:0031984 organelle subcompartment; GO:00…	GO:0000166 nucleotide binding; GO:0001882 nucleoside binding; GO:0001883 purine nucleoside binding; GO:0005488 binding; GO:0005515 protein binding; GO:0005525 GTP binding; GO:0005543 phospholipid binding; GO:0008289 lipid binding; GO:0017016 Ras GTPase binding; GO:0017048 Rho GTPase binding; GO:0017076 purine nucleotide binding; GO:0019001 guanyl nucleotide binding; GO:0019899 enzyme binding; GO:…	PF06456	Arfaptin-like domain	T	KOG3876	Arfaptin and related proteins
P53621	402	S	0.537	0.00753982	Down	Coatomer subunit alpha OS=Homo sapiens OX=9606 GN=COPA PE=1 SV=2	COPA	1	7.30453e-17	206.14	2	DADS(1)QNPDAPEGK	-1.0703	1.556	1.316	1.088	0.648	0.671	0.806	cytoplasm	K05236	COPA, RET1; coatomer subunit alpha		GO:0003008 system process; GO:0006810 transport; GO:0006886 intracellular protein transport; GO:0006888 ER to Golgi vesicle-mediated transport; GO:0006890 retrograde vesicle-mediated transport, Golgi to ER; GO:0006891 intra-Golgi vesicle-mediated transport; GO:0007586 digestion; GO:0007589 body fluid secretion; GO:0008104 protein localization; GO:0015031 protein transport; GO:0015833 peptide tran…	GO:0000139 Golgi membrane; GO:0005576 extracellular region; GO:0005615 extracellular space; GO:0005622 intracellular; GO:0005623 cell; GO:0005737 cytoplasm; GO:0005783 endoplasmic reticulum; GO:0005789 endoplasmic reticulum membrane; GO:0005794 Golgi apparatus; GO:0005798 Golgi-associated vesicle; GO:0005829 cytosol; GO:0012505 endomembrane system; GO:0012506 vesicle membrane; GO:0016020 membrane…				U	KOG0292	Vesicle coat complex COPI, alpha subunit
P54132	1310	S	1.562	0.0163685	Up	Bloom syndrome protein OS=Homo sapiens OX=9606 GN=BLM PE=1 SV=1	BLM	1	2.98196e-06	104.47	2	S(1)AAEELDEEIPVSSHYFASK	3.2744	0.69	0.77	0.919	1.095	1.417	1.205	nucleus	K10901	BLM, RECQL3, SGS1; bloom syndrome protein [EC:3.6.4.12]	map03440 Homologous recombination; map03460 Fanconi anemia pathway	GO:0000018 regulation of DNA recombination; GO:0000019 regulation of mitotic recombination; GO:0000075 cell cycle checkpoint; GO:0000077 DNA damage checkpoint; GO:0000079 regulation of cyclin-dependent protein serine/threonine kinase activity; GO:0000278 mitotic cell cycle; GO:0000723 telomere maintenance; GO:0000724 double-strand break repair via homologous recombination; GO:0000725 recombinatio…	GO:0000228 nuclear chromosome; GO:0000781 chromosome, telomeric region; GO:0000793 condensed chromosome; GO:0000794 condensed nuclear chromosome; GO:0000795 synaptonemal complex; GO:0000800 lateral element; GO:0001673 male germ cell nucleus; GO:0005622 intracellular; GO:0005623 cell; GO:0005634 nucleus; GO:0005654 nucleoplasm; GO:0005657 replication fork; GO:0005694 chromosome; GO:0005730 nucleol…	GO:0000166 nucleotide binding; GO:0000217 DNA secondary structure binding; GO:0000400 four-way junction DNA binding; GO:0000403 Y-form DNA binding; GO:0000405 bubble DNA binding; GO:0002039 p53 binding; GO:0003676 nucleic acid binding; GO:0003677 DNA binding; GO:0003678 DNA helicase activity; GO:0003684 damaged DNA binding; GO:0003697 single-stranded DNA binding; GO:0003824 catalytic activity; GO…	PF08072; PF00270; PF09382; PF00570	BDHCT (NUC031) domain; DEAD/DEAH box helicase; RQC domain; HRDC domain	L	KOG0351	ATP-dependent DNA helicase
P55196	1799	S	2.339	0.0354697	Up	Afadin OS=Homo sapiens OX=9606 GN=AFDN PE=1 SV=3	AFDN	1	1.7443e-06	200.9	2	LFS(1)QGQDVSNK	0.95426	0.368	0.512	0.866	1.462	1.609	1.013	nucleus	K05702	AF6, MLLT4; afadin	map04014 Ras signaling pathway; map04015 Rap1 signaling pathway; map04024 cAMP signaling pathway; map04520 Adherens junction; map04530 Tight junction; map04670 Leukocyte transendothelial migration	GO:0001885 endothelial cell development; GO:0002064 epithelial cell development; GO:0002065 columnar/cuboidal epithelial cell differentiation; GO:0003158 endothelium development; GO:0007154 cell communication; GO:0007155 cell adhesion; GO:0007165 signal transduction; GO:0007267 cell-cell signaling; GO:0007275 multicellular organism development; GO:0007399 nervous system development; GO:0007417 ce…	GO:0005622 intracellular; GO:0005623 cell; GO:0005634 nucleus; GO:0005654 nucleoplasm; GO:0005737 cytoplasm; GO:0005829 cytosol; GO:0005886 plasma membrane; GO:0005911 cell-cell junction; GO:0005912 adherens junction; GO:0005913 cell-cell adherens junction; GO:0016020 membrane; GO:0016604 nuclear body; GO:0016607 nuclear speck; GO:0030054 cell junction; GO:0031974 membrane-enclosed lumen; GO:0031…	GO:0005488 binding; GO:0005515 protein binding; GO:0008022 protein C-terminus binding; GO:0017016 Ras GTPase binding; GO:0019899 enzyme binding; GO:0019904 protein domain specific binding; GO:0030274 LIM domain binding; GO:0031267 small GTPase binding; GO:0050839 cell adhesion molecule binding; GO:0051020 GTPase binding;	PF00788; PF00595	Ras association (RalGDS/AF-6) domain; PDZ domain (Also known as DHR or GLGF)	Z	KOG1892	Actin filament-binding protein Afadin
P55327	171	S	1.652	0.0253719	Up	Tumor protein D52 OS=Homo sapiens OX=9606 GN=TPD52 PE=1 SV=2	TPD52	0.999975	2.70834e-67	318.82	3	KLEDVKNS(1)PTFK	-2.8238	0.6	0.72	0.993	1.34	1.208	1.272	cytoplasm				GO:0001775 cell activation; GO:0002376 immune system process; GO:0002520 immune system development; GO:0002521 leukocyte differentiation; GO:0006810 transport; GO:0007275 multicellular organism development; GO:0009653 anatomical structure morphogenesis; GO:0009987 cellular process; GO:0030097 hemopoiesis; GO:0030098 lymphocyte differentiation; GO:0030154 cell differentiation; GO:0030183 B cell di…	GO:0005622 intracellular; GO:0005623 cell; GO:0005737 cytoplasm; GO:0005783 endoplasmic reticulum; GO:0012505 endomembrane system; GO:0043226 organelle; GO:0043227 membrane-bounded organelle; GO:0043229 intracellular organelle; GO:0043231 intracellular membrane-bounded organelle; GO:0044424 intracellular part; GO:0044444 cytoplasmic part; GO:0044464 cell part; GO:0048471 perinuclear region of cyt…	GO:0005488 binding; GO:0005509 calcium ion binding; GO:0005515 protein binding; GO:0042802 identical protein binding; GO:0042803 protein homodimerization activity; GO:0043167 ion binding; GO:0043169 cation binding; GO:0046872 metal ion binding; GO:0046982 protein heterodimerization activity; GO:0046983 protein dimerization activity;			S	KOG4010	Coiled-coil protein TPD52
P57081	411	S	1.581	0.000975764	Up	tRNA (guanine-N(7)-)-methyltransferase non-catalytic subunit WDR4 OS=Homo sapiens OX=9606 GN=WDR4 PE=1 SV=2	WDR4	0.999947	0.00158108	106	2	MRPGEATLS(1)C	1.2888	0.783	0.847	0.714	1.284	1.208	1.214	extracellular	K15443	TRM82, WDR4; tRNA (guanine-N(7)-)-methyltransferase subunit TRM82		GO:0006139 nucleobase-containing compound metabolic process; GO:0006396 RNA processing; GO:0006399 tRNA metabolic process; GO:0006400 tRNA modification; GO:0006725 cellular aromatic compound metabolic process; GO:0006807 nitrogen compound metabolic process; GO:0008033 tRNA processing; GO:0008152 metabolic process; GO:0009451 RNA modification; GO:0009987 cellular process; GO:0010467 gene expressio…	GO:0005622 intracellular; GO:0005623 cell; GO:0005634 nucleus; GO:0005737 cytoplasm; GO:0005829 cytosol; GO:0032991 macromolecular complex; GO:0034708 methyltransferase complex; GO:0043226 organelle; GO:0043227 membrane-bounded organelle; GO:0043229 intracellular organelle; GO:0043231 intracellular membrane-bounded organelle; GO:0043527 tRNA methyltransferase complex; GO:0044424 intracellular par…				J	KOG3914	WD repeat protein WDR4
P60468	49	S	1.613	0.0155273	Up	Protein transport protein Sec61 subunit beta OS=Homo sapiens OX=9606 GN=SEC61B PE=1 SV=2	SEC61B	0.999359	7.42025e-06	159.12	2	TT(0.001)S(0.999)AGTGGMWR	-1.3784	0.658	0.874	0.802	1.2	1.104	1.461	mitochondria	K09481	SEC61B, SBH2; protein transport protein SEC61 subunit beta	map03060 Protein export; map04141 Protein processing in endoplasmic reticulum; map04145 Phagosome; map05110 Vibrio cholerae infection	GO:0000060 protein import into nucleus, translocation; GO:0006508 proteolysis; GO:0006511 ubiquitin-dependent protein catabolic process; GO:0006605 protein targeting; GO:0006606 protein import into nucleus; GO:0006612 protein targeting to membrane; GO:0006613 cotranslational protein targeting to membrane; GO:0006614 SRP-dependent cotranslational protein targeting to membrane; GO:0006616 SRP-depen…	GO:0005622 intracellular; GO:0005623 cell; GO:0005737 cytoplasm; GO:0005783 endoplasmic reticulum; GO:0005789 endoplasmic reticulum membrane; GO:0005791 rough endoplasmic reticulum; GO:0005829 cytosol; GO:0012505 endomembrane system; GO:0016020 membrane; GO:0016021 integral component of membrane; GO:0030867 rough endoplasmic reticulum membrane; GO:0031090 organelle membrane; GO:0031205 endoplasmi…	GO:0005085 guanyl-nucleotide exchange factor activity; GO:0005086 ARF guanyl-nucleotide exchange factor activity; GO:0005215 transporter activity; GO:0005488 binding; GO:0005515 protein binding; GO:0008320 protein transmembrane transporter activity; GO:0008565 protein transporter activity; GO:0015399 primary active transmembrane transporter activity; GO:0015405 P-P-bond-hydrolysis-driven transmem…			U	KOG3457	Sec61 protein translocation complex, beta subunit
P78310	306	S	1.586	0.0143986	Up	Coxsackievirus and adenovirus receptor OS=Homo sapiens OX=9606 GN=CXADR PE=1 SV=1	CXADR	0.996683	1.45476e-36	195.8	3	SYIGSNHSSLGS(0.001)MS(0.997)PS(0.002)NMEGYSK	0.82881	0.618	0.814	0.896	1.255	1.169	1.269	plasma membrane	K06788	CXADR, CAR; coxsackievirus and adenovirus receptor	map05416 Viral myocarditis	GO:0000003 reproduction; GO:0001775 cell activation; GO:0001894 tissue homeostasis; GO:0002252 immune effector process; GO:0002376 immune system process; GO:0002682 regulation of immune system process; GO:0006810 transport; GO:0006928 movement of cell or subcellular component; GO:0006935 chemotaxis; GO:0006950 response to stress; GO:0006952 defense response; GO:0006996 organelle organization; GO:…	GO:0001669 acrosomal vesicle; GO:0005576 extracellular region; GO:0005615 extracellular space; GO:0005622 intracellular; GO:0005623 cell; GO:0005634 nucleus; GO:0005654 nucleoplasm; GO:0005737 cytoplasm; GO:0005886 plasma membrane; GO:0005887 integral component of plasma membrane; GO:0005911 cell-cell junction; GO:0005912 adherens junction; GO:0005913 cell-cell adherens junction; GO:0005923 bicel…	GO:0005102 receptor binding; GO:0005178 integrin binding; GO:0005488 binding; GO:0005515 protein binding; GO:0008013 beta-catenin binding; GO:0019904 protein domain specific binding; GO:0030165 PDZ domain binding; GO:0042802 identical protein binding; GO:0044877 macromolecular complex binding; GO:0050839 cell adhesion molecule binding; GO:0071253 connexin binding; GO:0086080 protein binding invol…	PF07686; PF00047	Immunoglobulin V-set domain; Immunoglobulin domain
P78347	210	S	1.932	0.00643638	Up	General transcription factor II-I OS=Homo sapiens OX=9606 GN=GTF2I PE=1 SV=2	GTF2I	1	7.69741e-16	199.3	2	SILS(1)PGGSCGPIK	0.58164	0.552	0.707	0.85	1.333	1.299	1.442	nucleus	K03121	TFII-I, GTF2I; transcription initiation factor TFII-I	map03022 Basal transcription factors; map04022 cGMP-PKG signaling pathway	GO:0006139 nucleobase-containing compound metabolic process; GO:0006351 transcription, DNA-templated; GO:0006352 DNA-templated transcription, initiation; GO:0006355 regulation of transcription, DNA-templated; GO:0006357 regulation of transcription from RNA polymerase II promoter; GO:0006366 transcription from RNA polymerase II promoter; GO:0006367 transcription initiation from RNA polymerase II p…	GO:0005622 intracellular; GO:0005623 cell; GO:0005634 nucleus; GO:0005654 nucleoplasm; GO:0005737 cytoplasm; GO:0031974 membrane-enclosed lumen; GO:0031981 nuclear lumen; GO:0043226 organelle; GO:0043227 membrane-bounded organelle; GO:0043229 intracellular organelle; GO:0043231 intracellular membrane-bounded organelle; GO:0043233 organelle lumen; GO:0044422 organelle part; GO:0044424 intracellula…	GO:0000981 RNA polymerase II transcription factor activity, sequence-specific DNA binding; GO:0003676 nucleic acid binding; GO:0003677 DNA binding; GO:0003700 transcription factor activity, sequence-specific DNA binding; GO:0005488 binding; GO:0097159 organic cyclic compound binding; GO:1901363 heterocyclic compound binding;
P82094	77	S	2.297	0.00870226	Up	TATA element modulatory factor OS=Homo sapiens OX=9606 GN=TMF1 PE=1 SV=2	TMF1	1	7.87845e-07	143.25	2	SNTEPQS(1)PPIAS(1)PK	0.021182	0.454	0.611	0.815	1.504	1.277	1.538	nucleus	K20286	TMF1; TATA element modulatory factor		GO:0000003 reproduction; GO:0001675 acrosome assembly; GO:0001817 regulation of cytokine production; GO:0001819 positive regulation of cytokine production; GO:0003006 developmental process involved in reproduction; GO:0003008 system process; GO:0006139 nucleobase-containing compound metabolic process; GO:0006351 transcription, DNA-templated; GO:0006355 regulation of transcription, DNA-templated; …	GO:0000139 Golgi membrane; GO:0005622 intracellular; GO:0005623 cell; GO:0005634 nucleus; GO:0005737 cytoplasm; GO:0005783 endoplasmic reticulum; GO:0005794 Golgi apparatus; GO:0005829 cytosol; GO:0012505 endomembrane system; GO:0016020 membrane; GO:0031090 organelle membrane; GO:0031984 organelle subcompartment; GO:0043226 organelle; GO:0043227 membrane-bounded organelle; GO:0043229 intracellula…	GO:0003712 transcription cofactor activity;			K	KOG4673	Transcription factor TMF, TATA element modulatory factor
Q00653	858	S	2.111	0.032911	Up	Nuclear factor NF-kappa-B p100 subunit OS=Homo sapiens OX=9606 GN=NFKB2 PE=1 SV=4	NFKB2	0.887594	0.000872035	146.37	2	DKLPS(0.888)T(0.112)AEVK	2.2443	0.415	0.594	0.933	1.548	1.165	1.386	nucleus	K04469	NFKB2; nuclear factor of kappa light polypeptide gene enhancer in B-cells 2	map04010 MAPK signaling pathway; map04064 NF-kappa B signaling pathway; map04380 Osteoclast differentiation; map04625 C-type lectin receptor signaling pathway; map05134 Legionellosis; map05166 Human T-cell leukemia virus 1 infection; map05169 Epstein-Barr virus infection; map05200 Pathways in cancer; map05203 Viral carcinogenesis; map05224 Breast cancer	GO:0000122 negative regulation of transcription from RNA polymerase II promoter; GO:0001775 cell activation; GO:0001817 regulation of cytokine production; GO:0001819 positive regulation of cytokine production; GO:0002250 adaptive immune response; GO:0002266 follicular dendritic cell activation; GO:0002268 follicular dendritic cell differentiation; GO:0002376 immune system process; GO:0002460 adap…	GO:0005622 intracellular; GO:0005623 cell; GO:0005634 nucleus; GO:0005654 nucleoplasm; GO:0005737 cytoplasm; GO:0005829 cytosol; GO:0031974 membrane-enclosed lumen; GO:0031981 nuclear lumen; GO:0032991 macromolecular complex; GO:0033256 I-kappaB/NF-kappaB complex; GO:0033257 Bcl3/NF-kappaB2 complex; GO:0043226 organelle; GO:0043227 membrane-bounded organelle; GO:0043229 intracellular organelle; G…	GO:0000976 transcription regulatory region sequence-specific DNA binding; GO:0000977 RNA polymerase II regulatory region sequence-specific DNA binding; GO:0000978 RNA polymerase II core promoter proximal region sequence-specific DNA binding; GO:0000981 RNA polymerase II transcription factor activity, sequence-specific DNA binding; GO:0000982 transcription factor activity, RNA polymerase II core p…	PF00554; PF00531	Rel homology domain (RHD); Death domain	K	KOG0504	FOG: Ankyrin repeat
Q01105	28	S	2.787	0.00231895	Up	Protein SET OS=Homo sapiens OX=9606 GN=SET PE=1 SV=3	SET	0.929982	7.55984e-30	199.31	3	KPRPPPALGPEET(0.057)S(0.93)AS(0.013)AGLPK	0.27796	0.465	0.54	0.645	1.229	1.82	1.55	nucleus	K11290	SET, TAF1, I2PP2A; template-activating factor I		GO:0006139 nucleobase-containing compound metabolic process; GO:0006259 DNA metabolic process; GO:0006260 DNA replication; GO:0006323 DNA packaging; GO:0006325 chromatin organization; GO:0006333 chromatin assembly or disassembly; GO:0006334 nucleosome assembly; GO:0006337 nucleosome disassembly; GO:0006355 regulation of transcription, DNA-templated; GO:0006725 cellular aromatic compound metabolic…	GO:0005622 intracellular; GO:0005623 cell; GO:0005634 nucleus; GO:0005654 nucleoplasm; GO:0005737 cytoplasm; GO:0005783 endoplasmic reticulum; GO:0005811 lipid particle; GO:0005829 cytosol; GO:0012505 endomembrane system; GO:0031974 membrane-enclosed lumen; GO:0031981 nuclear lumen; GO:0032991 macromolecular complex; GO:0043226 organelle; GO:0043227 membrane-bounded organelle; GO:0043228 non-memb…	GO:0004857 enzyme inhibitor activity; GO:0004864 protein phosphatase inhibitor activity; GO:0005488 binding; GO:0005515 protein binding; GO:0019208 phosphatase regulator activity; GO:0019212 phosphatase inhibitor activity; GO:0019888 protein phosphatase regulator activity; GO:0030234 enzyme regulator activity; GO:0042393 histone binding; GO:0098772 molecular function regulator;			K	KOG1508	DNA replication factor/protein phosphatase inhibitor SET/SPR-2
Q02880	1466	S	1.524	0.00810395	Up	DNA topoisomerase 2-beta OS=Homo sapiens OX=9606 GN=TOP2B PE=1 SV=3	TOP2B	1	1.75859e-211	379.27	2	FDS(1)NEEDSASVFSPSFGLK	0.097873	0.906	0.714	0.788	1.207	1.121	1.342	nucleus	K03164	TOP2; DNA topoisomerase II [EC:5.6.2.2]	map01524 Platinum drug resistance	GO:0000003 reproduction; GO:0000075 cell cycle checkpoint; GO:0000278 mitotic cell cycle; GO:0000280 nuclear division; GO:0000302 response to reactive oxygen species; GO:0000712 resolution of meiotic recombination intermediates; GO:0000819 sister chromatid segregation; GO:0000902 cell morphogenesis; GO:0000904 cell morphogenesis involved in differentiation; GO:0001764 neuron migration; GO:0006139…	GO:0005622 intracellular; GO:0005623 cell; GO:0005634 nucleus; GO:0005654 nucleoplasm; GO:0005730 nucleolus; GO:0005737 cytoplasm; GO:0005829 cytosol; GO:0031974 membrane-enclosed lumen; GO:0031981 nuclear lumen; GO:0032991 macromolecular complex; GO:0043226 organelle; GO:0043227 membrane-bounded organelle; GO:0043228 non-membrane-bounded organelle; GO:0043229 intracellular organelle; GO:0043231 …	GO:0003682 chromatin binding; GO:0003824 catalytic activity; GO:0003916 DNA topoisomerase activity; GO:0003918 DNA topoisomerase type II (ATP-hydrolyzing) activity; GO:0005080 protein kinase C binding; GO:0005488 binding; GO:0005515 protein binding; GO:0008022 protein C-terminus binding; GO:0008094 DNA-dependent ATPase activity; GO:0016462 pyrophosphatase activity; GO:0016787 hydrolase activity; …	PF02518; PF00204	Histidine kinase-, DNA gyrase B-, and HSP90-like ATPase; DNA gyrase B	B	KOG0355	DNA topoisomerase type II
Q03252	37	S	6.348	0.00132796	Up	Lamin-B2 OS=Homo sapiens OX=9606 GN=LMNB2 PE=1 SV=4	LMNB2	0.995156	7.35221e-08	175.68	2	AGGPAT(1)PLS(0.995)PT(0.005)R	0.5877	0.231		0.298	1.823	1.37	1.844	nucleus	K07611	LMNB; lamin B	map04210 Apoptosis; map04214 Apoptosis - fly		GO:0005622 intracellular; GO:0005623 cell; GO:0005634 nucleus; GO:0005635 nuclear envelope; GO:0005637 nuclear inner membrane; GO:0005638 lamin filament; GO:0005652 nuclear lamina; GO:0005856 cytoskeleton; GO:0005882 intermediate filament; GO:0012505 endomembrane system; GO:0016020 membrane; GO:0019866 organelle inner membrane; GO:0031090 organelle membrane; GO:0031965 nuclear membrane; GO:003196…		PF00932	Lamin Tail Domain	DY	KOG0977	Nuclear envelope protein lamin, intermediate filament superfamily
Q04637	1187	S	1.995	0.00891277	Up	Eukaryotic translation initiation factor 4 gamma 1 OS=Homo sapiens OX=9606 GN=EIF4G1 PE=1 SV=4	EIF4G1	1	2.67387e-05	163.09	2	S(1)FS(1)KEVEER	-0.62451	0.576	0.663	0.775	1.062	1.573	1.382	nucleus	K03260	EIF4G; translation initiation factor 4G	map03013 RNA transport; map05416 Viral myocarditis	GO:0000184 nuclear-transcribed mRNA catabolic process, nonsense-mediated decay; GO:0000956 nuclear-transcribed mRNA catabolic process; GO:0001558 regulation of cell growth; GO:0001662 behavioral fear response; GO:0001932 regulation of protein phosphorylation; GO:0001933 negative regulation of protein phosphorylation; GO:0001934 positive regulation of protein phosphorylation; GO:0002181 cytoplasmi…	GO:0005622 intracellular; GO:0005623 cell; GO:0005634 nucleus; GO:0005737 cytoplasm; GO:0005829 cytosol; GO:0005844 polysome; GO:0016281 eukaryotic translation initiation factor 4F complex; GO:0032991 macromolecular complex; GO:0043226 organelle; GO:0043227 membrane-bounded organelle; GO:0043229 intracellular organelle; GO:0043231 intracellular membrane-bounded organelle; GO:0044424 intracellular…	GO:0000166 nucleotide binding; GO:0003676 nucleic acid binding; GO:0003723 RNA binding; GO:0003729 mRNA binding; GO:0003743 translation initiation factor activity; GO:0005198 structural molecule activity; GO:0005488 binding; GO:0005515 protein binding; GO:0005524 ATP binding; GO:0008135 translation factor activity, RNA binding; GO:0008144 drug binding; GO:0008190 eukaryotic initiation factor 4E b…			J	KOG0401	Translation initiation factor 4F, ribosome/mRNA-bridging subunit (eIF-4G)
Q05397	843	S	1.577	0.0448653	Up	Focal adhesion kinase 1 OS=Homo sapiens OX=9606 GN=PTK2 PE=1 SV=2	PTK2	0.998193	2.56419e-23	228.43	4	GS(0.998)IDREDGS(0.002)LQGPIGNQHIYQPVGKPDPAAPPK	1.4618	0.645	0.67	1.021	1.187	1.402	1.096	nucleus	K05725	PTK2, FAK; focal adhesion kinase 1 [EC:2.7.10.2]	map01522 Endocrine resistance; map04012 ErbB signaling pathway; map04062 Chemokine signaling pathway; map04151 PI3K-Akt signaling pathway; map04360 Axon guidance; map04370 VEGF signaling pathway; map04510 Focal adhesion; map04670 Leukocyte transendothelial migration; map04810 Regulation of actin cytoskeleton; map04935 Growth hormone synthesis, secretion and action; map05100 Bacterial invasion of …	GO:0000003 reproduction; GO:0000165 MAPK cascade; GO:0000226 microtubule cytoskeleton organization; GO:0000902 cell morphogenesis; GO:0000904 cell morphogenesis involved in differentiation; GO:0001525 angiogenesis; GO:0001558 regulation of cell growth; GO:0001568 blood vessel development; GO:0001570 vasculogenesis; GO:0001667 ameboidal-type cell migration; GO:0001764 neuron migration; GO:0001890 …	GO:0001725 stress fiber; GO:0005622 intracellular; GO:0005623 cell; GO:0005634 nucleus; GO:0005654 nucleoplasm; GO:0005730 nucleolus; GO:0005737 cytoplasm; GO:0005829 cytosol; GO:0005856 cytoskeleton; GO:0005886 plasma membrane; GO:0005911 cell-cell junction; GO:0005912 adherens junction; GO:0005924 cell-substrate adherens junction; GO:0005925 focal adhesion; GO:0009898 cytoplasmic side of plasma…	GO:0003779 actin binding; GO:0003824 catalytic activity; GO:0004672 protein kinase activity; GO:0004713 protein tyrosine kinase activity; GO:0004715 non-membrane spanning protein tyrosine kinase activity; GO:0005085 guanyl-nucleotide exchange factor activity; GO:0005088 Ras guanyl-nucleotide exchange factor activity; GO:0005102 receptor binding; GO:0005178 integrin binding; GO:0005488 binding; GO…	PF00373; PF07714; PF03623	FERM central domain; Protein tyrosine kinase; Focal adhesion targeting region	T	KOG4257	Focal adhesion tyrosine kinase FAK, contains FERM domain
Q07889	1229	S	1.741	0.0196613	Up	Son of sevenless homolog 1 OS=Homo sapiens OX=9606 GN=SOS1 PE=1 SV=1	SOS1	0.901612	3.30196e-17	118.42	3	TPDVFS(0.004)S(0.094)S(0.902)PLHLQPPPLGK	-3.9801	0.712	0.92	0.676	1.357	1.322		nucleus	K03099	SOS; son of sevenless	map01521 EGFR tyrosine kinase inhibitor resistance; map01522 Endocrine resistance; map04010 MAPK signaling pathway; map04012 ErbB signaling pathway; map04013 MAPK signaling pathway - fly; map04014 Ras signaling pathway; map04062 Chemokine signaling pathway; map04068 FoxO signaling pathway; map04072 Phospholipase D signaling pathway; map04150 mTOR signaling pathway; map04151 PI3K-Akt signaling pat…	GO:0000003 reproduction; GO:0000165 MAPK cascade; GO:0000902 cell morphogenesis; GO:0000904 cell morphogenesis involved in differentiation; GO:0001568 blood vessel development; GO:0001654 eye development; GO:0001776 leukocyte homeostasis; GO:0001782 B cell homeostasis; GO:0001942 hair follicle development; GO:0001944 vasculature development; GO:0002009 morphogenesis of an epithelium; GO:0002011 m…	GO:0005622 intracellular; GO:0005623 cell; GO:0005737 cytoplasm; GO:0005829 cytosol; GO:0005886 plasma membrane; GO:0014069 postsynaptic density; GO:0016020 membrane; GO:0032279 asymmetric synapse; GO:0036477 somatodendritic compartment; GO:0043025 neuronal cell body; GO:0043226 organelle; GO:0044297 cell body; GO:0044424 intracellular part; GO:0044444 cytoplasmic part; GO:0044456 synapse part; G…	GO:0005085 guanyl-nucleotide exchange factor activity; GO:0005088 Ras guanyl-nucleotide exchange factor activity; GO:0005089 Rho guanyl-nucleotide exchange factor activity; GO:0005096 GTPase activator activity; GO:0005488 binding; GO:0005515 protein binding; GO:0008047 enzyme activator activity; GO:0017016 Ras GTPase binding; GO:0017048 Rho GTPase binding; GO:0017124 SH3 domain binding; GO:001989…	PF00125; PF00621; PF00169; PF00618	Core histone H2A/H2B/H3/H4; RhoGEF domain; PH domain; RasGEF N-terminal motif	T	KOG3417	Ras1 guanine nucleotide exchange factor
Q07955	205	S	1.537	0.0129748	Up	Serine/arginine-rich splicing factor 1 OS=Homo sapiens OX=9606 GN=SRSF1 PE=1 SV=2	SRSF1	0.999999	0.00840897	112.06	2	VDGPRS(1)PS(0.989)Y(0.011)GRS(1)R	1.5359		0.862	0.818	1.345		1.237	nucleus	K12890	SFRS1, ASF, SF2; splicing factor, arginine/serine-rich 1	map03040 Spliceosome; map04657 IL-17 signaling pathway; map05168 Herpes simplex virus 1 infection	GO:0000245 spliceosomal complex assembly; GO:0000375 RNA splicing, via transesterification reactions; GO:0000377 RNA splicing, via transesterification reactions with bulged adenosine as nucleophile; GO:0000380 alternative mRNA splicing, via spliceosome; GO:0000395 mRNA 5'-splice site recognition; GO:0000398 mRNA splicing, via spliceosome; GO:0001701 in utero embryonic development; GO:0003008 syst…	GO:0005622 intracellular; GO:0005623 cell; GO:0005634 nucleus; GO:0005654 nucleoplasm; GO:0005681 spliceosomal complex; GO:0005737 cytoplasm; GO:0016604 nuclear body; GO:0016607 nuclear speck; GO:0031974 membrane-enclosed lumen; GO:0031981 nuclear lumen; GO:0032991 macromolecular complex; GO:0043226 organelle; GO:0043227 membrane-bounded organelle; GO:0043229 intracellular organelle; GO:0043231 i…	GO:0003676 nucleic acid binding; GO:0003723 RNA binding; GO:0003729 mRNA binding; GO:0005488 binding; GO:0005515 protein binding; GO:0019899 enzyme binding; GO:0019900 kinase binding; GO:0019901 protein kinase binding; GO:0019904 protein domain specific binding; GO:0043422 protein kinase B binding; GO:0044547 DNA topoisomerase binding; GO:0050733 RS domain binding; GO:0097159 organic cyclic compo…	PF00076	RNA recognition motif. (a.k.a. RRM, RBD, or RNP domain)	A	KOG0105	Alternative splicing factor ASF/SF2 (RRM superfamily)
Q08AD1	673	S	1.745	0.0325433	Up	Calmodulin-regulated spectrin-associated protein 2 OS=Homo sapiens OX=9606 GN=CAMSAP2 PE=1 SV=3	CAMSAP2	1	5.30458e-06	153.18	2	EALS(1)PCPSTVSTK	-0.78706	0.525	0.658	0.981	1.305	1.251	1.22	nucleus	K17493	CAMSAP; calmodulin-regulated spectrin-associated protein		GO:0000226 microtubule cytoskeleton organization; GO:0006996 organelle organization; GO:0007010 cytoskeleton organization; GO:0007017 microtubule-based process; GO:0007275 multicellular organism development; GO:0007399 nervous system development; GO:0009987 cellular process; GO:0010975 regulation of neuron projection development; GO:0016043 cellular component organization; GO:0022008 neurogenesis…	GO:0005622 intracellular; GO:0005623 cell; GO:0005737 cytoplasm; GO:0005829 cytosol; GO:0005856 cytoskeleton; GO:0005874 microtubule; GO:0015630 microtubule cytoskeleton; GO:0036449 microtubule minus-end; GO:0043226 organelle; GO:0043228 non-membrane-bounded organelle; GO:0043229 intracellular organelle; GO:0043232 intracellular non-membrane-bounded organelle; GO:0044422 organelle part; GO:004442…	GO:0005488 binding; GO:0005515 protein binding; GO:0008017 microtubule binding; GO:0008092 cytoskeletal protein binding; GO:0015631 tubulin binding; GO:0051011 microtubule minus-end binding;	PF11971; PF08683	CAMSAP CH domain; Microtubule-binding calmodulin-regulated spectrin-associated	Z	KOG3654	Uncharacterized CH domain protein
Q09666	570	S	1.881	0.0384122	Up	Neuroblast differentiation-associated protein AHNAK OS=Homo sapiens OX=9606 GN=AHNAK PE=1 SV=2	AHNAK	0.999965	1.85573e-14	186.39	2	IS(1)MSEVDLNVAAPK	2.4836	0.512	0.727	1.002	1.2	1.671	1.344	nucleus				GO:0009987 cellular process; GO:0010468 regulation of gene expression; GO:0010959 regulation of metal ion transport; GO:0016043 cellular component organization; GO:0019219 regulation of nucleobase-containing compound metabolic process; GO:0019222 regulation of metabolic process; GO:0022607 cellular component assembly; GO:0022898 regulation of transmembrane transporter activity; GO:0031323 regulat…	GO:0005576 extracellular region; GO:0005615 extracellular space; GO:0005622 intracellular; GO:0005623 cell; GO:0005634 nucleus; GO:0005737 cytoplasm; GO:0005829 cytosol; GO:0005856 cytoskeleton; GO:0005886 plasma membrane; GO:0005911 cell-cell junction; GO:0015629 actin cytoskeleton; GO:0016020 membrane; GO:0030016 myofibril; GO:0030054 cell junction; GO:0030315 T-tubule; GO:0031982 vesicle; GO:0…	GO:0005198 structural molecule activity; GO:0005488 binding; GO:0005515 protein binding; GO:0044548 S100 protein binding; GO:0097493 structural molecule activity conferring elasticity;
Q09666	5099	S	2.659	0.0106051	Up	Neuroblast differentiation-associated protein AHNAK OS=Homo sapiens OX=9606 GN=AHNAK PE=1 SV=2	AHNAK	1	5.5181e-10	173.15	3	MYFPDVEFDIKS(1)PK	-3.8784	0.415	0.513	0.87	1.693	1.658	1.429	nucleus				GO:0009987 cellular process; GO:0010468 regulation of gene expression; GO:0010959 regulation of metal ion transport; GO:0016043 cellular component organization; GO:0019219 regulation of nucleobase-containing compound metabolic process; GO:0019222 regulation of metabolic process; GO:0022607 cellular component assembly; GO:0022898 regulation of transmembrane transporter activity; GO:0031323 regulat…	GO:0005576 extracellular region; GO:0005615 extracellular space; GO:0005622 intracellular; GO:0005623 cell; GO:0005634 nucleus; GO:0005737 cytoplasm; GO:0005829 cytosol; GO:0005856 cytoskeleton; GO:0005886 plasma membrane; GO:0005911 cell-cell junction; GO:0015629 actin cytoskeleton; GO:0016020 membrane; GO:0030016 myofibril; GO:0030054 cell junction; GO:0030315 T-tubule; GO:0031982 vesicle; GO:0…	GO:0005198 structural molecule activity; GO:0005488 binding; GO:0005515 protein binding; GO:0044548 S100 protein binding; GO:0097493 structural molecule activity conferring elasticity;
Q09666	3426	S	1.867	0.0192838	Up	Neuroblast differentiation-associated protein AHNAK OS=Homo sapiens OX=9606 GN=AHNAK PE=1 SV=2	AHNAK	1	1.25772e-09	175.38	2	VSMPDVELNLKS(1)PK	0.44601	0.594	0.646	0.993	1.225	1.45	1.493	nucleus				GO:0009987 cellular process; GO:0010468 regulation of gene expression; GO:0010959 regulation of metal ion transport; GO:0016043 cellular component organization; GO:0019219 regulation of nucleobase-containing compound metabolic process; GO:0019222 regulation of metabolic process; GO:0022607 cellular component assembly; GO:0022898 regulation of transmembrane transporter activity; GO:0031323 regulat…	GO:0005576 extracellular region; GO:0005615 extracellular space; GO:0005622 intracellular; GO:0005623 cell; GO:0005634 nucleus; GO:0005737 cytoplasm; GO:0005829 cytosol; GO:0005856 cytoskeleton; GO:0005886 plasma membrane; GO:0005911 cell-cell junction; GO:0015629 actin cytoskeleton; GO:0016020 membrane; GO:0030016 myofibril; GO:0030054 cell junction; GO:0030315 T-tubule; GO:0031982 vesicle; GO:0…	GO:0005198 structural molecule activity; GO:0005488 binding; GO:0005515 protein binding; GO:0044548 S100 protein binding; GO:0097493 structural molecule activity conferring elasticity;
Q12802	1507	S	1.833	0.0398365	Up	A-kinase anchor protein 13 OS=Homo sapiens OX=9606 GN=AKAP13 PE=1 SV=2	AKAP13	0.999711	3.49889e-12	105.63	3	DRQS(1)LDGFYSHGMGAEGR	-2.4097	0.59	0.739	0.953		1.418	1.371	nucleus	K16529	ARHGEF13; A-kinase anchor protein 13	map04928 Parathyroid hormone synthesis, secretion and action; map05163 Human cytomegalovirus infection	GO:0001501 skeletal system development; GO:0001932 regulation of protein phosphorylation; GO:0001934 positive regulation of protein phosphorylation; GO:0003008 system process; GO:0003013 circulatory system process; GO:0003015 heart process; GO:0006810 transport; GO:0006913 nucleocytoplasmic transport; GO:0007154 cell communication; GO:0007165 signal transduction; GO:0007186 G-protein coupled rece…	GO:0005622 intracellular; GO:0005623 cell; GO:0005737 cytoplasm; GO:0005829 cytosol; GO:0005938 cell cortex; GO:0044424 intracellular part; GO:0044444 cytoplasmic part; GO:0044464 cell part; GO:0048471 perinuclear region of cytoplasm; GO:0071944 cell periphery; GO:0099568 cytoplasmic region;	GO:0005078 MAP-kinase scaffold activity; GO:0005085 guanyl-nucleotide exchange factor activity; GO:0005088 Ras guanyl-nucleotide exchange factor activity; GO:0005089 Rho guanyl-nucleotide exchange factor activity; GO:0005198 structural molecule activity; GO:0005488 binding; GO:0005515 protein binding; GO:0017016 Ras GTPase binding; GO:0017048 Rho GTPase binding; GO:0019899 enzyme binding; GO:0019…	PF00621	RhoGEF domain	T	KOG3520	Predicted guanine nucleotide exchange factor
Q12802	1876	S	2.419	0.0384076	Up	A-kinase anchor protein 13 OS=Homo sapiens OX=9606 GN=AKAP13 PE=1 SV=2	AKAP13	1	8.44117e-45	180.11	2	S(1)AVLLVDETATTPIFANR	1.7499	0.428	0.482	0.879	1.236	2.024	1.068	nucleus	K16529	ARHGEF13; A-kinase anchor protein 13	map04928 Parathyroid hormone synthesis, secretion and action; map05163 Human cytomegalovirus infection	GO:0001501 skeletal system development; GO:0001932 regulation of protein phosphorylation; GO:0001934 positive regulation of protein phosphorylation; GO:0003008 system process; GO:0003013 circulatory system process; GO:0003015 heart process; GO:0006810 transport; GO:0006913 nucleocytoplasmic transport; GO:0007154 cell communication; GO:0007165 signal transduction; GO:0007186 G-protein coupled rece…	GO:0005622 intracellular; GO:0005623 cell; GO:0005737 cytoplasm; GO:0005829 cytosol; GO:0005938 cell cortex; GO:0044424 intracellular part; GO:0044444 cytoplasmic part; GO:0044464 cell part; GO:0048471 perinuclear region of cytoplasm; GO:0071944 cell periphery; GO:0099568 cytoplasmic region;	GO:0005078 MAP-kinase scaffold activity; GO:0005085 guanyl-nucleotide exchange factor activity; GO:0005088 Ras guanyl-nucleotide exchange factor activity; GO:0005089 Rho guanyl-nucleotide exchange factor activity; GO:0005198 structural molecule activity; GO:0005488 binding; GO:0005515 protein binding; GO:0017016 Ras GTPase binding; GO:0017048 Rho GTPase binding; GO:0019899 enzyme binding; GO:0019…	PF00621	RhoGEF domain	T	KOG3520	Predicted guanine nucleotide exchange factor
Q12802	2563	S	1.581	0.024865	Up	A-kinase anchor protein 13 OS=Homo sapiens OX=9606 GN=AKAP13 PE=1 SV=2	AKAP13	0.999083	5.59536e-17	238.39	2	S(0.001)LS(0.999)RPSSLIEQEK	-3.4625	0.73	0.984	0.63	1.239	1.161	1.306	nucleus	K16529	ARHGEF13; A-kinase anchor protein 13	map04928 Parathyroid hormone synthesis, secretion and action; map05163 Human cytomegalovirus infection	GO:0001501 skeletal system development; GO:0001932 regulation of protein phosphorylation; GO:0001934 positive regulation of protein phosphorylation; GO:0003008 system process; GO:0003013 circulatory system process; GO:0003015 heart process; GO:0006810 transport; GO:0006913 nucleocytoplasmic transport; GO:0007154 cell communication; GO:0007165 signal transduction; GO:0007186 G-protein coupled rece…	GO:0005622 intracellular; GO:0005623 cell; GO:0005737 cytoplasm; GO:0005829 cytosol; GO:0005938 cell cortex; GO:0044424 intracellular part; GO:0044444 cytoplasmic part; GO:0044464 cell part; GO:0048471 perinuclear region of cytoplasm; GO:0071944 cell periphery; GO:0099568 cytoplasmic region;	GO:0005078 MAP-kinase scaffold activity; GO:0005085 guanyl-nucleotide exchange factor activity; GO:0005088 Ras guanyl-nucleotide exchange factor activity; GO:0005089 Rho guanyl-nucleotide exchange factor activity; GO:0005198 structural molecule activity; GO:0005488 binding; GO:0005515 protein binding; GO:0017016 Ras GTPase binding; GO:0017048 Rho GTPase binding; GO:0019899 enzyme binding; GO:0019…	PF00621	RhoGEF domain	T	KOG3520	Predicted guanine nucleotide exchange factor
Q12830	1615	S	1.635	0.0464558	Up	Nucleosome-remodeling factor subunit BPTF OS=Homo sapiens OX=9606 GN=BPTF PE=1 SV=3	BPTF	0.982008	0.000176178	108.41	2	SHLLS(0.982)S(0.018)SDAEGNYR	-1.2017		0.692	0.836	1.321		1.178	nucleus	K11728	BPTF, E(bx); nucleosome-remodeling factor subunit BPTF		GO:0000122 negative regulation of transcription from RNA polymerase II promoter; GO:0006139 nucleobase-containing compound metabolic process; GO:0006325 chromatin organization; GO:0006338 chromatin remodeling; GO:0006351 transcription, DNA-templated; GO:0006355 regulation of transcription, DNA-templated; GO:0006357 regulation of transcription from RNA polymerase II promoter; GO:0006725 cellular a…	GO:0000228 nuclear chromosome; GO:0000785 chromatin; GO:0000790 nuclear chromatin; GO:0005622 intracellular; GO:0005623 cell; GO:0005634 nucleus; GO:0005654 nucleoplasm; GO:0005694 chromosome; GO:0005737 cytoplasm; GO:0016589 NURF complex; GO:0031010 ISWI-type complex; GO:0031974 membrane-enclosed lumen; GO:0031981 nuclear lumen; GO:0032991 macromolecular complex; GO:0043226 organelle; GO:0043227…	GO:0003676 nucleic acid binding; GO:0003677 DNA binding; GO:0005488 binding; GO:0005515 protein binding; GO:0008134 transcription factor binding; GO:0043565 sequence-specific DNA binding; GO:0097159 organic cyclic compound binding; GO:1901363 heterocyclic compound binding;	PF00628; PF00439	PHD-finger; Bromodomain	K	KOG1827	Chromatin remodeling complex RSC, subunit RSC1/Polybromo and related proteins
Q12873	1605	S	1.593	0.0104669	Up	Chromodomain-helicase-DNA-binding protein 3 OS=Homo sapiens OX=9606 GN=CHD3 PE=1 SV=3	CHD3	1	3.13769e-31	226.98	2	METEADAPS(1)PAPS(1)LGER	4.5347	0.65	0.828	0.859	1.128	1.365	1.229	nucleus	K11642	CHD3, MI2A; chromodomain-helicase-DNA-binding protein 3 [EC:3.6.4.12]		GO:0000226 microtubule cytoskeleton organization; GO:0006325 chromatin organization; GO:0006355 regulation of transcription, DNA-templated; GO:0006357 regulation of transcription from RNA polymerase II promoter; GO:0006464 cellular protein modification process; GO:0006476 protein deacetylation; GO:0006807 nitrogen compound metabolic process; GO:0006996 organelle organization; GO:0007010 cytoskele…	GO:0000118 histone deacetylase complex; GO:0000228 nuclear chromosome; GO:0000785 chromatin; GO:0000790 nuclear chromatin; GO:0005622 intracellular; GO:0005623 cell; GO:0005634 nucleus; GO:0005654 nucleoplasm; GO:0005694 chromosome; GO:0005730 nucleolus; GO:0005737 cytoplasm; GO:0005813 centrosome; GO:0005815 microtubule organizing center; GO:0005856 cytoskeleton; GO:0015630 microtubule cytoskele…	GO:0003676 nucleic acid binding; GO:0003677 DNA binding; GO:0003678 DNA helicase activity; GO:0003824 catalytic activity; GO:0004003 ATP-dependent DNA helicase activity; GO:0004386 helicase activity; GO:0004407 histone deacetylase activity; GO:0005488 binding; GO:0008026 ATP-dependent helicase activity; GO:0008094 DNA-dependent ATPase activity; GO:0008270 zinc ion binding; GO:0016462 pyrophosphat…	PF08073; PF00628; PF00385; PF06465; PF06461; PF08074	CHDNT (NUC034) domain; PHD-finger; Chromo (CHRromatin Organisation MOdifier) domain; Domain of Unknown Function (DUF1087); Domain of Unknown Function (DUF1086); CHDCT2 (NUC038) domain	B	KOG0383	Predicted helicase
Q12888	1618	S	1.596	0.0341546	Up	TP53-binding protein 1 OS=Homo sapiens OX=9606 GN=TP53BP1 PE=1 SV=2	TP53BP1	1	0.000135094	129.53	2	AADIS(1)LDNLVEGK	2.0907	0.602	0.904	0.876	1.337	1.083	1.382	nucleus	K20915	TP53BP1, P202; tumor suppressor p53-binding protein 1	map04621 NOD-like receptor signaling pathway	GO:0000018 regulation of DNA recombination; GO:0000075 cell cycle checkpoint; GO:0000077 DNA damage checkpoint; GO:0000726 non-recombinational repair; GO:0002637 regulation of immunoglobulin production; GO:0002639 positive regulation of immunoglobulin production; GO:0002682 regulation of immune system process; GO:0002684 positive regulation of immune system process; GO:0002694 regulation of leuko…	GO:0000228 nuclear chromosome; GO:0000775 chromosome, centromeric region; GO:0000776 kinetochore; GO:0000781 chromosome, telomeric region; GO:0000784 nuclear chromosome, telomeric region; GO:0005622 intracellular; GO:0005623 cell; GO:0005634 nucleus; GO:0005654 nucleoplasm; GO:0005657 replication fork; GO:0005694 chromosome; GO:0005737 cytoplasm; GO:0016604 nuclear body; GO:0031974 membrane-enclo…	GO:0001085 RNA polymerase II transcription factor binding; GO:0001102 RNA polymerase II activating transcription factor binding; GO:0002039 p53 binding; GO:0003676 nucleic acid binding; GO:0003677 DNA binding; GO:0003684 damaged DNA binding; GO:0003712 transcription cofactor activity; GO:0005488 binding; GO:0005515 protein binding; GO:0008134 transcription factor binding; GO:0033613 activating tr…	PF09038	Tumour suppressor p53-binding protein-1 Tudor	K	KOG3548	DNA damage checkpoint protein RHP9/CRB2/53BP1
Q12888	518	S	1.902	0.026929	Up	TP53-binding protein 1 OS=Homo sapiens OX=9606 GN=TP53BP1 PE=1 SV=2	TP53BP1	0.996654	3.53073e-13	160.07	2	LMLS(0.997)T(0.003)SEYSQSPK	1.2261	0.755	0.898	0.494	1.359	1.172	1.552	nucleus	K20915	TP53BP1, P202; tumor suppressor p53-binding protein 1	map04621 NOD-like receptor signaling pathway	GO:0000018 regulation of DNA recombination; GO:0000075 cell cycle checkpoint; GO:0000077 DNA damage checkpoint; GO:0000726 non-recombinational repair; GO:0002637 regulation of immunoglobulin production; GO:0002639 positive regulation of immunoglobulin production; GO:0002682 regulation of immune system process; GO:0002684 positive regulation of immune system process; GO:0002694 regulation of leuko…	GO:0000228 nuclear chromosome; GO:0000775 chromosome, centromeric region; GO:0000776 kinetochore; GO:0000781 chromosome, telomeric region; GO:0000784 nuclear chromosome, telomeric region; GO:0005622 intracellular; GO:0005623 cell; GO:0005634 nucleus; GO:0005654 nucleoplasm; GO:0005657 replication fork; GO:0005694 chromosome; GO:0005737 cytoplasm; GO:0016604 nuclear body; GO:0031974 membrane-enclo…	GO:0001085 RNA polymerase II transcription factor binding; GO:0001102 RNA polymerase II activating transcription factor binding; GO:0002039 p53 binding; GO:0003676 nucleic acid binding; GO:0003677 DNA binding; GO:0003684 damaged DNA binding; GO:0003712 transcription cofactor activity; GO:0005488 binding; GO:0005515 protein binding; GO:0008134 transcription factor binding; GO:0033613 activating tr…	PF09038	Tumour suppressor p53-binding protein-1 Tudor	K	KOG3548	DNA damage checkpoint protein RHP9/CRB2/53BP1
Q12888	395	S	1.749	0.0148319	Up	TP53-binding protein 1 OS=Homo sapiens OX=9606 GN=TP53BP1 PE=1 SV=2	TP53BP1	0.989359	0.000130577	113.93	2	QDKPMDT(0.011)S(0.989)VLS(1)EEGGEPFQK	2.3449	0.873	0.778	0.695	1.239		1.496	nucleus	K20915	TP53BP1, P202; tumor suppressor p53-binding protein 1	map04621 NOD-like receptor signaling pathway	GO:0000018 regulation of DNA recombination; GO:0000075 cell cycle checkpoint; GO:0000077 DNA damage checkpoint; GO:0000726 non-recombinational repair; GO:0002637 regulation of immunoglobulin production; GO:0002639 positive regulation of immunoglobulin production; GO:0002682 regulation of immune system process; GO:0002684 positive regulation of immune system process; GO:0002694 regulation of leuko…	GO:0000228 nuclear chromosome; GO:0000775 chromosome, centromeric region; GO:0000776 kinetochore; GO:0000781 chromosome, telomeric region; GO:0000784 nuclear chromosome, telomeric region; GO:0005622 intracellular; GO:0005623 cell; GO:0005634 nucleus; GO:0005654 nucleoplasm; GO:0005657 replication fork; GO:0005694 chromosome; GO:0005737 cytoplasm; GO:0016604 nuclear body; GO:0031974 membrane-enclo…	GO:0001085 RNA polymerase II transcription factor binding; GO:0001102 RNA polymerase II activating transcription factor binding; GO:0002039 p53 binding; GO:0003676 nucleic acid binding; GO:0003677 DNA binding; GO:0003684 damaged DNA binding; GO:0003712 transcription cofactor activity; GO:0005488 binding; GO:0005515 protein binding; GO:0008134 transcription factor binding; GO:0033613 activating tr…	PF09038	Tumour suppressor p53-binding protein-1 Tudor	K	KOG3548	DNA damage checkpoint protein RHP9/CRB2/53BP1
Q12904	140	S	1.561	0.0343305	Up	Aminoacyl tRNA synthase complex-interacting multifunctional protein 1 OS=Homo sapiens OX=9606 GN=AIMP1 PE=1 SV=2	AIMP1	0.999975	1.00763e-11	165.88	3	KQQS(1)IAGSADSKPIDVSR	-0.47656	0.599	0.833	0.96	1.352	1.216	1.166	cytoplasm	K15437	AIMP1, ARC1; aminoacyl tRNA synthase complex-interacting multifunctional protein 1		GO:0001936 regulation of endothelial cell proliferation; GO:0001937 negative regulation of endothelial cell proliferation; GO:0002376 immune system process; GO:0002791 regulation of peptide secretion; GO:0002793 positive regulation of peptide secretion; GO:0006082 organic acid metabolic process; GO:0006139 nucleobase-containing compound metabolic process; GO:0006399 tRNA metabolic process; GO:000…	GO:0005576 extracellular region; GO:0005615 extracellular space; GO:0005622 intracellular; GO:0005623 cell; GO:0005737 cytoplasm; GO:0005829 cytosol; GO:0009986 cell surface; GO:0017101 aminoacyl-tRNA synthetase multienzyme complex; GO:0017102 methionyl glutamyl tRNA synthetase complex; GO:0032991 macromolecular complex; GO:0044421 extracellular region part; GO:0044424 intracellular part; GO:0044…	GO:0000049 tRNA binding; GO:0003676 nucleic acid binding; GO:0003723 RNA binding; GO:0005102 receptor binding; GO:0005125 cytokine activity; GO:0005488 binding; GO:0005515 protein binding; GO:0019899 enzyme binding; GO:0030545 receptor regulator activity; GO:0042802 identical protein binding; GO:0042803 protein homodimerization activity; GO:0046983 protein dimerization activity; GO:0048018 recept…	PF01588	Putative tRNA binding domain	J	KOG2241	tRNA-binding protein
Q12929	815	S	1.522	0.0118521	Up	Epidermal growth factor receptor kinase substrate 8 OS=Homo sapiens OX=9606 GN=EPS8 PE=1 SV=1	EPS8	0.998952	4.0435e-06	107.46	2	ISAAASDSGVES(0.999)FDEGS(0.001)S(0.001)H	8.7333	0.776	0.879	0.761	1.243	1.39	1.044	nucleus	K17277	EPS8; epidermal growth factor receptor kinase substrate 8		GO:0000278 mitotic cell cycle; GO:0000280 nuclear division; GO:0002376 immune system process; GO:0006928 movement of cell or subcellular component; GO:0006996 organelle organization; GO:0007010 cytoskeleton organization; GO:0007015 actin filament organization; GO:0007049 cell cycle; GO:0007154 cell communication; GO:0007165 signal transduction; GO:0007166 cell surface receptor signaling pathway; …	GO:0001726 ruffle; GO:0005622 intracellular; GO:0005623 cell; GO:0005737 cytoplasm; GO:0005886 plasma membrane; GO:0005887 integral component of plasma membrane; GO:0005903 brush border; GO:0005938 cell cortex; GO:0008328 ionotropic glutamate receptor complex; GO:0014069 postsynaptic density; GO:0016020 membrane; GO:0016021 integral component of membrane; GO:0017146 NMDA selective glutamate recep…	GO:0003779 actin binding; GO:0005070 SH3/SH2 adaptor activity; GO:0005488 binding; GO:0005515 protein binding; GO:0008092 cytoskeletal protein binding; GO:0017016 Ras GTPase binding; GO:0017048 Rho GTPase binding; GO:0019899 enzyme binding; GO:0030674 protein binding, bridging; GO:0031267 small GTPase binding; GO:0035591 signaling adaptor activity; GO:0048365 Rac GTPase binding; GO:0051020 GTPase…	PF00018	SH3 domain	Z	KOG3557	Epidermal growth factor receptor kinase substrate
Q12959	568	S	2.613	0.0140916	Up	Disks large homolog 1 OS=Homo sapiens OX=9606 GN=DLG1 PE=1 SV=2	DLG1	0.984326	2.27756e-06	117.9	2	EQMMNSS(0.984)IS(0.323)S(0.578)GS(0.107)GS(0.008)LR	5.6641	0.446	0.632	0.671	1.671	1.88	1.02	nucleus	K12076	DLG1; disks large protein 1	map04390 Hippo signaling pathway; map04391 Hippo signaling pathway - fly; map04530 Tight junction; map04660 T cell receptor signaling pathway; map05165 Human papillomavirus infection; map05166 Human T-cell leukemia virus 1 infection; map05203 Viral carcinogenesis	GO:0000003 reproduction; GO:0000075 cell cycle checkpoint; GO:0000122 negative regulation of transcription from RNA polymerase II promoter; GO:0000226 microtubule cytoskeleton organization; GO:0000278 mitotic cell cycle; GO:0001501 skeletal system development; GO:0001654 eye development; GO:0001655 urogenital system development; GO:0001657 ureteric bud development; GO:0001658 branching involved i…	GO:0001772 immunological synapse; GO:0005576 extracellular region; GO:0005604 basement membrane; GO:0005605 basal lamina; GO:0005622 intracellular; GO:0005623 cell; GO:0005634 nucleus; GO:0005737 cytoplasm; GO:0005783 endoplasmic reticulum; GO:0005794 Golgi apparatus; GO:0005829 cytosol; GO:0005856 cytoskeleton; GO:0005874 microtubule; GO:0005886 plasma membrane; GO:0005902 microvillus; GO:000591…	GO:0003824 catalytic activity; GO:0004385 guanylate kinase activity; GO:0004721 phosphoprotein phosphatase activity; GO:0005102 receptor binding; GO:0005198 structural molecule activity; GO:0005215 transporter activity; GO:0005216 ion channel activity; GO:0005488 binding; GO:0005515 protein binding; GO:0008022 protein C-terminus binding; GO:0008092 cytoskeletal protein binding; GO:0015075 ion tra…	PF09058; PF10608; PF00595; PF10600; PF00018; PF00625	L27_1; Polyubiquitination (PEST) N-terminal domain of MAGUK; PDZ domain (Also known as DHR or GLGF); PDZ-associated domain of NMDA receptors; SH3 domain; Guanylate kinase	F	KOG0708	Membrane-associated guanylate kinase MAGUK (contains PDZ, SH3, HOOK and GUK domains)
Q13085	23	S	2.003	0.0202636	Up	Acetyl-CoA carboxylase 1 OS=Homo sapiens OX=9606 GN=ACACA PE=1 SV=2	ACACA	0.999995	1.99815e-69	242.29	2	FIIGS(1)VSEDNS(1)EDEISNLVK	-0.71638	0.599	0.686	0.726	0.932	1.608	1.489	cytoplasm	K11262	ACACA; acetyl-CoA carboxylase / biotin carboxylase 1 [EC:6.4.1.2 6.3.4.14 2.1.3.15]	map00061 Fatty acid biosynthesis; map00620 Pyruvate metabolism; map00640 Propanoate metabolism; map01100 Metabolic pathways; map01212 Fatty acid metabolism; map04152 AMPK signaling pathway; map04910 Insulin signaling pathway; map04922 Glucagon signaling pathway	GO:0001101 response to acid chemical; GO:0001894 tissue homeostasis; GO:0006082 organic acid metabolic process; GO:0006084 acetyl-CoA metabolic process; GO:0006139 nucleobase-containing compound metabolic process; GO:0006163 purine nucleotide metabolic process; GO:0006164 purine nucleotide biosynthetic process; GO:0006629 lipid metabolic process; GO:0006631 fatty acid metabolic process; GO:000663…	GO:0001650 fibrillar center; GO:0005622 intracellular; GO:0005623 cell; GO:0005634 nucleus; GO:0005730 nucleolus; GO:0005737 cytoplasm; GO:0005829 cytosol; GO:0005856 cytoskeleton; GO:0015629 actin cytoskeleton; GO:0031974 membrane-enclosed lumen; GO:0031981 nuclear lumen; GO:0043226 organelle; GO:0043227 membrane-bounded organelle; GO:0043228 non-membrane-bounded organelle; GO:0043229 intracellu…	GO:0000166 nucleotide binding; GO:0003824 catalytic activity; GO:0003989 acetyl-CoA carboxylase activity; GO:0005488 binding; GO:0005515 protein binding; GO:0005524 ATP binding; GO:0008144 drug binding; GO:0009374 biotin binding; GO:0016421 CoA carboxylase activity; GO:0016874 ligase activity; GO:0016885 ligase activity, forming carbon-carbon bonds; GO:0017076 purine nucleotide binding; GO:001984…	PF00289; PF02786; PF02785; PF00364	Carbamoyl-phosphate synthase L chain, N-terminal domain; Carbamoyl-phosphate synthase L chain, ATP binding domain; Biotin carboxylase C-terminal domain; Biotin-requiring enzyme	F	KOG0368	Acetyl-CoA carboxylase
Q13177	197	S	2.127	0.0222066	Up	Serine/threonine-protein kinase PAK 2 OS=Homo sapiens OX=9606 GN=PAK2 PE=1 SV=3	PAK2	1	0.00203487	76.831	2	S(1)VIDPVPAPVGDSHVDGAAK	-1.3992	0.632	0.497	0.807	1.041	1.763	1.313	nucleus	K04410	PAK2; p21-activated kinase 2 [EC:2.7.11.1]	map04010 MAPK signaling pathway; map04012 ErbB signaling pathway; map04014 Ras signaling pathway; map04360 Axon guidance; map04510 Focal adhesion; map04660 T cell receptor signaling pathway; map04810 Regulation of actin cytoskeleton; map05130 Pathogenic Escherichia coli infection; map05170 Human immunodeficiency virus 1 infection; map05211 Renal cell carcinoma	GO:0001932 regulation of protein phosphorylation; GO:0001933 negative regulation of protein phosphorylation; GO:0001934 positive regulation of protein phosphorylation; GO:0002218 activation of innate immune response; GO:0002220 innate immune response activating cell surface receptor signaling pathway; GO:0002223 stimulatory C-type lectin receptor signaling pathway; GO:0002253 activation of immune…	GO:0005622 intracellular; GO:0005623 cell; GO:0005634 nucleus; GO:0005737 cytoplasm; GO:0005829 cytosol; GO:0005886 plasma membrane; GO:0012505 endomembrane system; GO:0016020 membrane; GO:0030141 secretory granule; GO:0031410 cytoplasmic vesicle; GO:0031982 vesicle; GO:0043226 organelle; GO:0043227 membrane-bounded organelle; GO:0043229 intracellular organelle; GO:0043231 intracellular membrane-…	GO:0003824 catalytic activity; GO:0004672 protein kinase activity; GO:0004674 protein serine/threonine kinase activity; GO:0005488 binding; GO:0005515 protein binding; GO:0008047 enzyme activator activity; GO:0016301 kinase activity; GO:0016740 transferase activity; GO:0016772 transferase activity, transferring phosphorus-containing groups; GO:0016773 phosphotransferase activity, alcohol group as…	PF00786; PF00069	P21-Rho-binding domain; Protein kinase domain	T	KOG0578	p21-activated serine/threonine protein kinase
Q13425	222	S	1.514	0.0260773	Up	Beta-2-syntrophin OS=Homo sapiens OX=9606 GN=SNTB2 PE=1 SV=1	SNTB2	0.985232	2.43955e-07	127.99	3	KPSLVSDLPWEGAAPQS(0.985)PS(0.014)FSGSEDSGSPK	-1.046	0.638	0.834	0.932	1.319	1.109	1.212	mitochondria	K12196	VPS4; vacuolar protein-sorting-associated protein 4	map04144 Endocytosis; map04217 Necroptosis		GO:0005622 intracellular; GO:0005623 cell; GO:0005737 cytoplasm; GO:0005856 cytoskeleton; GO:0005886 plasma membrane; GO:0016010 dystrophin-associated glycoprotein complex; GO:0016020 membrane; GO:0032991 macromolecular complex; GO:0043226 organelle; GO:0043228 non-membrane-bounded organelle; GO:0043229 intracellular organelle; GO:0043232 intracellular non-membrane-bounded organelle; GO:0044424 i…		PF00595	PDZ domain (Also known as DHR or GLGF)	W	KOG3551	Syntrophins (type beta)
Q13439	41	S	1.54	0.00301172	Up	Golgin subfamily A member 4 OS=Homo sapiens OX=9606 GN=GOLGA4 PE=1 SV=1	GOLGA4	0.999559	5.34835e-68	326.76	2	TSS(1)FTEQLDEGTPNR	0.81014	0.739	0.803	0.881	1.147	1.336	1.248	nucleus	K20283	GOLGA4; golgin subfamily A member 4		GO:0001558 regulation of cell growth; GO:0006810 transport; GO:0006892 post-Golgi vesicle-mediated transport; GO:0006893 Golgi to plasma membrane transport; GO:0007275 multicellular organism development; GO:0007399 nervous system development; GO:0008104 protein localization; GO:0008361 regulation of cell size; GO:0009987 cellular process; GO:0010720 positive regulation of cell development; GO:001…	GO:0005622 intracellular; GO:0005623 cell; GO:0005737 cytoplasm; GO:0005794 Golgi apparatus; GO:0005802 trans-Golgi network; GO:0005829 cytosol; GO:0012505 endomembrane system; GO:0031984 organelle subcompartment; GO:0043226 organelle; GO:0043227 membrane-bounded organelle; GO:0043229 intracellular organelle; GO:0043231 intracellular membrane-bounded organelle; GO:0044422 organelle part; GO:00444…	GO:0005488 binding; GO:0005515 protein binding; GO:0019899 enzyme binding; GO:0051020 GTPase binding;
Q13557	330	S	1.541	0.0113933	Up	Calcium/calmodulin-dependent protein kinase type II subunit delta OS=Homo sapiens OX=9606 GN=CAMK2D PE=1 SV=3	CAMK2D	0.978446	8.16335e-27	189.3	2	KPDGVKES(0.978)T(0.022)ESSNTTIEDEDVK	-1.7533	0.73	0.815	0.893	1.288	1.217		cytoplasm	K04515	CAMK2; calcium/calmodulin-dependent protein kinase (CaM kinase) II [EC:2.7.11.17]	map04012 ErbB signaling pathway; map04020 Calcium signaling pathway; map04024 cAMP signaling pathway; map04066 HIF-1 signaling pathway; map04114 Oocyte meiosis; map04217 Necroptosis; map04261 Adrenergic signaling in cardiomyocytes; map04310 Wnt signaling pathway; map04360 Axon guidance; map04713 Circadian entrainment; map04720 Long-term potentiation; map04722 Neurotrophin signaling pathway; map04…	GO:0000082 G1/S transition of mitotic cell cycle; GO:0000165 MAPK cascade; GO:0000278 mitotic cell cycle; GO:0001558 regulation of cell growth; GO:0001666 response to hypoxia; GO:0001932 regulation of protein phosphorylation; GO:0001934 positive regulation of protein phosphorylation; GO:0002026 regulation of the force of heart contraction; GO:0002027 regulation of heart rate; GO:0002028 regulatio…	GO:0005622 intracellular; GO:0005623 cell; GO:0005634 nucleus; GO:0005654 nucleoplasm; GO:0005737 cytoplasm; GO:0005783 endoplasmic reticulum; GO:0005829 cytosol; GO:0005886 plasma membrane; GO:0005911 cell-cell junction; GO:0012505 endomembrane system; GO:0012506 vesicle membrane; GO:0014704 intercalated disc; GO:0016020 membrane; GO:0016528 sarcoplasm; GO:0016529 sarcoplasmic reticulum; GO:0030…	GO:0003824 catalytic activity; GO:0004672 protein kinase activity; GO:0004674 protein serine/threonine kinase activity; GO:0004683 calmodulin-dependent protein kinase activity; GO:0005085 guanyl-nucleotide exchange factor activity; GO:0005088 Ras guanyl-nucleotide exchange factor activity; GO:0005488 binding; GO:0005515 protein binding; GO:0005516 calmodulin binding; GO:0008092 cytoskeletal prote…	PF00069; PF08332	Protein kinase domain; Calcium/calmodulin dependent protein kinase II Association	T	KOG0033	Ca2+/calmodulin-dependent protein kinase, EF-Hand protein superfamily
Q13586	608	S	1.999	0.00681103	Up	Stromal interaction molecule 1 OS=Homo sapiens OX=9606 GN=STIM1 PE=1 SV=3	STIM1	0.999479	6.68686e-27	178.67	3	AHSLMELSPSAPPGGS(0.999)PHLDSSR	-1.0815	0.6	0.652	0.79	1.1	1.579	1.402	plasma membrane	K16059	STIM1; stromal interaction molecule 1	map04020 Calcium signaling pathway; map04611 Platelet activation	GO:0002115 store-operated calcium entry; GO:0005513 detection of calcium ion; GO:0006810 transport; GO:0006811 ion transport; GO:0006812 cation transport; GO:0006816 calcium ion transport; GO:0006873 cellular ion homeostasis; GO:0006874 cellular calcium ion homeostasis; GO:0006875 cellular metal ion homeostasis; GO:0007275 multicellular organism development; GO:0008016 regulation of heart contrac…	GO:0005622 intracellular; GO:0005623 cell; GO:0005737 cytoplasm; GO:0005783 endoplasmic reticulum; GO:0005789 endoplasmic reticulum membrane; GO:0005886 plasma membrane; GO:0005887 integral component of plasma membrane; GO:0005938 cell cortex; GO:0012505 endomembrane system; GO:0016020 membrane; GO:0016021 integral component of membrane; GO:0016528 sarcoplasm; GO:0016529 sarcoplasmic reticulum; G…	GO:0002020 protease binding; GO:0005215 transporter activity; GO:0005216 ion channel activity; GO:0005246 calcium channel regulator activity; GO:0005261 cation channel activity; GO:0005262 calcium channel activity; GO:0005488 binding; GO:0005509 calcium ion binding; GO:0005515 protein binding; GO:0008017 microtubule binding; GO:0008092 cytoskeletal protein binding; GO:0008324 cation transmembrane…	PF07647	SAM domain (Sterile alpha motif)	S	KOG4403	Cell surface glycoprotein STIM, contains SAM domain
Q13838	38	S	1.602	0.00735429	Up	Spliceosome RNA helicase DDX39B OS=Homo sapiens OX=9606 GN=DDX39B PE=1 SV=1	DDX39B	0.999961	1.95979e-05	133.49	2	GS(1)YVSIHSSGFR	-0.27055	0.655	0.797	0.828	1.301	1.274	1.077	cytoplasm,nucleus	K12812	DDX39B, UAP56, SUB2; ATP-dependent RNA helicase UAP56/SUB2 [EC:3.6.4.13]	map03013 RNA transport; map03015 mRNA surveillance pathway; map03040 Spliceosome	GO:0000245 spliceosomal complex assembly; GO:0000375 RNA splicing, via transesterification reactions; GO:0000377 RNA splicing, via transesterification reactions with bulged adenosine as nucleophile; GO:0000398 mRNA splicing, via spliceosome; GO:0001558 regulation of cell growth; GO:0001889 liver development; GO:0006139 nucleobase-containing compound metabolic process; GO:0006355 regulation of tra…	GO:0000346 transcription export complex; GO:0005622 intracellular; GO:0005623 cell; GO:0005634 nucleus; GO:0005654 nucleoplasm; GO:0005681 spliceosomal complex; GO:0005730 nucleolus; GO:0005737 cytoplasm; GO:0016363 nuclear matrix; GO:0016604 nuclear body; GO:0016607 nuclear speck; GO:0031974 membrane-enclosed lumen; GO:0031981 nuclear lumen; GO:0032991 macromolecular complex; GO:0034399 nuclear …	GO:0003676 nucleic acid binding; GO:0003723 RNA binding; GO:0003724 RNA helicase activity; GO:0003824 catalytic activity; GO:0004004 ATP-dependent RNA helicase activity; GO:0004386 helicase activity; GO:0005488 binding; GO:0005515 protein binding; GO:0008026 ATP-dependent helicase activity; GO:0008186 RNA-dependent ATPase activity; GO:0016462 pyrophosphatase activity; GO:0016787 hydrolase activit…	PF00270	DEAD/DEAH box helicase	A	KOG0329	ATP-dependent RNA helicase
Q14151	886	S	1.762	0.024277	Up	Scaffold attachment factor B2 OS=Homo sapiens OX=9606 GN=SAFB2 PE=1 SV=1	SAFB2	0.999996	5.00778e-05	97.949	2	GLS(1)GPSGPGHMASR	-0.96058		0.627	0.834	1.152	1.442	1.267	nucleus				GO:0000003 reproduction; GO:0003006 developmental process involved in reproduction; GO:0006355 regulation of transcription, DNA-templated; GO:0006357 regulation of transcription from RNA polymerase II promoter; GO:0007275 multicellular organism development; GO:0007548 sex differentiation; GO:0008406 gonad development; GO:0008584 male gonad development; GO:0009888 tissue development; GO:0009889 re…	GO:0005622 intracellular; GO:0005623 cell; GO:0005634 nucleus; GO:0005654 nucleoplasm; GO:0005737 cytoplasm; GO:0016604 nuclear body; GO:0031974 membrane-enclosed lumen; GO:0031981 nuclear lumen; GO:0043226 organelle; GO:0043227 membrane-bounded organelle; GO:0043229 intracellular organelle; GO:0043231 intracellular membrane-bounded organelle; GO:0043233 organelle lumen; GO:0044422 organelle part…	GO:0003676 nucleic acid binding; GO:0003677 DNA binding; GO:0003690 double-stranded DNA binding; GO:0005488 binding; GO:0005515 protein binding; GO:0042802 identical protein binding; GO:0043565 sequence-specific DNA binding; GO:0097159 organic cyclic compound binding; GO:1901363 heterocyclic compound binding;	PF00076	RNA recognition motif. (a.k.a. RRM, RBD, or RNP domain)	A	KOG4661	Hsp27-ERE-TATA-binding protein/Scaffold attachment factor (SAF-B)
Q14151	194	S	1.524	0.0390442	Up	Scaffold attachment factor B2 OS=Homo sapiens OX=9606 GN=SAFB2 PE=1 SV=1	SAFB2	0.986946	8.53581e-06	168.43	2	NTLETS(0.987)S(0.013)LNFK	0.81025	0.673	1.062	0.71	1.219	1.306	1.201	nucleus				GO:0000003 reproduction; GO:0003006 developmental process involved in reproduction; GO:0006355 regulation of transcription, DNA-templated; GO:0006357 regulation of transcription from RNA polymerase II promoter; GO:0007275 multicellular organism development; GO:0007548 sex differentiation; GO:0008406 gonad development; GO:0008584 male gonad development; GO:0009888 tissue development; GO:0009889 re…	GO:0005622 intracellular; GO:0005623 cell; GO:0005634 nucleus; GO:0005654 nucleoplasm; GO:0005737 cytoplasm; GO:0016604 nuclear body; GO:0031974 membrane-enclosed lumen; GO:0031981 nuclear lumen; GO:0043226 organelle; GO:0043227 membrane-bounded organelle; GO:0043229 intracellular organelle; GO:0043231 intracellular membrane-bounded organelle; GO:0043233 organelle lumen; GO:0044422 organelle part…	GO:0003676 nucleic acid binding; GO:0003677 DNA binding; GO:0003690 double-stranded DNA binding; GO:0005488 binding; GO:0005515 protein binding; GO:0042802 identical protein binding; GO:0043565 sequence-specific DNA binding; GO:0097159 organic cyclic compound binding; GO:1901363 heterocyclic compound binding;	PF00076	RNA recognition motif. (a.k.a. RRM, RBD, or RNP domain)	A	KOG4661	Hsp27-ERE-TATA-binding protein/Scaffold attachment factor (SAF-B)
Q14151	207	S	2.154	0.0365579	Up	Scaffold attachment factor B2 OS=Homo sapiens OX=9606 GN=SAFB2 PE=1 SV=1	SAFB2	1	2.01039e-23	179.92	2	VTPDIEES(1)LLEPENEK	-1.0357	0.518	0.82	0.646	1.212	2.02	1.041	nucleus				GO:0000003 reproduction; GO:0003006 developmental process involved in reproduction; GO:0006355 regulation of transcription, DNA-templated; GO:0006357 regulation of transcription from RNA polymerase II promoter; GO:0007275 multicellular organism development; GO:0007548 sex differentiation; GO:0008406 gonad development; GO:0008584 male gonad development; GO:0009888 tissue development; GO:0009889 re…	GO:0005622 intracellular; GO:0005623 cell; GO:0005634 nucleus; GO:0005654 nucleoplasm; GO:0005737 cytoplasm; GO:0016604 nuclear body; GO:0031974 membrane-enclosed lumen; GO:0031981 nuclear lumen; GO:0043226 organelle; GO:0043227 membrane-bounded organelle; GO:0043229 intracellular organelle; GO:0043231 intracellular membrane-bounded organelle; GO:0043233 organelle lumen; GO:0044422 organelle part…	GO:0003676 nucleic acid binding; GO:0003677 DNA binding; GO:0003690 double-stranded DNA binding; GO:0005488 binding; GO:0005515 protein binding; GO:0042802 identical protein binding; GO:0043565 sequence-specific DNA binding; GO:0097159 organic cyclic compound binding; GO:1901363 heterocyclic compound binding;	PF00076	RNA recognition motif. (a.k.a. RRM, RBD, or RNP domain)	A	KOG4661	Hsp27-ERE-TATA-binding protein/Scaffold attachment factor (SAF-B)
Q14152	1188	S	1.696	0.0118377	Up	Eukaryotic translation initiation factor 3 subunit A OS=Homo sapiens OX=9606 GN=EIF3A PE=1 SV=1	EIF3A	1	0.00220222	115.05	2	EES(1)WGPPR	-1.9233	0.688	0.698	0.875	1.178	1.519	1.137	nucleus	K03254	EIF3A; translation initiation factor 3 subunit A	map03013 RNA transport	GO:0001732 formation of cytoplasmic translation initiation complex; GO:0001932 regulation of protein phosphorylation; GO:0001933 negative regulation of protein phosphorylation; GO:0002181 cytoplasmic translation; GO:0002183 cytoplasmic translational initiation; GO:0002188 translation reinitiation; GO:0006412 translation; GO:0006413 translational initiation; GO:0006518 peptide metabolic process; G…	GO:0005622 intracellular; GO:0005623 cell; GO:0005634 nucleus; GO:0005730 nucleolus; GO:0005737 cytoplasm; GO:0005829 cytosol; GO:0005852 eukaryotic translation initiation factor 3 complex; GO:0005856 cytoskeleton; GO:0005874 microtubule; GO:0015630 microtubule cytoskeleton; GO:0031974 membrane-enclosed lumen; GO:0031981 nuclear lumen; GO:0032991 macromolecular complex; GO:0043226 organelle; GO:0…	GO:0003676 nucleic acid binding; GO:0003723 RNA binding; GO:0003729 mRNA binding; GO:0005102 receptor binding; GO:0005198 structural molecule activity; GO:0005488 binding; GO:0005515 protein binding; GO:0019899 enzyme binding; GO:0019900 kinase binding; GO:0019901 protein kinase binding; GO:0030971 receptor tyrosine kinase binding; GO:0097159 organic cyclic compound binding; GO:1901363 heterocycl…	PF01399	PCI domain	J	KOG2072	Translation initiation factor 3, subunit a (eIF-3a)
Q14152	1198	S	1.623	0.030925	Up	Eukaryotic translation initiation factor 3 subunit A OS=Homo sapiens OX=9606 GN=EIF3A PE=1 SV=1	EIF3A	0.999739	0.000155488	126.63	3	ESRPS(1)EEREWDR	0.24293	0.616	0.704	0.993	1.341	1.3	1.112	nucleus	K03254	EIF3A; translation initiation factor 3 subunit A	map03013 RNA transport	GO:0001732 formation of cytoplasmic translation initiation complex; GO:0001932 regulation of protein phosphorylation; GO:0001933 negative regulation of protein phosphorylation; GO:0002181 cytoplasmic translation; GO:0002183 cytoplasmic translational initiation; GO:0002188 translation reinitiation; GO:0006412 translation; GO:0006413 translational initiation; GO:0006518 peptide metabolic process; G…	GO:0005622 intracellular; GO:0005623 cell; GO:0005634 nucleus; GO:0005730 nucleolus; GO:0005737 cytoplasm; GO:0005829 cytosol; GO:0005852 eukaryotic translation initiation factor 3 complex; GO:0005856 cytoskeleton; GO:0005874 microtubule; GO:0015630 microtubule cytoskeleton; GO:0031974 membrane-enclosed lumen; GO:0031981 nuclear lumen; GO:0032991 macromolecular complex; GO:0043226 organelle; GO:0…	GO:0003676 nucleic acid binding; GO:0003723 RNA binding; GO:0003729 mRNA binding; GO:0005102 receptor binding; GO:0005198 structural molecule activity; GO:0005488 binding; GO:0005515 protein binding; GO:0019899 enzyme binding; GO:0019900 kinase binding; GO:0019901 protein kinase binding; GO:0030971 receptor tyrosine kinase binding; GO:0097159 organic cyclic compound binding; GO:1901363 heterocycl…	PF01399	PCI domain	J	KOG2072	Translation initiation factor 3, subunit a (eIF-3a)
Q14160	1437	S	1.984	0.0143922	Up	Protein scribble homolog OS=Homo sapiens OX=9606 GN=SCRIB PE=1 SV=4	SCRIB	0.826602	6.2176e-07	150.42	3	LALDGETLGEEEQEDEQPPWAS(0.827)PS(0.115)PT(0.043)S(0.016)R	1.7779	0.528	0.754		1.33	1.22	1.265	nucleus	K16175	SCRIB; protein scribble	map04390 Hippo signaling pathway; map04391 Hippo signaling pathway - fly; map04530 Tight junction; map05165 Human papillomavirus infection; map05203 Viral carcinogenesis	GO:0000902 cell morphogenesis; GO:0000904 cell morphogenesis involved in differentiation; GO:0001505 regulation of neurotransmitter levels; GO:0001654 eye development; GO:0001838 embryonic epithelial tube formation; GO:0001841 neural tube formation; GO:0001843 neural tube closure; GO:0001919 regulation of receptor recycling; GO:0001921 positive regulation of receptor recycling; GO:0002009 morphog…	GO:0005622 intracellular; GO:0005623 cell; GO:0005634 nucleus; GO:0005654 nucleoplasm; GO:0005737 cytoplasm; GO:0005829 cytosol; GO:0005886 plasma membrane; GO:0005911 cell-cell junction; GO:0005912 adherens junction; GO:0005913 cell-cell adherens junction; GO:0014069 postsynaptic density; GO:0016020 membrane; GO:0016323 basolateral plasma membrane; GO:0016324 apical plasma membrane; GO:0030027 l…	GO:0003824 catalytic activity; GO:0004385 guanylate kinase activity; GO:0005102 receptor binding; GO:0005488 binding; GO:0005515 protein binding; GO:0016301 kinase activity; GO:0016740 transferase activity; GO:0016772 transferase activity, transferring phosphorus-containing groups; GO:0016776 phosphotransferase activity, phosphate group as acceptor; GO:0019205 nucleobase-containing compound kinas…	PF00595	PDZ domain (Also known as DHR or GLGF)	T	KOG0619	FOG: Leucine rich repeat
Q14160	853	S	1.689	0.00670474	Up	Protein scribble homolog OS=Homo sapiens OX=9606 GN=SCRIB PE=1 SV=4	SCRIB	1	2.68496e-15	200.82	2	LPLLPPES(1)PGPLR	0.85421	0.624	0.777	0.869	1.359	1.207	1.268	nucleus	K16175	SCRIB; protein scribble	map04390 Hippo signaling pathway; map04391 Hippo signaling pathway - fly; map04530 Tight junction; map05165 Human papillomavirus infection; map05203 Viral carcinogenesis	GO:0000902 cell morphogenesis; GO:0000904 cell morphogenesis involved in differentiation; GO:0001505 regulation of neurotransmitter levels; GO:0001654 eye development; GO:0001838 embryonic epithelial tube formation; GO:0001841 neural tube formation; GO:0001843 neural tube closure; GO:0001919 regulation of receptor recycling; GO:0001921 positive regulation of receptor recycling; GO:0002009 morphog…	GO:0005622 intracellular; GO:0005623 cell; GO:0005634 nucleus; GO:0005654 nucleoplasm; GO:0005737 cytoplasm; GO:0005829 cytosol; GO:0005886 plasma membrane; GO:0005911 cell-cell junction; GO:0005912 adherens junction; GO:0005913 cell-cell adherens junction; GO:0014069 postsynaptic density; GO:0016020 membrane; GO:0016323 basolateral plasma membrane; GO:0016324 apical plasma membrane; GO:0030027 l…	GO:0003824 catalytic activity; GO:0004385 guanylate kinase activity; GO:0005102 receptor binding; GO:0005488 binding; GO:0005515 protein binding; GO:0016301 kinase activity; GO:0016740 transferase activity; GO:0016772 transferase activity, transferring phosphorus-containing groups; GO:0016776 phosphotransferase activity, phosphate group as acceptor; GO:0019205 nucleobase-containing compound kinas…	PF00595	PDZ domain (Also known as DHR or GLGF)	T	KOG0619	FOG: Leucine rich repeat
Q14160	1378	S	1.509	0.0432391	Up	Protein scribble homolog OS=Homo sapiens OX=9606 GN=SCRIB PE=1 SV=4	SCRIB	1	0.000306476	150.93	3	RVS(1)LVGADDLRK	-4.2939		0.692	0.898	1.064	1.287	1.249	nucleus	K16175	SCRIB; protein scribble	map04390 Hippo signaling pathway; map04391 Hippo signaling pathway - fly; map04530 Tight junction; map05165 Human papillomavirus infection; map05203 Viral carcinogenesis	GO:0000902 cell morphogenesis; GO:0000904 cell morphogenesis involved in differentiation; GO:0001505 regulation of neurotransmitter levels; GO:0001654 eye development; GO:0001838 embryonic epithelial tube formation; GO:0001841 neural tube formation; GO:0001843 neural tube closure; GO:0001919 regulation of receptor recycling; GO:0001921 positive regulation of receptor recycling; GO:0002009 morphog…	GO:0005622 intracellular; GO:0005623 cell; GO:0005634 nucleus; GO:0005654 nucleoplasm; GO:0005737 cytoplasm; GO:0005829 cytosol; GO:0005886 plasma membrane; GO:0005911 cell-cell junction; GO:0005912 adherens junction; GO:0005913 cell-cell adherens junction; GO:0014069 postsynaptic density; GO:0016020 membrane; GO:0016323 basolateral plasma membrane; GO:0016324 apical plasma membrane; GO:0030027 l…	GO:0003824 catalytic activity; GO:0004385 guanylate kinase activity; GO:0005102 receptor binding; GO:0005488 binding; GO:0005515 protein binding; GO:0016301 kinase activity; GO:0016740 transferase activity; GO:0016772 transferase activity, transferring phosphorus-containing groups; GO:0016776 phosphotransferase activity, phosphate group as acceptor; GO:0019205 nucleobase-containing compound kinas…	PF00595	PDZ domain (Also known as DHR or GLGF)	T	KOG0619	FOG: Leucine rich repeat
Q14315	2233	S	1.605	0.0144331	Up	Filamin-C OS=Homo sapiens OX=9606 GN=FLNC PE=1 SV=3	FLNC	0.999999	0.000792134	130.79	2	LGS(1)FGSITR	-2.1362	0.645	0.732	0.957	1.204	1.273	1.27	cytoplasm	K04437	FLNA; filamin	map04010 MAPK signaling pathway; map04510 Focal adhesion; map05132 Salmonella infection; map05205 Proteoglycans in cancer	GO:0009987 cellular process; GO:0016043 cellular component organization; GO:0022607 cellular component assembly; GO:0030029 actin filament-based process; GO:0030154 cell differentiation; GO:0032502 developmental process; GO:0034329 cell junction assembly; GO:0034330 cell junction organization; GO:0042692 muscle cell differentiation; GO:0044085 cellular component biogenesis; GO:0048468 cell develo…	GO:0005622 intracellular; GO:0005623 cell; GO:0005737 cytoplasm; GO:0005829 cytosol; GO:0005856 cytoskeleton; GO:0005886 plasma membrane; GO:0015629 actin cytoskeleton; GO:0016020 membrane; GO:0016528 sarcoplasm; GO:0030016 myofibril; GO:0042383 sarcolemma; GO:0043034 costamere; GO:0043226 organelle; GO:0043228 non-membrane-bounded organelle; GO:0043229 intracellular organelle; GO:0043232 intrace…	GO:0003779 actin binding; GO:0005488 binding; GO:0005515 protein binding; GO:0008092 cytoskeletal protein binding; GO:0030506 ankyrin binding; GO:0042802 identical protein binding;	PF00307; PF00630	Calponin homology (CH) domain; Filamin/ABP280 repeat	Z	KOG0518	Actin-binding cytoskeleton protein, filamin
Q14517	4473	S	1.685	0.0120342	Up	Protocadherin Fat 1 OS=Homo sapiens OX=9606 GN=FAT1 PE=1 SV=2	FAT1	0.982099	0.000902262	74.643	2	DMPAAGS(0.982)LGS(0.015)S(0.002)S(0.001)R	1.3236	0.792		0.709	1.243	1.286		extracellular	K16506	FAT1_2_3; protocadherin Fat 1/2/3		GO:0006928 movement of cell or subcellular component; GO:0006996 organelle organization; GO:0007010 cytoskeleton organization; GO:0007015 actin filament organization; GO:0007154 cell communication; GO:0007155 cell adhesion; GO:0007163 establishment or maintenance of cell polarity; GO:0007267 cell-cell signaling; GO:0009653 anatomical structure morphogenesis; GO:0009987 cellular process; GO:001604…	GO:0005622 intracellular; GO:0005623 cell; GO:0005634 nucleus; GO:0005737 cytoplasm; GO:0005886 plasma membrane; GO:0005887 integral component of plasma membrane; GO:0005911 cell-cell junction; GO:0016020 membrane; GO:0016021 integral component of membrane; GO:0030054 cell junction; GO:0031224 intrinsic component of membrane; GO:0031226 intrinsic component of plasma membrane; GO:0043226 organelle…		PF00028; PF02210; PF00008	Cadherin domain; Laminin G domain; EGF-like domain	T	KOG3594	FOG: Cadherin repeats
Q14683	962	S	2.75	0.0193273	Up	Structural maintenance of chromosomes protein 1A OS=Homo sapiens OX=9606 GN=SMC1A PE=1 SV=2	SMC1A	0.964046	1.09209e-18	152.07	2	GTMDDISQEEGS(0.001)S(0.001)QGEDS(0.964)VS(0.029)GS(0.005)QR	-0.33487	0.473	0.515	0.813	1.515	1.787		cytoplasm	K06636	SMC1; structural maintenance of chromosome 1	map04110 Cell cycle; map04114 Oocyte meiosis	GO:0000003 reproduction; GO:0000070 mitotic sister chromatid segregation; GO:0000278 mitotic cell cycle; GO:0000280 nuclear division; GO:0000819 sister chromatid segregation; GO:0006139 nucleobase-containing compound metabolic process; GO:0006259 DNA metabolic process; GO:0006275 regulation of DNA replication; GO:0006281 DNA repair; GO:0006725 cellular aromatic compound metabolic process; GO:0006…	GO:0000228 nuclear chromosome; GO:0000775 chromosome, centromeric region; GO:0000776 kinetochore; GO:0000793 condensed chromosome; GO:0000794 condensed nuclear chromosome; GO:0000922 spindle pole; GO:0005622 intracellular; GO:0005623 cell; GO:0005634 nucleus; GO:0005654 nucleoplasm; GO:0005694 chromosome; GO:0005737 cytoplasm; GO:0005819 spindle; GO:0005829 cytosol; GO:0005856 cytoskeleton; GO:00…	GO:0003682 chromatin binding; GO:0005488 binding; GO:0005515 protein binding; GO:0036033 mediator complex binding; GO:0044877 macromolecular complex binding; GO:0046982 protein heterodimerization activity; GO:0046983 protein dimerization activity;	PF02463; PF06470	RecF/RecN/SMC N terminal domain; SMC proteins Flexible Hinge Domain	D	KOG0018	Structural maintenance of chromosome protein 1 (sister chromatid cohesion complex Cohesin, subunit SMC1)
Q14684	458	S	3.565	0.0263304	Up	Ribosomal RNA processing protein 1 homolog B OS=Homo sapiens OX=9606 GN=RRP1B PE=1 SV=3	RRP1B	0.982961	1.17086e-62	267.5	4	VAEPGAEATSSTGEES(0.983)GS(0.017)EHPPAVPMHNK	-0.029243	0.243	0.26	0.886	1.758	1.468	1.726	nucleus	K14849	RRP1; ribosomal RNA-processing protein 1		GO:0006139 nucleobase-containing compound metabolic process; GO:0006355 regulation of transcription, DNA-templated; GO:0006357 regulation of transcription from RNA polymerase II promoter; GO:0006364 rRNA processing; GO:0006396 RNA processing; GO:0006725 cellular aromatic compound metabolic process; GO:0006807 nitrogen compound metabolic process; GO:0008152 metabolic process; GO:0009605 response t…	GO:0000785 chromatin; GO:0000791 euchromatin; GO:0000792 heterochromatin; GO:0001652 granular component; GO:0005622 intracellular; GO:0005623 cell; GO:0005634 nucleus; GO:0005694 chromosome; GO:0005730 nucleolus; GO:0030684 preribosome; GO:0030687 preribosome, large subunit precursor; GO:0031974 membrane-enclosed lumen; GO:0031981 nuclear lumen; GO:0032991 macromolecular complex; GO:0043226 organ…	GO:0003712 transcription cofactor activity; GO:0003713 transcription coactivator activity;			K	KOG3911	Nucleolar protein NOP52/RRP1
Q14839	1308	S	1.986	0.00251953	Up	Chromodomain-helicase-DNA-binding protein 4 OS=Homo sapiens OX=9606 GN=CHD4 PE=1 SV=2	CHD4	1	1.35352e-22	206.61	2	QEES(1)VDPDYWEK	-2.4017	0.613	0.631	0.818	1.482	1.349	1.264	nucleus	K11643	CHD4, MI2B; chromodomain-helicase-DNA-binding protein 4 [EC:3.6.4.12]	map05165 Human papillomavirus infection; map05203 Viral carcinogenesis	GO:0000122 negative regulation of transcription from RNA polymerase II promoter; GO:0006325 chromatin organization; GO:0006355 regulation of transcription, DNA-templated; GO:0006357 regulation of transcription from RNA polymerase II promoter; GO:0006464 cellular protein modification process; GO:0006476 protein deacetylation; GO:0006807 nitrogen compound metabolic process; GO:0006996 organelle org…	GO:0000118 histone deacetylase complex; GO:0000228 nuclear chromosome; GO:0000785 chromatin; GO:0000790 nuclear chromatin; GO:0005622 intracellular; GO:0005623 cell; GO:0005634 nucleus; GO:0005654 nucleoplasm; GO:0005694 chromosome; GO:0005737 cytoplasm; GO:0005813 centrosome; GO:0005815 microtubule organizing center; GO:0005856 cytoskeleton; GO:0015630 microtubule cytoskeleton; GO:0016581 NuRD c…	GO:0001085 RNA polymerase II transcription factor binding; GO:0001103 RNA polymerase II repressing transcription factor binding; GO:0003676 nucleic acid binding; GO:0003677 DNA binding; GO:0003678 DNA helicase activity; GO:0003824 catalytic activity; GO:0004003 ATP-dependent DNA helicase activity; GO:0004386 helicase activity; GO:0004407 histone deacetylase activity; GO:0005488 binding; GO:000551…	PF08073; PF00628; PF00385; PF06465; PF06461; PF08074	CHDNT (NUC034) domain; PHD-finger; Chromo (CHRromatin Organisation MOdifier) domain; Domain of Unknown Function (DUF1087); Domain of Unknown Function (DUF1086); CHDCT2 (NUC038) domain	B	KOG0383	Predicted helicase
Q14980	1991	S	2.29	0.0169993	Up	Nuclear mitotic apparatus protein 1 OS=Homo sapiens OX=9606 GN=NUMA1 PE=1 SV=2	NUMA1	1	1.47845e-16	174	3	RVS(1)LEPHQGPGTPESK	-0.10057	0.684	0.83	0.402	1.391	1.594	1.403	mitochondria	K16808	NUMA1; nuclear mitotic apparatus protein 1		GO:0000132 establishment of mitotic spindle orientation; GO:0000226 microtubule cytoskeleton organization; GO:0000278 mitotic cell cycle; GO:0001578 microtubule bundle formation; GO:0006355 regulation of transcription, DNA-templated; GO:0006357 regulation of transcription from RNA polymerase II promoter; GO:0006996 organelle organization; GO:0006997 nucleus organization; GO:0007010 cytoskeleton o…	GO:0000235 astral microtubule; GO:0000922 spindle pole; GO:0005622 intracellular; GO:0005623 cell; GO:0005634 nucleus; GO:0005654 nucleoplasm; GO:0005737 cytoplasm; GO:0005813 centrosome; GO:0005815 microtubule organizing center; GO:0005818 aster; GO:0005819 spindle; GO:0005829 cytosol; GO:0005856 cytoskeleton; GO:0005874 microtubule; GO:0005876 spindle microtubule; GO:0005881 cytoplasmic microtu…	GO:0005198 structural molecule activity; GO:0005488 binding; GO:0005515 protein binding; GO:0005543 phospholipid binding; GO:0008017 microtubule binding; GO:0008022 protein C-terminus binding; GO:0008092 cytoskeletal protein binding; GO:0008289 lipid binding; GO:0015631 tubulin binding; GO:0019904 protein domain specific binding; GO:0035091 phosphatidylinositol binding; GO:0043167 ion binding; GO…
Q14980	1769	S	1.509	0.0301324	Up	Nuclear mitotic apparatus protein 1 OS=Homo sapiens OX=9606 GN=NUMA1 PE=1 SV=2	NUMA1	1	1.14189e-26	196.42	2	VES(1)LESLYFTPIPAR	-2.6849	0.729	0.949	0.787	1.097	1.136	1.487	mitochondria	K16808	NUMA1; nuclear mitotic apparatus protein 1		GO:0000132 establishment of mitotic spindle orientation; GO:0000226 microtubule cytoskeleton organization; GO:0000278 mitotic cell cycle; GO:0001578 microtubule bundle formation; GO:0006355 regulation of transcription, DNA-templated; GO:0006357 regulation of transcription from RNA polymerase II promoter; GO:0006996 organelle organization; GO:0006997 nucleus organization; GO:0007010 cytoskeleton o…	GO:0000235 astral microtubule; GO:0000922 spindle pole; GO:0005622 intracellular; GO:0005623 cell; GO:0005634 nucleus; GO:0005654 nucleoplasm; GO:0005737 cytoplasm; GO:0005813 centrosome; GO:0005815 microtubule organizing center; GO:0005818 aster; GO:0005819 spindle; GO:0005829 cytosol; GO:0005856 cytoskeleton; GO:0005874 microtubule; GO:0005876 spindle microtubule; GO:0005881 cytoplasmic microtu…	GO:0005198 structural molecule activity; GO:0005488 binding; GO:0005515 protein binding; GO:0005543 phospholipid binding; GO:0008017 microtubule binding; GO:0008022 protein C-terminus binding; GO:0008092 cytoskeletal protein binding; GO:0008289 lipid binding; GO:0015631 tubulin binding; GO:0019904 protein domain specific binding; GO:0035091 phosphatidylinositol binding; GO:0043167 ion binding; GO…
Q14980	1789	S	2.011	0.0179834	Up	Nuclear mitotic apparatus protein 1 OS=Homo sapiens OX=9606 GN=NUMA1 PE=1 SV=2	NUMA1	0.989017	4.02126e-15	154.78	2	SQAPLES(0.008)S(0.989)LDS(0.003)LGDVFLDSGR	3.1304	0.578	0.737	0.765	1.163	1.846	1.173	mitochondria	K16808	NUMA1; nuclear mitotic apparatus protein 1		GO:0000132 establishment of mitotic spindle orientation; GO:0000226 microtubule cytoskeleton organization; GO:0000278 mitotic cell cycle; GO:0001578 microtubule bundle formation; GO:0006355 regulation of transcription, DNA-templated; GO:0006357 regulation of transcription from RNA polymerase II promoter; GO:0006996 organelle organization; GO:0006997 nucleus organization; GO:0007010 cytoskeleton o…	GO:0000235 astral microtubule; GO:0000922 spindle pole; GO:0005622 intracellular; GO:0005623 cell; GO:0005634 nucleus; GO:0005654 nucleoplasm; GO:0005737 cytoplasm; GO:0005813 centrosome; GO:0005815 microtubule organizing center; GO:0005818 aster; GO:0005819 spindle; GO:0005829 cytosol; GO:0005856 cytoskeleton; GO:0005874 microtubule; GO:0005876 spindle microtubule; GO:0005881 cytoplasmic microtu…	GO:0005198 structural molecule activity; GO:0005488 binding; GO:0005515 protein binding; GO:0005543 phospholipid binding; GO:0008017 microtubule binding; GO:0008022 protein C-terminus binding; GO:0008092 cytoskeletal protein binding; GO:0008289 lipid binding; GO:0015631 tubulin binding; GO:0019904 protein domain specific binding; GO:0035091 phosphatidylinositol binding; GO:0043167 ion binding; GO…
Q15021	1330	S	1.81	0.00732327	Up	Condensin complex subunit 1 OS=Homo sapiens OX=9606 GN=NCAPD2 PE=1 SV=3	NCAPD2	0.992644	1.91628e-36	184.55	2	YQPLAS(0.993)T(0.007)ASDNDFVTPEPR	0.64243	0.572	0.67	0.854	1.303	1.301	1.189	nucleus	K06677	YCS4, CNAP1, CAPD2; condensin complex subunit 1		GO:0000003 reproduction; GO:0000070 mitotic sister chromatid segregation; GO:0000278 mitotic cell cycle; GO:0000280 nuclear division; GO:0000819 sister chromatid segregation; GO:0006323 DNA packaging; GO:0006996 organelle organization; GO:0007049 cell cycle; GO:0007059 chromosome segregation; GO:0007076 mitotic chromosome condensation; GO:0009987 cellular process; GO:0010032 meiotic chromosome co…	GO:0000228 nuclear chromosome; GO:0000775 chromosome, centromeric region; GO:0000779 condensed chromosome, centromeric region; GO:0000793 condensed chromosome; GO:0000794 condensed nuclear chromosome; GO:0000796 condensin complex; GO:0000797 condensin core heterodimer; GO:0000799 nuclear condensin complex; GO:0005622 intracellular; GO:0005623 cell; GO:0005634 nucleus; GO:0005654 nucleoplasm; GO:0…	GO:0003682 chromatin binding; GO:0005488 binding; GO:0005515 protein binding; GO:0042393 histone binding;	PF12922	non-SMC mitotic condensation complex subunit 1, N-term	BD	KOG0414	Chromosome condensation complex Condensin, subunit D2
Q15024	177	S	1.569	0.00687965	Up	Exosome complex component RRP42 OS=Homo sapiens OX=9606 GN=EXOSC7 PE=1 SV=3	EXOSC7	1	4.14592e-77	237.91	2	VLEDEEGS(1)KDIELSDDPYDCIR	1.0114	0.734	0.911	0.74	1.179	1.18	1.383	nucleus	K12589	RRP42, EXOSC7; exosome complex component RRP42	map03018 RNA degradation	GO:0000288 nuclear-transcribed mRNA catabolic process, deadenylation-dependent decay; GO:0000291 nuclear-transcribed mRNA catabolic process, exonucleolytic; GO:0000459 exonucleolytic trimming involved in rRNA processing; GO:0000460 maturation of 5.8S rRNA; GO:0000466 maturation of 5.8S rRNA from tricistronic rRNA transcript (SSU-rRNA, 5.8S rRNA, LSU-rRNA); GO:0000467 exonucleolytic trimming to ge…	GO:0000176 nuclear exosome (RNase complex); GO:0000177 cytoplasmic exosome (RNase complex); GO:0000178 exosome (RNase complex); GO:0005622 intracellular; GO:0005623 cell; GO:0005634 nucleus; GO:0005654 nucleoplasm; GO:0005737 cytoplasm; GO:0005829 cytosol; GO:0031974 membrane-enclosed lumen; GO:0031981 nuclear lumen; GO:0032991 macromolecular complex; GO:0043226 organelle; GO:0043227 membrane-bou…	GO:0000175 3'-5'-exoribonuclease activity; GO:0003676 nucleic acid binding; GO:0003723 RNA binding; GO:0003824 catalytic activity; GO:0004518 nuclease activity; GO:0004527 exonuclease activity; GO:0004532 exoribonuclease activity; GO:0004540 ribonuclease activity; GO:0005488 binding; GO:0008408 3'-5' exonuclease activity; GO:0016787 hydrolase activity; GO:0016788 hydrolase activity, acting on est…	PF01138; PF03725	3' exoribonuclease family, domain 1; 3' exoribonuclease family, domain 2	J	KOG1612	Exosomal 3'-5' exoribonuclease complex, subunit Rrp42
Q15047	1066	S	0.597	0.0224918	Down	Histone-lysine N-methyltransferase SETDB1 OS=Homo sapiens OX=9606 GN=SETDB1 PE=1 SV=1	SETDB1	1	5.80869e-32	249.71	2	NYGYNPS(1)PVKPEGLR	2.0733	1.478	1.452	1.012	0.759	0.71	0.886	nucleus	K11421	SETDB1; [histone H3]-lysine9 N-trimethyltransferase SETDB1 [EC:2.1.1.355]	map00310 Lysine degradation; map01100 Metabolic pathways; map04550 Signaling pathways regulating pluripotency of stem cells	GO:0000122 negative regulation of transcription from RNA polymerase II promoter; GO:0001501 skeletal system development; GO:0001701 in utero embryonic development; GO:0001824 blastocyst development; GO:0001832 blastocyst growth; GO:0001833 inner cell mass cell proliferation; GO:0006325 chromatin organization; GO:0006355 regulation of transcription, DNA-templated; GO:0006357 regulation of transcri…	GO:0005622 intracellular; GO:0005623 cell; GO:0005634 nucleus; GO:0005654 nucleoplasm; GO:0005694 chromosome; GO:0005737 cytoplasm; GO:0005829 cytosol; GO:0005886 plasma membrane; GO:0016020 membrane; GO:0031974 membrane-enclosed lumen; GO:0031981 nuclear lumen; GO:0043226 organelle; GO:0043227 membrane-bounded organelle; GO:0043228 non-membrane-bounded organelle; GO:0043229 intracellular organel…	GO:0003676 nucleic acid binding; GO:0003677 DNA binding; GO:0003682 chromatin binding; GO:0005488 binding; GO:0097159 organic cyclic compound binding; GO:1901363 heterocyclic compound binding; GO:1990841 promoter-specific chromatin binding;	PF01429	Methyl-CpG binding domain	B	KOG1141	Predicted histone methyl transferase
Q15054	458	S	1.586	0.0282244	Up	DNA polymerase delta subunit 3 OS=Homo sapiens OX=9606 GN=POLD3 PE=1 SV=2	POLD3	1	6.19453e-05	187.85	2	QVS(1)ITGFFQR	-2.3006	0.637	0.844	0.893	1.457	1.067	1.241	nucleus	K03504	POLD3; DNA polymerase delta subunit 3	map03030 DNA replication; map03410 Base excision repair; map03420 Nucleotide excision repair; map03430 Mismatch repair; map03440 Homologous recombination	GO:0000723 telomere maintenance; GO:0000731 DNA synthesis involved in DNA repair; GO:0006139 nucleobase-containing compound metabolic process; GO:0006259 DNA metabolic process; GO:0006260 DNA replication; GO:0006261 DNA-dependent DNA replication; GO:0006281 DNA repair; GO:0006283 transcription-coupled nucleotide-excision repair; GO:0006289 nucleotide-excision repair; GO:0006296 nucleotide-excisio…	GO:0000228 nuclear chromosome; GO:0005622 intracellular; GO:0005623 cell; GO:0005634 nucleus; GO:0005654 nucleoplasm; GO:0005657 replication fork; GO:0005694 chromosome; GO:0030894 replisome; GO:0031974 membrane-enclosed lumen; GO:0031981 nuclear lumen; GO:0032991 macromolecular complex; GO:0032993 protein-DNA complex; GO:0042575 DNA polymerase complex; GO:0043226 organelle; GO:0043227 membrane-b…	GO:0003824 catalytic activity; GO:0003887 DNA-directed DNA polymerase activity; GO:0016740 transferase activity; GO:0016772 transferase activity, transferring phosphorus-containing groups; GO:0016779 nucleotidyltransferase activity; GO:0034061 DNA polymerase activity;
Q15154	1283	S	2.032	0.0449304	Up	Pericentriolar material 1 protein OS=Homo sapiens OX=9606 GN=PCM1 PE=1 SV=5	PCM1	0.999992	0.00218063	105.79	2	KAS(1)AQASLASK	0.40067	0.516	0.785	0.87	1.325	1.616		nucleus	K16537	PCM1; pericentriolar material 1 protein		GO:0000086 G2/M transition of mitotic cell cycle; GO:0000226 microtubule cytoskeleton organization; GO:0000278 mitotic cell cycle; GO:0001764 neuron migration; GO:0006810 transport; GO:0006928 movement of cell or subcellular component; GO:0006996 organelle organization; GO:0007010 cytoskeleton organization; GO:0007017 microtubule-based process; GO:0007018 microtubule-based movement; GO:0007049 ce…	GO:0000242 pericentriolar material; GO:0005622 intracellular; GO:0005623 cell; GO:0005634 nucleus; GO:0005635 nuclear envelope; GO:0005737 cytoplasm; GO:0005813 centrosome; GO:0005814 centriole; GO:0005815 microtubule organizing center; GO:0005829 cytosol; GO:0005856 cytoskeleton; GO:0005929 cilium; GO:0012505 endomembrane system; GO:0015630 microtubule cytoskeleton; GO:0016020 membrane; GO:00310…	GO:0005488 binding; GO:0005515 protein binding; GO:0042802 identical protein binding;
Q15154	1335	S	2.195	0.0352303	Up	Pericentriolar material 1 protein OS=Homo sapiens OX=9606 GN=PCM1 PE=1 SV=5	PCM1	0.999998	6.33551e-18	211.53	3	NRHS(1)AQTEEPVQAK	-0.29239	0.381	0.609	0.97	1.534	1.452	1.316	nucleus	K16537	PCM1; pericentriolar material 1 protein		GO:0000086 G2/M transition of mitotic cell cycle; GO:0000226 microtubule cytoskeleton organization; GO:0000278 mitotic cell cycle; GO:0001764 neuron migration; GO:0006810 transport; GO:0006928 movement of cell or subcellular component; GO:0006996 organelle organization; GO:0007010 cytoskeleton organization; GO:0007017 microtubule-based process; GO:0007018 microtubule-based movement; GO:0007049 ce…	GO:0000242 pericentriolar material; GO:0005622 intracellular; GO:0005623 cell; GO:0005634 nucleus; GO:0005635 nuclear envelope; GO:0005737 cytoplasm; GO:0005813 centrosome; GO:0005814 centriole; GO:0005815 microtubule organizing center; GO:0005829 cytosol; GO:0005856 cytoskeleton; GO:0005929 cilium; GO:0012505 endomembrane system; GO:0015630 microtubule cytoskeleton; GO:0016020 membrane; GO:00310…	GO:0005488 binding; GO:0005515 protein binding; GO:0042802 identical protein binding;
Q15398	332	S	1.899	0.00940366	Up	Disks large-associated protein 5 OS=Homo sapiens OX=9606 GN=DLGAP5 PE=1 SV=2	DLGAP5	1	1.97125e-05	94.865	2	S(1)ANAFLTPSYTWTPLK	1.1284	0.562	0.733	0.732	1.406	1.032	1.412	nucleus	K16804	DLGAP5, DLG7; disks large-associated protein 5		GO:0000070 mitotic sister chromatid segregation; GO:0000278 mitotic cell cycle; GO:0000280 nuclear division; GO:0000819 sister chromatid segregation; GO:0006355 regulation of transcription, DNA-templated; GO:0006357 regulation of transcription from RNA polymerase II promoter; GO:0006464 cellular protein modification process; GO:0006470 protein dephosphorylation; GO:0006793 phosphorus metabolic pr…	GO:0000922 spindle pole; GO:0005622 intracellular; GO:0005623 cell; GO:0005634 nucleus; GO:0005737 cytoplasm; GO:0005739 mitochondrion; GO:0005813 centrosome; GO:0005815 microtubule organizing center; GO:0005819 spindle; GO:0005829 cytosol; GO:0005856 cytoskeleton; GO:0015630 microtubule cytoskeleton; GO:0031616 spindle pole centrosome; GO:0043226 organelle; GO:0043227 membrane-bounded organelle;…	GO:0003824 catalytic activity; GO:0004721 phosphoprotein phosphatase activity; GO:0016787 hydrolase activity; GO:0016788 hydrolase activity, acting on ester bonds; GO:0016791 phosphatase activity; GO:0042578 phosphoric ester hydrolase activity;			T	KOG3971	SAP-90/PSD-95 associated protein-related protein (Vulcan)
Q15418	380	S	2.613	0.00925021	Up	Ribosomal protein S6 kinase alpha-1 OS=Homo sapiens OX=9606 GN=RPS6KA1 PE=1 SV=2	RPS6KA1	1	5.42387e-32	211.53	2	GFS(1)FVATGLMEDDGKPR	3.1128	0.371	0.551	0.731	1.281	1.384	1.654	nucleus	K04373	RPS6KA; ribosomal protein S6 kinase alpha-1/2/3/6 [EC:2.7.11.1]	map04010 MAPK signaling pathway; map04114 Oocyte meiosis; map04150 mTOR signaling pathway; map04714 Thermogenesis; map04720 Long-term potentiation; map04722 Neurotrophin signaling pathway; map04914 Progesterone-mediated oocyte maturation; map04931 Insulin resistance; map05135 Yersinia infection	GO:0001558 regulation of cell growth; GO:0001889 liver development; GO:0006355 regulation of transcription, DNA-templated; GO:0006357 regulation of transcription from RNA polymerase II promoter; GO:0006417 regulation of translation; GO:0006464 cellular protein modification process; GO:0006468 protein phosphorylation; GO:0006793 phosphorus metabolic process; GO:0006796 phosphate-containing compoun…	GO:0005622 intracellular; GO:0005623 cell; GO:0005634 nucleus; GO:0005654 nucleoplasm; GO:0005737 cytoplasm; GO:0005819 spindle; GO:0005829 cytosol; GO:0005856 cytoskeleton; GO:0015630 microtubule cytoskeleton; GO:0031974 membrane-enclosed lumen; GO:0031981 nuclear lumen; GO:0043226 organelle; GO:0043227 membrane-bounded organelle; GO:0043228 non-membrane-bounded organelle; GO:0043229 intracellul…	GO:0003824 catalytic activity; GO:0004672 protein kinase activity; GO:0004674 protein serine/threonine kinase activity; GO:0004711 ribosomal protein S6 kinase activity; GO:0004712 protein serine/threonine/tyrosine kinase activity; GO:0004857 enzyme inhibitor activity; GO:0004866 endopeptidase inhibitor activity; GO:0004869 cysteine-type endopeptidase inhibitor activity; GO:0005488 binding; GO:000…	PF00069	Protein kinase domain	T	KOG0603	Ribosomal protein S6 kinase
Q15424	601	S	1.745	0.0133368	Up	Scaffold attachment factor B1 OS=Homo sapiens OX=9606 GN=SAFB PE=1 SV=4	SAFB	1	0.00916671	84.999	2	S(1)VVS(1)FDKVK	3.4072	0.655	0.788		1.133	1.404	1.24	nucleus				GO:0006325 chromatin organization; GO:0006355 regulation of transcription, DNA-templated; GO:0006357 regulation of transcription from RNA polymerase II promoter; GO:0006996 organelle organization; GO:0007154 cell communication; GO:0007165 signal transduction; GO:0008152 metabolic process; GO:0009719 response to endogenous stimulus; GO:0009725 response to hormone; GO:0009755 hormone-mediated signa…	GO:0005622 intracellular; GO:0005623 cell; GO:0005634 nucleus; GO:0005654 nucleoplasm; GO:0031974 membrane-enclosed lumen; GO:0031981 nuclear lumen; GO:0043226 organelle; GO:0043227 membrane-bounded organelle; GO:0043229 intracellular organelle; GO:0043231 intracellular membrane-bounded organelle; GO:0043233 organelle lumen; GO:0044422 organelle part; GO:0044424 intracellular part; GO:0044428 nuc…	GO:0000976 transcription regulatory region sequence-specific DNA binding; GO:0000977 RNA polymerase II regulatory region sequence-specific DNA binding; GO:0000978 RNA polymerase II core promoter proximal region sequence-specific DNA binding; GO:0000987 core promoter proximal region sequence-specific DNA binding; GO:0001012 RNA polymerase II regulatory region DNA binding; GO:0001067 regulatory reg…	PF00076	RNA recognition motif. (a.k.a. RRM, RBD, or RNP domain)	A	KOG4661	Hsp27-ERE-TATA-binding protein/Scaffold attachment factor (SAF-B)
Q15424	604	S	1.502	0.00205372	Up	Scaffold attachment factor B1 OS=Homo sapiens OX=9606 GN=SAFB PE=1 SV=4	SAFB	1	0.00250231	117.21	2	S(1)VVS(1)FDKVK	3.4072	0.794	0.813	0.84	1.099	1.261	1.316	nucleus				GO:0006325 chromatin organization; GO:0006355 regulation of transcription, DNA-templated; GO:0006357 regulation of transcription from RNA polymerase II promoter; GO:0006996 organelle organization; GO:0007154 cell communication; GO:0007165 signal transduction; GO:0008152 metabolic process; GO:0009719 response to endogenous stimulus; GO:0009725 response to hormone; GO:0009755 hormone-mediated signa…	GO:0005622 intracellular; GO:0005623 cell; GO:0005634 nucleus; GO:0005654 nucleoplasm; GO:0031974 membrane-enclosed lumen; GO:0031981 nuclear lumen; GO:0043226 organelle; GO:0043227 membrane-bounded organelle; GO:0043229 intracellular organelle; GO:0043231 intracellular membrane-bounded organelle; GO:0043233 organelle lumen; GO:0044422 organelle part; GO:0044424 intracellular part; GO:0044428 nuc…	GO:0000976 transcription regulatory region sequence-specific DNA binding; GO:0000977 RNA polymerase II regulatory region sequence-specific DNA binding; GO:0000978 RNA polymerase II core promoter proximal region sequence-specific DNA binding; GO:0000987 core promoter proximal region sequence-specific DNA binding; GO:0001012 RNA polymerase II regulatory region DNA binding; GO:0001067 regulatory reg…	PF00076	RNA recognition motif. (a.k.a. RRM, RBD, or RNP domain)	A	KOG4661	Hsp27-ERE-TATA-binding protein/Scaffold attachment factor (SAF-B)
Q15643	1842	S	1.618	0.0464763	Up	Thyroid receptor-interacting protein 11 OS=Homo sapiens OX=9606 GN=TRIP11 PE=1 SV=3	TRIP11	1	1.1194e-27	234.61	3	S(1)VPNTPLRPNQQSVVNSSFSELFVK	0.49741	0.887	0.811	0.595	0.968	1.313	1.428	nucleus	K23368	TRIP11; thyroid receptor-interacting protein 11		GO:0006139 nucleobase-containing compound metabolic process; GO:0006351 transcription, DNA-templated; GO:0006366 transcription from RNA polymerase II promoter; GO:0006725 cellular aromatic compound metabolic process; GO:0006807 nitrogen compound metabolic process; GO:0006810 transport; GO:0006928 movement of cell or subcellular component; GO:0006996 organelle organization; GO:0007017 microtubule-…	GO:0000139 Golgi membrane; GO:0005622 intracellular; GO:0005623 cell; GO:0005634 nucleus; GO:0005654 nucleoplasm; GO:0005737 cytoplasm; GO:0005794 Golgi apparatus; GO:0012505 endomembrane system; GO:0016020 membrane; GO:0016604 nuclear body; GO:0016607 nuclear speck; GO:0030133 transport vesicle; GO:0031090 organelle membrane; GO:0031410 cytoplasmic vesicle; GO:0031974 membrane-enclosed lumen; GO…	GO:0003712 transcription cofactor activity; GO:0003713 transcription coactivator activity;
Q15691	155	S	1.786	0.0102442	Up	Microtubule-associated protein RP/EB family member 1 OS=Homo sapiens OX=9606 GN=MAPRE1 PE=1 SV=3	MAPRE1	0.993629	1.67373e-56	258.79	2	KPLT(0.003)S(0.994)S(0.003)SAAPQR	-0.083266	0.577	0.713	0.904	1.27	1.331	1.317	cytoplasm	K10436	MAPRE; microtubule-associated protein, RP/EB family		GO:0000086 G2/M transition of mitotic cell cycle; GO:0000278 mitotic cell cycle; GO:0006996 organelle organization; GO:0007049 cell cycle; GO:0007346 regulation of mitotic cell cycle; GO:0008104 protein localization; GO:0008283 cell proliferation; GO:0009987 cellular process; GO:0010389 regulation of G2/M transition of mitotic cell cycle; GO:0010564 regulation of cell cycle process; GO:0010638 po…	GO:0005622 intracellular; GO:0005623 cell; GO:0005737 cytoplasm; GO:0005794 Golgi apparatus; GO:0005813 centrosome; GO:0005815 microtubule organizing center; GO:0005829 cytosol; GO:0005856 cytoskeleton; GO:0005874 microtubule; GO:0005886 plasma membrane; GO:0005938 cell cortex; GO:0012505 endomembrane system; GO:0015630 microtubule cytoskeleton; GO:0016020 membrane; GO:0030863 cortical cytoskelet…	GO:0005488 binding; GO:0005515 protein binding; GO:0008017 microtubule binding; GO:0008022 protein C-terminus binding; GO:0008092 cytoskeletal protein binding; GO:0015631 tubulin binding; GO:0019899 enzyme binding; GO:0019900 kinase binding; GO:0019901 protein kinase binding; GO:0042802 identical protein binding; GO:0051010 microtubule plus-end binding;	PF00307	Calponin homology (CH) domain	Z	KOG3000	Microtubule-binding protein involved in cell cycle control
Q15691	165	S	4.424	0.00582171	Up	Microtubule-associated protein RP/EB family member 1 OS=Homo sapiens OX=9606 GN=MAPRE1 PE=1 SV=3	MAPRE1	0.889754	5.14384e-08	143.7	3	KPLT(0.291)S(0.64)S(0.038)S(0.043)AAPQRPIS(0.89)T(0.098)QR	-1.6074	0.241	0.395	0.506	1.969	1.151	1.932	cytoplasm	K10436	MAPRE; microtubule-associated protein, RP/EB family		GO:0000086 G2/M transition of mitotic cell cycle; GO:0000278 mitotic cell cycle; GO:0006996 organelle organization; GO:0007049 cell cycle; GO:0007346 regulation of mitotic cell cycle; GO:0008104 protein localization; GO:0008283 cell proliferation; GO:0009987 cellular process; GO:0010389 regulation of G2/M transition of mitotic cell cycle; GO:0010564 regulation of cell cycle process; GO:0010638 po…	GO:0005622 intracellular; GO:0005623 cell; GO:0005737 cytoplasm; GO:0005794 Golgi apparatus; GO:0005813 centrosome; GO:0005815 microtubule organizing center; GO:0005829 cytosol; GO:0005856 cytoskeleton; GO:0005874 microtubule; GO:0005886 plasma membrane; GO:0005938 cell cortex; GO:0012505 endomembrane system; GO:0015630 microtubule cytoskeleton; GO:0016020 membrane; GO:0030863 cortical cytoskelet…	GO:0005488 binding; GO:0005515 protein binding; GO:0008017 microtubule binding; GO:0008022 protein C-terminus binding; GO:0008092 cytoskeletal protein binding; GO:0015631 tubulin binding; GO:0019899 enzyme binding; GO:0019900 kinase binding; GO:0019901 protein kinase binding; GO:0042802 identical protein binding; GO:0051010 microtubule plus-end binding;	PF00307	Calponin homology (CH) domain	Z	KOG3000	Microtubule-binding protein involved in cell cycle control
Q15746	1773	S	4.078	0.00755092	Up	Myosin light chain kinase, smooth muscle OS=Homo sapiens OX=9606 GN=MYLK PE=1 SV=4	MYLK	0.970252	1.0678e-06	162.6	2	KS(0.025)S(0.97)T(0.005)GSPTSPLNAEK	-2.8681	0.39	0.292	0.476	2.193	0.973	1.556	cytoplasm	K00907	MYLK; myosin-light-chain kinase [EC:2.7.11.18]	map04020 Calcium signaling pathway; map04022 cGMP-PKG signaling pathway; map04270 Vascular smooth muscle contraction; map04371 Apelin signaling pathway; map04510 Focal adhesion; map04611 Platelet activation; map04810 Regulation of actin cytoskeleton; map04921 Oxytocin signaling pathway; map04971 Gastric acid secretion	GO:0001568 blood vessel development; GO:0001944 vasculature development; GO:0003008 system process; GO:0003012 muscle system process; GO:0006464 cellular protein modification process; GO:0006468 protein phosphorylation; GO:0006793 phosphorus metabolic process; GO:0006796 phosphate-containing compound metabolic process; GO:0006807 nitrogen compound metabolic process; GO:0006936 muscle contraction;…	GO:0001725 stress fiber; GO:0005622 intracellular; GO:0005623 cell; GO:0005737 cytoplasm; GO:0005829 cytosol; GO:0005856 cytoskeleton; GO:0005886 plasma membrane; GO:0005911 cell-cell junction; GO:0015629 actin cytoskeleton; GO:0016020 membrane; GO:0030027 lamellipodium; GO:0030054 cell junction; GO:0031252 cell leading edge; GO:0032153 cell division site; GO:0032154 cleavage furrow; GO:0032155 c…	GO:0003824 catalytic activity; GO:0004672 protein kinase activity; GO:0004674 protein serine/threonine kinase activity; GO:0004687 myosin light chain kinase activity; GO:0005488 binding; GO:0005515 protein binding; GO:0016301 kinase activity; GO:0016740 transferase activity; GO:0016772 transferase activity, transferring phosphorus-containing groups; GO:0016773 phosphotransferase activity, alcohol…	PF07679; PF00041; PF00069	Immunoglobulin I-set domain; Fibronectin type III domain; Protein kinase domain	Z	KOG0613	Projectin/twitchin and related proteins
Q15836	44	S	3.057	0.00689623	Up	Vesicle-associated membrane protein 3 OS=Homo sapiens OX=9606 GN=VAMP3 PE=1 SV=3	VAMP3	1	0.000874315	148.69	2	DQKLS(1)ELDDR	2.225		0.549	0.456	1.517		1.555	plasma membrane	K13505	VAMP3; vesicle-associated membrane protein 3	map04130 SNARE interactions in vesicular transport; map04145 Phagosome	GO:0000902 cell morphogenesis; GO:0000904 cell morphogenesis involved in differentiation; GO:0001919 regulation of receptor recycling; GO:0001921 positive regulation of receptor recycling; GO:0002376 immune system process; GO:0002474 antigen processing and presentation of peptide antigen via MHC class I; GO:0002478 antigen processing and presentation of exogenous peptide antigen; GO:0002479 antig…	GO:0000139 Golgi membrane; GO:0005622 intracellular; GO:0005623 cell; GO:0005737 cytoplasm; GO:0005768 endosome; GO:0005794 Golgi apparatus; GO:0005802 trans-Golgi network; GO:0005829 cytosol; GO:0005886 plasma membrane; GO:0009986 cell surface; GO:0010008 endosome membrane; GO:0012505 endomembrane system; GO:0012506 vesicle membrane; GO:0016020 membrane; GO:0016021 integral component of membrane…	GO:0000149 SNARE binding; GO:0005484 SNAP receptor activity; GO:0005488 binding; GO:0005515 protein binding; GO:0017075 syntaxin-1 binding; GO:0019905 syntaxin binding;			U	KOG0860	Synaptobrevin/VAMP-like protein
Q16537	32	S	0.619	0.0249098	Down	Serine/threonine-protein phosphatase 2A 56 kDa regulatory subunit epsilon isoform OS=Homo sapiens OX=9606 GN=PPP2R5E PE=1 SV=1	PPP2R5E	0.99307	0.00776309	78.816	2	SQS(0.993)S(0.007)SQFR	0.72079	1.194	1.255		0.814		0.703	cytoplasm	K11584	PPP2R5; serine/threonine-protein phosphatase 2A regulatory subunit B'	map03015 mRNA surveillance pathway; map04071 Sphingolipid signaling pathway; map04114 Oocyte meiosis; map04151 PI3K-Akt signaling pathway; map04152 AMPK signaling pathway; map04261 Adrenergic signaling in cardiomyocytes; map04728 Dopaminergic synapse; map05165 Human papillomavirus infection	GO:0010921 regulation of phosphatase activity; GO:0019220 regulation of phosphate metabolic process; GO:0019222 regulation of metabolic process; GO:0031323 regulation of cellular metabolic process; GO:0031399 regulation of protein modification process; GO:0032268 regulation of cellular protein metabolic process; GO:0035303 regulation of dephosphorylation; GO:0035304 regulation of protein dephosph…	GO:0005622 intracellular; GO:0005623 cell; GO:0005737 cytoplasm; GO:0005829 cytosol; GO:0044424 intracellular part; GO:0044444 cytoplasmic part; GO:0044464 cell part;	GO:0019208 phosphatase regulator activity; GO:0019888 protein phosphatase regulator activity; GO:0030234 enzyme regulator activity; GO:0098772 molecular function regulator;			T	KOG2085	Serine/threonine protein phosphatase 2A, regulatory subunit
Q16629	123	S	1.551	0.0490023	Up	Serine/arginine-rich splicing factor 7 OS=Homo sapiens OX=9606 GN=SRSF7 PE=1 SV=1	SRSF7	1	5.72058e-05	98.865	3	GHYAYDCHRYS(1)R	0.67204	0.618	0.819	0.994	1.468	1.186	1.116	nucleus	K12896	SFRS7; splicing factor, arginine/serine-rich 7	map03040 Spliceosome; map05168 Herpes simplex virus 1 infection	GO:0000375 RNA splicing, via transesterification reactions; GO:0000377 RNA splicing, via transesterification reactions with bulged adenosine as nucleophile; GO:0000398 mRNA splicing, via spliceosome; GO:0006139 nucleobase-containing compound metabolic process; GO:0006396 RNA processing; GO:0006397 mRNA processing; GO:0006403 RNA localization; GO:0006405 RNA export from nucleus; GO:0006406 mRNA ex…	GO:0005622 intracellular; GO:0005623 cell; GO:0005634 nucleus; GO:0005654 nucleoplasm; GO:0031974 membrane-enclosed lumen; GO:0031981 nuclear lumen; GO:0043226 organelle; GO:0043227 membrane-bounded organelle; GO:0043229 intracellular organelle; GO:0043231 intracellular membrane-bounded organelle; GO:0043233 organelle lumen; GO:0044422 organelle part; GO:0044424 intracellular part; GO:0044428 nuc…	GO:0005488 binding; GO:0005515 protein binding; GO:0019904 protein domain specific binding;	PF00076	RNA recognition motif. (a.k.a. RRM, RBD, or RNP domain)	A	KOG0107	Alternative splicing factor SRp20/9G8 (RRM superfamily)
Q16629	192	S	0.216	4.96287e-05	Down	Serine/arginine-rich splicing factor 7 OS=Homo sapiens OX=9606 GN=SRSF7 PE=1 SV=1	SRSF7	0.999723	3.67489e-07	158.61	2	YFQS(1)PSR	-1.1194	1.627	1.582	1.359	0.29	0.342	0.353	nucleus	K12896	SFRS7; splicing factor, arginine/serine-rich 7	map03040 Spliceosome; map05168 Herpes simplex virus 1 infection	GO:0000375 RNA splicing, via transesterification reactions; GO:0000377 RNA splicing, via transesterification reactions with bulged adenosine as nucleophile; GO:0000398 mRNA splicing, via spliceosome; GO:0006139 nucleobase-containing compound metabolic process; GO:0006396 RNA processing; GO:0006397 mRNA processing; GO:0006403 RNA localization; GO:0006405 RNA export from nucleus; GO:0006406 mRNA ex…	GO:0005622 intracellular; GO:0005623 cell; GO:0005634 nucleus; GO:0005654 nucleoplasm; GO:0031974 membrane-enclosed lumen; GO:0031981 nuclear lumen; GO:0043226 organelle; GO:0043227 membrane-bounded organelle; GO:0043229 intracellular organelle; GO:0043231 intracellular membrane-bounded organelle; GO:0043233 organelle lumen; GO:0044422 organelle part; GO:0044424 intracellular part; GO:0044428 nuc…	GO:0005488 binding; GO:0005515 protein binding; GO:0019904 protein domain specific binding;	PF00076	RNA recognition motif. (a.k.a. RRM, RBD, or RNP domain)	A	KOG0107	Alternative splicing factor SRp20/9G8 (RRM superfamily)
Q16643	342	S	0.473	0.0145861	Down	Drebrin OS=Homo sapiens OX=9606 GN=DBN1 PE=1 SV=4	DBN1	0.993239	4.49917e-20	182.23	2	S(0.142)PS(0.838)DS(0.02)S(0.993)T(0.006)AS(0.8)T(0.2)PVAEQIER	1.2101	1.129	1.406	1.408	0.519	0.851	0.496	nucleus				GO:0006996 organelle organization; GO:0007010 cytoskeleton organization; GO:0007015 actin filament organization; GO:0007275 multicellular organism development; GO:0007399 nervous system development; GO:0009987 cellular process; GO:0010646 regulation of cell communication; GO:0010975 regulation of neuron projection development; GO:0016043 cellular component organization; GO:0022008 neurogenesis; G…	GO:0005622 intracellular; GO:0005623 cell; GO:0005737 cytoplasm; GO:0005856 cytoskeleton; GO:0005938 cell cortex; GO:0015629 actin cytoskeleton; GO:0030424 axon; GO:0030425 dendrite; GO:0030426 growth cone; GO:0030427 site of polarized growth; GO:0030863 cortical cytoskeleton; GO:0033267 axon part; GO:0036477 somatodendritic compartment; GO:0042641 actomyosin; GO:0042995 cell projection; GO:00430…	GO:0003779 actin binding; GO:0005488 binding; GO:0005515 protein binding; GO:0005522 profilin binding; GO:0008092 cytoskeletal protein binding;	PF00241	Cofilin/tropomyosin-type actin-binding protein	Z	KOG3655	Drebrins and related actin binding proteins
Q16851	13	S	1.846	0.0438654	Up	UTP--glucose-1-phosphate uridylyltransferase OS=Homo sapiens OX=9606 GN=UGP2 PE=1 SV=5	UGP2	1	2.32736e-21	202.52	2	AMS(1)QDGASQFQEVIR	-0.32087	0.512	0.557	1.044	1.379	1.196	1.326	cytoplasm	K00963	UGP2, galU, galF; UTP--glucose-1-phosphate uridylyltransferase [EC:2.7.7.9]	map00040 Pentose and glucuronate interconversions; map00052 Galactose metabolism; map00500 Starch and sucrose metabolism; map00520 Amino sugar and nucleotide sugar metabolism; map01100 Metabolic pathways	GO:0000271 polysaccharide biosynthetic process; GO:0005975 carbohydrate metabolic process; GO:0005976 polysaccharide metabolic process; GO:0005977 glycogen metabolic process; GO:0005978 glycogen biosynthetic process; GO:0006011 UDP-glucose metabolic process; GO:0006065 UDP-glucuronate biosynthetic process; GO:0006073 cellular glucan metabolic process; GO:0006082 organic acid metabolic process; GO…	GO:0005622 intracellular; GO:0005623 cell; GO:0005737 cytoplasm; GO:0005829 cytosol; GO:0044424 intracellular part; GO:0044444 cytoplasmic part; GO:0044464 cell part;	GO:0000166 nucleotide binding; GO:0003824 catalytic activity; GO:0003983 UTP:glucose-1-phosphate uridylyltransferase activity; GO:0005488 binding; GO:0005515 protein binding; GO:0005536 glucose binding; GO:0016740 transferase activity; GO:0016772 transferase activity, transferring phosphorus-containing groups; GO:0016779 nucleotidyltransferase activity; GO:0019103 pyrimidine nucleotide binding; G…			G	KOG2638	UDP-glucose pyrophosphorylase
Q29RF7	1195	S	1.594	0.0114212	Up	Sister chromatid cohesion protein PDS5 homolog A OS=Homo sapiens OX=9606 GN=PDS5A PE=1 SV=1	PDS5A	1	1.62634e-77	261.16	2	EQSSEAAETGVS(1)ENEENPVR	-2.1972	0.743	0.647	0.931	1.203	1.28	1.217	cytoplasm	K11267	PDS5; sister chromatid cohesion protein PDS5		GO:0000070 mitotic sister chromatid segregation; GO:0000278 mitotic cell cycle; GO:0000280 nuclear division; GO:0000819 sister chromatid segregation; GO:0001654 eye development; GO:0001655 urogenital system development; GO:0001656 metanephros development; GO:0001822 kidney development; GO:0002088 lens development in camera-type eye; GO:0003002 regionalization; GO:0003007 heart morphogenesis; GO:0…	GO:0000775 chromosome, centromeric region; GO:0000785 chromatin; GO:0005622 intracellular; GO:0005623 cell; GO:0005634 nucleus; GO:0005654 nucleoplasm; GO:0005694 chromosome; GO:0005737 cytoplasm; GO:0005829 cytosol; GO:0005886 plasma membrane; GO:0016020 membrane; GO:0031974 membrane-enclosed lumen; GO:0031981 nuclear lumen; GO:0043226 organelle; GO:0043227 membrane-bounded organelle; GO:0043228…				D	KOG1525	Sister chromatid cohesion complex Cohesin, subunit PDS5
Q3B726	316	S	2.6	0.000934329	Up	DNA-directed RNA polymerase I subunit RPA43 OS=Homo sapiens OX=9606 GN=TWISTNB PE=1 SV=1	TWISTNB	1	5.7077e-17	191.54	2	KHS(1)EEAEFT(1)PPLK	3.0715	0.5	0.576	0.669	1.61	1.309	1.618	nucleus	K03004	RPA43; DNA-directed RNA polymerase I subunit RPA43	map03020 RNA polymerase	GO:0006139 nucleobase-containing compound metabolic process; GO:0006351 transcription, DNA-templated; GO:0006352 DNA-templated transcription, initiation; GO:0006353 DNA-templated transcription, termination; GO:0006360 transcription from RNA polymerase I promoter; GO:0006361 transcription initiation from RNA polymerase I promoter; GO:0006363 termination of RNA polymerase I transcription; GO:000672…	GO:0000428 DNA-directed RNA polymerase complex; GO:0005622 intracellular; GO:0005623 cell; GO:0005634 nucleus; GO:0005654 nucleoplasm; GO:0005730 nucleolus; GO:0005736 DNA-directed RNA polymerase I complex; GO:0030880 RNA polymerase complex; GO:0031974 membrane-enclosed lumen; GO:0031981 nuclear lumen; GO:0032991 macromolecular complex; GO:0043226 organelle; GO:0043227 membrane-bounded organelle;…		PF03876	SHS2 domain found in N terminus of Rpb7p/Rpc25p/MJ0397	K	KOG4134	DNA-dependent RNA polymerase I
Q3V6T2	1675	S	0.652	0.044651	Down	Girdin OS=Homo sapiens OX=9606 GN=CCDC88A PE=1 SV=2	CCDC88A	0.998133	3.36494e-69	263.49	2	T(0.002)GS(0.998)PGSEVVTLQQFLEESNK	-1.2478	1.346	1.243		0.866	0.972	0.694	nucleus				GO:0000226 microtubule cytoskeleton organization; GO:0001932 regulation of protein phosphorylation; GO:0001934 positive regulation of protein phosphorylation; GO:0006275 regulation of DNA replication; GO:0006810 transport; GO:0006928 movement of cell or subcellular component; GO:0006996 organelle organization; GO:0007010 cytoskeleton organization; GO:0007017 microtubule-based process; GO:0007154 …	GO:0005622 intracellular; GO:0005623 cell; GO:0005737 cytoplasm; GO:0005783 endoplasmic reticulum; GO:0005794 Golgi apparatus; GO:0005813 centrosome; GO:0005814 centriole; GO:0005815 microtubule organizing center; GO:0005829 cytosol; GO:0005856 cytoskeleton; GO:0005886 plasma membrane; GO:0005929 cilium; GO:0012505 endomembrane system; GO:0015630 microtubule cytoskeleton; GO:0016020 membrane; GO:…	GO:0003779 actin binding; GO:0005488 binding; GO:0005515 protein binding; GO:0005543 phospholipid binding; GO:0008017 microtubule binding; GO:0008092 cytoskeletal protein binding; GO:0008289 lipid binding; GO:0015631 tubulin binding; GO:0019899 enzyme binding; GO:0019900 kinase binding; GO:0019901 protein kinase binding; GO:0035091 phosphatidylinositol binding; GO:0042802 identical protein bindin…			S	KOG4643	Uncharacterized coiled-coil protein
Q4LE39	666	S	2.243	0.00942194	Up	AT-rich interactive domain-containing protein 4B OS=Homo sapiens OX=9606 GN=ARID4B PE=1 SV=2	ARID4B	0.999997	0.000204744	112.33	3	RLS(1)KPPFQTNPSPEMVSK	-1.4331	0.442	0.68	0.743	1.606	1.299	1.278	nucleus	K19195	ARID4B; AT-rich interactive domain-containing protein 4B		GO:0000003 reproduction; GO:0002064 epithelial cell development; GO:0003006 developmental process involved in reproduction; GO:0006139 nucleobase-containing compound metabolic process; GO:0006325 chromatin organization; GO:0006349 regulation of gene expression by genetic imprinting; GO:0006355 regulation of transcription, DNA-templated; GO:0006357 regulation of transcription from RNA polymerase I…	GO:0005622 intracellular; GO:0005623 cell; GO:0005634 nucleus; GO:0005654 nucleoplasm; GO:0031974 membrane-enclosed lumen; GO:0031981 nuclear lumen; GO:0043226 organelle; GO:0043227 membrane-bounded organelle; GO:0043229 intracellular organelle; GO:0043231 intracellular membrane-bounded organelle; GO:0043233 organelle lumen; GO:0044422 organelle part; GO:0044424 intracellular part; GO:0044428 nuc…	GO:0000981 RNA polymerase II transcription factor activity, sequence-specific DNA binding; GO:0001067 regulatory region nucleic acid binding; GO:0003676 nucleic acid binding; GO:0003677 DNA binding; GO:0003700 transcription factor activity, sequence-specific DNA binding; GO:0003824 catalytic activity; GO:0004407 histone deacetylase activity; GO:0005488 binding; GO:0016787 hydrolase activity; GO:0…	PF08169; PF01388	RBB1NT (NUC162) domain; ARID/BRIGHT DNA binding domain	K	KOG3001	Dosage compensation regulatory complex/histone acetyltransferase complex, subunit MSL-3/MRG15/EAF3, and related CHROMO domain-containing proteins
Q53EL6	78	S	1.573	0.0418348	Up	Programmed cell death protein 4 OS=Homo sapiens OX=9606 GN=PDCD4 PE=1 SV=2	PDCD4	0.999776	6.06215e-06	160.52	2	GDSVS(1)DSGSDALR	-2.7528	0.808	0.573	0.95	1.225	1.101	1.34	nucleus	K16865	PDCD4; programmed cell death protein 4	map05205 Proteoglycans in cancer; map05206 MicroRNAs in cancer	GO:0001817 regulation of cytokine production; GO:0001818 negative regulation of cytokine production; GO:0001837 epithelial to mesenchymal transition; GO:0001932 regulation of protein phosphorylation; GO:0001933 negative regulation of protein phosphorylation; GO:0002237 response to molecule of bacterial origin; GO:0003007 heart morphogenesis; GO:0006355 regulation of transcription, DNA-templated; …	GO:0005622 intracellular; GO:0005623 cell; GO:0005634 nucleus; GO:0005737 cytoplasm; GO:0005829 cytosol; GO:0043226 organelle; GO:0043227 membrane-bounded organelle; GO:0043229 intracellular organelle; GO:0043231 intracellular membrane-bounded organelle; GO:0044424 intracellular part; GO:0044444 cytoplasmic part; GO:0044464 cell part;				K	KOG0403	Neoplastic transformation suppressor Pdcd4/MA-3, contains MA3 domain
Q53LP3	513	S	2.1	0.0153527	Up	Ankyrin repeat domain-containing protein SOWAHC OS=Homo sapiens OX=9606 GN=SOWAHC PE=1 SV=1	SOWAHC	1	0.000603257	162.21	2	GHS(1)PFTLRPK	-1.3829	0.466	0.589	0.898	1.349	1.377	1.376	nucleus
Q5BJD5	10	S	0.475	0.0383237	Down	Transmembrane protein 41B OS=Homo sapiens OX=9606 GN=TMEM41B PE=1 SV=1	TMEM41B	0.999989	1.85608e-05	115.21	4	VAERS(1)QLGAHHTTPVGDGAAGTR	-0.28733	1.562	1.737	0.849	0.61	0.627	0.735	plasma membrane									S	KOG3140	Predicted membrane protein
Q5H9R7	651	S	0.341	0.00265761	Down	Serine/threonine-protein phosphatase 6 regulatory subunit 3 OS=Homo sapiens OX=9606 GN=PPP6R3 PE=1 SV=2	PPP6R3	0.985426	1.63403e-29	155.56	2	SSSGSTDSEES(0.001)T(0.013)DS(0.985)EEEDGAK	-6.2486	1.777	1.601		0.483	0.624	0.623	nucleus	K15501	PPP6R3, SAPS3; serine/threonine-protein phosphatase 6 regulatory subunit 3		GO:0006810 transport; GO:0006888 ER to Golgi vesicle-mediated transport; GO:0006900 membrane budding; GO:0006901 vesicle coating; GO:0006903 vesicle targeting; GO:0006996 organelle organization; GO:0009987 cellular process; GO:0010921 regulation of phosphatase activity; GO:0016043 cellular component organization; GO:0016050 vesicle organization; GO:0016192 vesicle-mediated transport; GO:0019220 r…	GO:0005622 intracellular; GO:0005623 cell; GO:0005634 nucleus; GO:0005654 nucleoplasm; GO:0005737 cytoplasm; GO:0005829 cytosol; GO:0005886 plasma membrane; GO:0016020 membrane; GO:0031974 membrane-enclosed lumen; GO:0031981 nuclear lumen; GO:0043226 organelle; GO:0043227 membrane-bounded organelle; GO:0043229 intracellular organelle; GO:0043231 intracellular membrane-bounded organelle; GO:004323…	GO:0005488 binding; GO:0005515 protein binding; GO:0019899 enzyme binding; GO:0019902 phosphatase binding; GO:0019903 protein phosphatase binding;			D	KOG2073	SAP family cell cycle dependent phosphatase-associated protein
Q5JSZ5	416	S	1.594	0.012228	Up	Protein PRRC2B OS=Homo sapiens OX=9606 GN=PRRC2B PE=1 SV=2	PRRC2B	0.999999	5.92351e-06	146.34	2	QLS(1)MSSADSADAK	1.7958	0.634	0.875	0.872	1.323	1.212	1.261	nucleus				GO:0009987 cellular process; GO:0030154 cell differentiation; GO:0032502 developmental process; GO:0048869 cellular developmental process;					S	KOG4817	Unnamed protein
Q5JTH9	1049	S	1.58	0.016435	Up	RRP12-like protein OS=Homo sapiens OX=9606 GN=RRP12 PE=1 SV=2	RRP12	1	6.58734e-20	157.38	2	ALS(1)QAAVEEEEEEEEEEEPAQGK	-2.2566	0.8	0.796	0.752	1.213	1.013	1.484	nucleus	K14794	RRP12; ribosomal RNA-processing protein 12			GO:0005622 intracellular; GO:0005623 cell; GO:0005634 nucleus; GO:0005730 nucleolus; GO:0031974 membrane-enclosed lumen; GO:0031981 nuclear lumen; GO:0043226 organelle; GO:0043227 membrane-bounded organelle; GO:0043228 non-membrane-bounded organelle; GO:0043229 intracellular organelle; GO:0043231 intracellular membrane-bounded organelle; GO:0043232 intracellular non-membrane-bounded organelle; GO…		PF08161	NUC173 domain	S	KOG1248	Uncharacterized conserved protein
Q5QJE6	148	S	1.873	0.0231429	Up	Deoxynucleotidyltransferase terminal-interacting protein 2 OS=Homo sapiens OX=9606 GN=DNTTIP2 PE=1 SV=2	DNTTIP2	0.998636	1.74071e-38	210.02	2	ESYT(0.002)EEIVS(0.998)EAES(0.001)HVS(0.999)GIS(0.001)R	3.5927	0.563	0.754	0.809	1.102	1.695	1.184	nucleus					GO:0005622 intracellular; GO:0005623 cell; GO:0005634 nucleus; GO:0005730 nucleolus; GO:0031974 membrane-enclosed lumen; GO:0031981 nuclear lumen; GO:0043226 organelle; GO:0043227 membrane-bounded organelle; GO:0043228 non-membrane-bounded organelle; GO:0043229 intracellular organelle; GO:0043231 intracellular membrane-bounded organelle; GO:0043232 intracellular non-membrane-bounded organelle; GO…				K	KOG3100	Uncharacterized conserved protein
Q5QJE6	251	S	2.118	0.0146265	Up	Deoxynucleotidyltransferase terminal-interacting protein 2 OS=Homo sapiens OX=9606 GN=DNTTIP2 PE=1 SV=2	DNTTIP2	0.962882	0.000245639	78.714	3	S(0.963)LS(0.037)EINKPNFYNNDFDDDFSHR	2.991	0.492	0.736		1.273	1.336	1.292	nucleus					GO:0005622 intracellular; GO:0005623 cell; GO:0005634 nucleus; GO:0005730 nucleolus; GO:0031974 membrane-enclosed lumen; GO:0031981 nuclear lumen; GO:0043226 organelle; GO:0043227 membrane-bounded organelle; GO:0043228 non-membrane-bounded organelle; GO:0043229 intracellular organelle; GO:0043231 intracellular membrane-bounded organelle; GO:0043232 intracellular non-membrane-bounded organelle; GO…				K	KOG3100	Uncharacterized conserved protein
Q5SW79	1270	S	5.151	0.00059869	Up	Centrosomal protein of 170 kDa OS=Homo sapiens OX=9606 GN=CEP170 PE=1 SV=1	CEP170	0.999993	0.000143675	106.79	2	LQS(1)AGSAMPTSSSFK	2.0066	0.262	0.336	0.456	1.838	1.959	1.632	nucleus	K16463	CEP170; centrosomal protein CEP170			GO:0005622 intracellular; GO:0005623 cell; GO:0005737 cytoplasm; GO:0005813 centrosome; GO:0005814 centriole; GO:0005815 microtubule organizing center; GO:0005829 cytosol; GO:0005856 cytoskeleton; GO:0005886 plasma membrane; GO:0005929 cilium; GO:0015630 microtubule cytoskeleton; GO:0016020 membrane; GO:0032991 macromolecular complex; GO:0042995 cell projection; GO:0043226 organelle; GO:0043228 n…
Q5SW79	356	S	1.679	0.0242677	Up	Centrosomal protein of 170 kDa OS=Homo sapiens OX=9606 GN=CEP170 PE=1 SV=1	CEP170	1	2.36077e-31	195.51	2	S(1)IKS(1)DVPVYLK	-1.6644	0.605	0.943	0.775	1.273	1.487	1.14	nucleus	K16463	CEP170; centrosomal protein CEP170			GO:0005622 intracellular; GO:0005623 cell; GO:0005737 cytoplasm; GO:0005813 centrosome; GO:0005814 centriole; GO:0005815 microtubule organizing center; GO:0005829 cytosol; GO:0005856 cytoskeleton; GO:0005886 plasma membrane; GO:0005929 cilium; GO:0015630 microtubule cytoskeleton; GO:0016020 membrane; GO:0032991 macromolecular complex; GO:0042995 cell projection; GO:0043226 organelle; GO:0043228 n…
Q5SW79	466	S	1.659	0.0446222	Up	Centrosomal protein of 170 kDa OS=Homo sapiens OX=9606 GN=CEP170 PE=1 SV=1	CEP170	0.996289	1.01469e-14	202.15	2	S(0.001)S(0.003)GS(0.996)LGHRPSQEMDK	-5.7437	0.637	0.911	0.82	1.432		1.187	nucleus	K16463	CEP170; centrosomal protein CEP170			GO:0005622 intracellular; GO:0005623 cell; GO:0005737 cytoplasm; GO:0005813 centrosome; GO:0005814 centriole; GO:0005815 microtubule organizing center; GO:0005829 cytosol; GO:0005856 cytoskeleton; GO:0005886 plasma membrane; GO:0005929 cilium; GO:0015630 microtubule cytoskeleton; GO:0016020 membrane; GO:0032991 macromolecular complex; GO:0042995 cell projection; GO:0043226 organelle; GO:0043228 n…
Q5T8D3	418	S	1.502	0.0044295	Up	Acyl-CoA-binding domain-containing protein 5 OS=Homo sapiens OX=9606 GN=ACBD5 PE=1 SV=1	ACBD5	0.999983	0.00115925	117.21	2	MQHLS(1)EGTK	0.065817	0.703	0.816	0.896	1.199	1.199	1.229	cytoplasm				GO:0006082 organic acid metabolic process; GO:0006629 lipid metabolic process; GO:0006631 fatty acid metabolic process; GO:0006914 autophagy; GO:0008152 metabolic process; GO:0009056 catabolic process; GO:0009062 fatty acid catabolic process; GO:0009987 cellular process; GO:0016042 lipid catabolic process; GO:0016054 organic acid catabolic process; GO:0019752 carboxylic acid metabolic process; GO…	GO:0005622 intracellular; GO:0005623 cell; GO:0005634 nucleus; GO:0005654 nucleoplasm; GO:0005737 cytoplasm; GO:0005777 peroxisome; GO:0005778 peroxisomal membrane; GO:0016020 membrane; GO:0031090 organelle membrane; GO:0031903 microbody membrane; GO:0031974 membrane-enclosed lumen; GO:0031981 nuclear lumen; GO:0042579 microbody; GO:0043226 organelle; GO:0043227 membrane-bounded organelle; GO:004…		PF00887	Acyl CoA binding protein	I	KOG0817	Acyl-CoA-binding protein
Q5UIP0	1843	S	2.555	0.00149311	Up	Telomere-associated protein RIF1 OS=Homo sapiens OX=9606 GN=RIF1 PE=1 SV=2	RIF1	0.963395	9.13864e-75	219.96	2	EEICDMDS(0.963)S(0.037)EAMSLESQESPNENFK	1.099	0.552	0.66	0.664	1.536	1.66		cytoplasm	K11138	RIF1; telomere-associated protein RIF1	map04550 Signaling pathways regulating pluripotency of stem cells	GO:0000018 regulation of DNA recombination; GO:0000122 negative regulation of transcription from RNA polymerase II promoter; GO:0000723 telomere maintenance; GO:0000726 non-recombinational repair; GO:0002637 regulation of immunoglobulin production; GO:0002639 positive regulation of immunoglobulin production; GO:0002682 regulation of immune system process; GO:0002684 positive regulation of immune …	GO:0000228 nuclear chromosome; GO:0000781 chromosome, telomeric region; GO:0000785 chromatin; GO:0000790 nuclear chromatin; GO:0000793 condensed chromosome; GO:0001939 female pronucleus; GO:0001940 male pronucleus; GO:0005622 intracellular; GO:0005623 cell; GO:0005634 nucleus; GO:0005635 nuclear envelope; GO:0005654 nucleoplasm; GO:0005694 chromosome; GO:0005819 spindle; GO:0005856 cytoskeleton; …
Q5UIP0	2205	S	2.123	0.0216039	Up	Telomere-associated protein RIF1 OS=Homo sapiens OX=9606 GN=RIF1 PE=1 SV=2	RIF1	1	9.07832e-62	260.01	2	RVS(1)FADPIYQAGLADDIDR	2.9733	0.439	0.646	0.885	1.559	1.214	1.41	cytoplasm	K11138	RIF1; telomere-associated protein RIF1	map04550 Signaling pathways regulating pluripotency of stem cells	GO:0000018 regulation of DNA recombination; GO:0000122 negative regulation of transcription from RNA polymerase II promoter; GO:0000723 telomere maintenance; GO:0000726 non-recombinational repair; GO:0002637 regulation of immunoglobulin production; GO:0002639 positive regulation of immunoglobulin production; GO:0002682 regulation of immune system process; GO:0002684 positive regulation of immune …	GO:0000228 nuclear chromosome; GO:0000781 chromosome, telomeric region; GO:0000785 chromatin; GO:0000790 nuclear chromatin; GO:0000793 condensed chromosome; GO:0001939 female pronucleus; GO:0001940 male pronucleus; GO:0005622 intracellular; GO:0005623 cell; GO:0005634 nucleus; GO:0005635 nuclear envelope; GO:0005654 nucleoplasm; GO:0005694 chromosome; GO:0005819 spindle; GO:0005856 cytoskeleton; …
Q5UIP0	1157	S	1.753	0.0446577	Up	Telomere-associated protein RIF1 OS=Homo sapiens OX=9606 GN=RIF1 PE=1 SV=2	RIF1	1	7.01279e-17	173.15	2	SSLSNNECGS(1)LDK	-1.815		0.549	0.867	1.185	1.325	1.213	cytoplasm	K11138	RIF1; telomere-associated protein RIF1	map04550 Signaling pathways regulating pluripotency of stem cells	GO:0000018 regulation of DNA recombination; GO:0000122 negative regulation of transcription from RNA polymerase II promoter; GO:0000723 telomere maintenance; GO:0000726 non-recombinational repair; GO:0002637 regulation of immunoglobulin production; GO:0002639 positive regulation of immunoglobulin production; GO:0002682 regulation of immune system process; GO:0002684 positive regulation of immune …	GO:0000228 nuclear chromosome; GO:0000781 chromosome, telomeric region; GO:0000785 chromatin; GO:0000790 nuclear chromatin; GO:0000793 condensed chromosome; GO:0001939 female pronucleus; GO:0001940 male pronucleus; GO:0005622 intracellular; GO:0005623 cell; GO:0005634 nucleus; GO:0005635 nuclear envelope; GO:0005654 nucleoplasm; GO:0005694 chromosome; GO:0005819 spindle; GO:0005856 cytoskeleton; …
Q5VT52	614	S	1.559	0.0466225	Up	Regulation of nuclear pre-mRNA domain-containing protein 2 OS=Homo sapiens OX=9606 GN=RPRD2 PE=1 SV=1	RPRD2	1	3.40287e-27	216.38	2	ASIGQS(1)PGLPSTTFK	-0.054137	0.61	0.793	1.008	1.357	1.082	1.319	nucleus				GO:0006139 nucleobase-containing compound metabolic process; GO:0006351 transcription, DNA-templated; GO:0006366 transcription from RNA polymerase II promoter; GO:0006725 cellular aromatic compound metabolic process; GO:0006807 nitrogen compound metabolic process; GO:0008152 metabolic process; GO:0009058 biosynthetic process; GO:0009059 macromolecule biosynthetic process; GO:0009301 snRNA transcr…	GO:0000428 DNA-directed RNA polymerase complex; GO:0005622 intracellular; GO:0005623 cell; GO:0005634 nucleus; GO:0005654 nucleoplasm; GO:0016591 DNA-directed RNA polymerase II, holoenzyme; GO:0030880 RNA polymerase complex; GO:0031974 membrane-enclosed lumen; GO:0031981 nuclear lumen; GO:0032991 macromolecular complex; GO:0043226 organelle; GO:0043227 membrane-bounded organelle; GO:0043229 intra…				K	KOG2669	Regulator of nuclear mRNA
Q5VT52	817	S	1.89	0.024488	Up	Regulation of nuclear pre-mRNA domain-containing protein 2 OS=Homo sapiens OX=9606 GN=RPRD2 PE=1 SV=1	RPRD2	0.994807	2.47159e-06	185.9	2	PSSLMDS(0.005)S(0.995)QEK	1.573		0.572	0.815	1.174	1.453	1.305	nucleus				GO:0006139 nucleobase-containing compound metabolic process; GO:0006351 transcription, DNA-templated; GO:0006366 transcription from RNA polymerase II promoter; GO:0006725 cellular aromatic compound metabolic process; GO:0006807 nitrogen compound metabolic process; GO:0008152 metabolic process; GO:0009058 biosynthetic process; GO:0009059 macromolecule biosynthetic process; GO:0009301 snRNA transcr…	GO:0000428 DNA-directed RNA polymerase complex; GO:0005622 intracellular; GO:0005623 cell; GO:0005634 nucleus; GO:0005654 nucleoplasm; GO:0016591 DNA-directed RNA polymerase II, holoenzyme; GO:0030880 RNA polymerase complex; GO:0031974 membrane-enclosed lumen; GO:0031981 nuclear lumen; GO:0032991 macromolecular complex; GO:0043226 organelle; GO:0043227 membrane-bounded organelle; GO:0043229 intra…				K	KOG2669	Regulator of nuclear mRNA
Q5VZL5	1181	S	1.525	0.00840878	Up	Zinc finger MYM-type protein 4 OS=Homo sapiens OX=9606 GN=ZMYM4 PE=1 SV=1	ZMYM4	1	0.000945758	113.86	2	KKS(1)IVAVEPR	-1.6045	0.691	0.821	0.913	1.168	1.314	1.215	cytoplasm				GO:0006355 regulation of transcription, DNA-templated; GO:0006357 regulation of transcription from RNA polymerase II promoter; GO:0006996 organelle organization; GO:0007010 cytoskeleton organization; GO:0007275 multicellular organism development; GO:0009889 regulation of biosynthetic process; GO:0009987 cellular process; GO:0010468 regulation of gene expression; GO:0010556 regulation of macromole…	GO:0005622 intracellular; GO:0005623 cell; GO:0005634 nucleus; GO:0005654 nucleoplasm; GO:0005737 cytoplasm; GO:0031974 membrane-enclosed lumen; GO:0031981 nuclear lumen; GO:0043226 organelle; GO:0043227 membrane-bounded organelle; GO:0043229 intracellular organelle; GO:0043231 intracellular membrane-bounded organelle; GO:0043233 organelle lumen; GO:0044422 organelle part; GO:0044424 intracellula…	GO:0000981 RNA polymerase II transcription factor activity, sequence-specific DNA binding; GO:0003676 nucleic acid binding; GO:0003677 DNA binding; GO:0003700 transcription factor activity, sequence-specific DNA binding; GO:0005488 binding; GO:0097159 organic cyclic compound binding; GO:1901363 heterocyclic compound binding;	PF06467	MYM-type Zinc finger with FCS sequence motif
Q9Y4E1	1158	S	12.069	0.00232656	Up	WASH complex subunit 2C OS=Homo sapiens OX=9606 GN=WASHC2C PE=1 SV=4	WASHC2C	0.999982	3.86387e-16	149.6	3	SPMFPALGEAS(1)S(1)DDDLFQSAKPK	1.3204	0.177	0.21	0.092	2.411	1.081	2.289	nucleus	K18462	FAM21; WASH complex subunit FAM21	map04144 Endocytosis	GO:0006810 transport; GO:0008064 regulation of actin polymerization or depolymerization; GO:0009987 cellular process; GO:0010638 positive regulation of organelle organization; GO:0010769 regulation of cell morphogenesis involved in differentiation; GO:0010810 regulation of cell-substrate adhesion; GO:0016043 cellular component organization; GO:0016192 vesicle-mediated transport; GO:0016197 endoso…	GO:0005622 intracellular; GO:0005623 cell; GO:0005634 nucleus; GO:0005730 nucleolus; GO:0005737 cytoplasm; GO:0005768 endosome; GO:0005769 early endosome; GO:0005829 cytosol; GO:0005886 plasma membrane; GO:0012505 endomembrane system; GO:0016020 membrane; GO:0031410 cytoplasmic vesicle; GO:0031974 membrane-enclosed lumen; GO:0031981 nuclear lumen; GO:0031982 vesicle; GO:0032991 macromolecular com…	GO:0005488 binding; GO:0005543 phospholipid binding; GO:0005546 phosphatidylinositol-4,5-bisphosphate binding; GO:0005547 phosphatidylinositol-3,4,5-trisphosphate binding; GO:0008289 lipid binding; GO:0010314 phosphatidylinositol-5-phosphate binding; GO:0032266 phosphatidylinositol-3-phosphate binding; GO:0035091 phosphatidylinositol binding; GO:0043167 ion binding; GO:0043168 anion binding; GO:0…
Q9Y4E1	288	S	1.563	0.0454891	Up	WASH complex subunit 2C OS=Homo sapiens OX=9606 GN=WASHC2C PE=1 SV=4	WASHC2C	0.999755	8.99621e-15	202.93	2	S(1)RPTS(1)FADELAAR	1.7419	0.614	0.965	0.793	1.462	1.092	1.153	nucleus	K18462	FAM21; WASH complex subunit FAM21	map04144 Endocytosis	GO:0006810 transport; GO:0008064 regulation of actin polymerization or depolymerization; GO:0009987 cellular process; GO:0010638 positive regulation of organelle organization; GO:0010769 regulation of cell morphogenesis involved in differentiation; GO:0010810 regulation of cell-substrate adhesion; GO:0016043 cellular component organization; GO:0016192 vesicle-mediated transport; GO:0016197 endoso…	GO:0005622 intracellular; GO:0005623 cell; GO:0005634 nucleus; GO:0005730 nucleolus; GO:0005737 cytoplasm; GO:0005768 endosome; GO:0005769 early endosome; GO:0005829 cytosol; GO:0005886 plasma membrane; GO:0012505 endomembrane system; GO:0016020 membrane; GO:0031410 cytoplasmic vesicle; GO:0031974 membrane-enclosed lumen; GO:0031981 nuclear lumen; GO:0031982 vesicle; GO:0032991 macromolecular com…	GO:0005488 binding; GO:0005543 phospholipid binding; GO:0005546 phosphatidylinositol-4,5-bisphosphate binding; GO:0005547 phosphatidylinositol-3,4,5-trisphosphate binding; GO:0008289 lipid binding; GO:0010314 phosphatidylinositol-5-phosphate binding; GO:0032266 phosphatidylinositol-3-phosphate binding; GO:0035091 phosphatidylinositol binding; GO:0043167 ion binding; GO:0043168 anion binding; GO:0…
Q9Y4E1	802	S	2.334	0.0405339	Up	WASH complex subunit 2C OS=Homo sapiens OX=9606 GN=WASHC2C PE=1 SV=4	WASHC2C	1	0	452.42	3	TVLS(1)LFDEEEDKMEDQNIIQAPQK	-0.10054	0.467	0.788	0.594	1.919	1.513	0.883	nucleus	K18462	FAM21; WASH complex subunit FAM21	map04144 Endocytosis	GO:0006810 transport; GO:0008064 regulation of actin polymerization or depolymerization; GO:0009987 cellular process; GO:0010638 positive regulation of organelle organization; GO:0010769 regulation of cell morphogenesis involved in differentiation; GO:0010810 regulation of cell-substrate adhesion; GO:0016043 cellular component organization; GO:0016192 vesicle-mediated transport; GO:0016197 endoso…	GO:0005622 intracellular; GO:0005623 cell; GO:0005634 nucleus; GO:0005730 nucleolus; GO:0005737 cytoplasm; GO:0005768 endosome; GO:0005769 early endosome; GO:0005829 cytosol; GO:0005886 plasma membrane; GO:0012505 endomembrane system; GO:0016020 membrane; GO:0031410 cytoplasmic vesicle; GO:0031974 membrane-enclosed lumen; GO:0031981 nuclear lumen; GO:0031982 vesicle; GO:0032991 macromolecular com…	GO:0005488 binding; GO:0005543 phospholipid binding; GO:0005546 phosphatidylinositol-4,5-bisphosphate binding; GO:0005547 phosphatidylinositol-3,4,5-trisphosphate binding; GO:0008289 lipid binding; GO:0010314 phosphatidylinositol-5-phosphate binding; GO:0032266 phosphatidylinositol-3-phosphate binding; GO:0035091 phosphatidylinositol binding; GO:0043167 ion binding; GO:0043168 anion binding; GO:0…
Q6AI08	643	S	0.432	0.0156666	Down	HEAT repeat-containing protein 6 OS=Homo sapiens OX=9606 GN=HEATR6 PE=1 SV=1	HEATR6	0.950902	4.7762e-40	233.37	2	KAPAGPSLEETSVS(0.049)S(0.951)PK	-4.5086	2.256	1.92	1.223	0.718	0.914	0.699	nucleus									S	KOG4535	HEAT and armadillo repeat-containing protein
Q6IAA8	141	S	1.632	0.0314492	Up	Ragulator complex protein LAMTOR1 OS=Homo sapiens OX=9606 GN=LAMTOR1 PE=1 SV=2	LAMTOR1	0.99957	3.93306e-09	153.18	2	IAAYAYS(1)ALSQIR	0.59939	0.643	0.765	0.927	1.136	1.119	1.555	cytoplasm,nucleus	K20397	LAMTOR1; ragulator complex protein LAMTOR1	map04150 mTOR signaling pathway	GO:0001101 response to acid chemical; GO:0001558 regulation of cell growth; GO:0001919 regulation of receptor recycling; GO:0001932 regulation of protein phosphorylation; GO:0001934 positive regulation of protein phosphorylation; GO:0006810 transport; GO:0006996 organelle organization; GO:0007032 endosome organization; GO:0007033 vacuole organization; GO:0007040 lysosome organization; GO:0008104 …	GO:0000323 lytic vacuole; GO:0005622 intracellular; GO:0005623 cell; GO:0005737 cytoplasm; GO:0005764 lysosome; GO:0005768 endosome; GO:0005770 late endosome; GO:0005773 vacuole; GO:0010008 endosome membrane; GO:0012505 endomembrane system; GO:0016020 membrane; GO:0031090 organelle membrane; GO:0031410 cytoplasmic vesicle; GO:0031902 late endosome membrane; GO:0031982 vesicle; GO:0032991 macromol…
Q6KC79	274	S	1.736	0.0229187	Up	Nipped-B-like protein OS=Homo sapiens OX=9606 GN=NIPBL PE=1 SV=2	NIPBL	0.999998	8.62268e-13	180.47	3	NAASFPLRS(1)PQPVCSPAGSEGTPK	-2.2721	0.599	0.701	0.914	1.501	1.261	1.082	plasma membrane	K06672	SCC2, NIPBL; cohesin loading factor subunit SCC2		GO:0000003 reproduction; GO:0000070 mitotic sister chromatid segregation; GO:0000122 negative regulation of transcription from RNA polymerase II promoter; GO:0000278 mitotic cell cycle; GO:0000280 nuclear division; GO:0000819 sister chromatid segregation; GO:0001654 eye development; GO:0001655 urogenital system development; GO:0001656 metanephros development; GO:0001822 kidney development; GO:000…	GO:0000428 DNA-directed RNA polymerase complex; GO:0005622 intracellular; GO:0005623 cell; GO:0005634 nucleus; GO:0005654 nucleoplasm; GO:0016591 DNA-directed RNA polymerase II, holoenzyme; GO:0030880 RNA polymerase complex; GO:0031974 membrane-enclosed lumen; GO:0031981 nuclear lumen; GO:0032039 integrator complex; GO:0032116 SMC loading complex; GO:0032991 macromolecular complex; GO:0043226 org…	GO:0005488 binding; GO:0005515 protein binding; GO:0008022 protein C-terminus binding; GO:0019899 enzyme binding; GO:0019904 protein domain specific binding; GO:0042826 histone deacetylase binding; GO:0047485 protein N-terminus binding; GO:0070087 chromo shadow domain binding;	PF12830	Sister chromatid cohesion C-terminus	K	KOG1020	Sister chromatid cohesion protein SCC2/Nipped-B
Q6P4E1	374	S	1.509	0.0149374	Up	Protein CASC4 OS=Homo sapiens OX=9606 GN=CASC4 PE=1 SV=2	CASC4	1	1.54169e-06	105.19	2	FFDENESPVDPQHGS(1)K	-0.29918		0.734	0.849	1.116	1.306	1.162	extracellular					GO:0005622 intracellular; GO:0005623 cell; GO:0005737 cytoplasm; GO:0005794 Golgi apparatus; GO:0012505 endomembrane system; GO:0043226 organelle; GO:0043227 membrane-bounded organelle; GO:0043229 intracellular organelle; GO:0043231 intracellular membrane-bounded organelle; GO:0044424 intracellular part; GO:0044444 cytoplasmic part; GO:0044464 cell part;
Q6P996	718	S	1.528	0.0182741	Up	Pyridoxal-dependent decarboxylase domain-containing protein 1 OS=Homo sapiens OX=9606 GN=PDXDC1 PE=1 SV=2	PDXDC1	0.999995	6.65119e-118	283.78	2	GSDALS(1)ETSSVSHIEDLEK	0.025635	0.686	0.762	0.938	1.107	1.366	1.173	cytoplasm					GO:0005622 intracellular; GO:0005623 cell; GO:0005737 cytoplasm; GO:0005794 Golgi apparatus; GO:0012505 endomembrane system; GO:0043226 organelle; GO:0043227 membrane-bounded organelle; GO:0043229 intracellular organelle; GO:0043231 intracellular membrane-bounded organelle; GO:0044424 intracellular part; GO:0044444 cytoplasmic part; GO:0044464 cell part;		PF00282	Pyridoxal-dependent decarboxylase conserved domain	E	KOG0630	Predicted pyridoxal-dependent decarboxylase
Q6PKG0	75	S	3.824	0.00953503	Up	La-related protein 1 OS=Homo sapiens OX=9606 GN=LARP1 PE=1 SV=2	LARP1	1	7.7004e-25	103.52	3	ES(1)PRPLQLPGAEGPAIS(1)DGEEGGGEPGAGGGAAGAAGAGR	0.75194	0.434	0.379		1.729		1.38	nucleus	K18757	LARP1; la-related protein 1		GO:0006412 translation; GO:0006413 translational initiation; GO:0006417 regulation of translation; GO:0006518 peptide metabolic process; GO:0006807 nitrogen compound metabolic process; GO:0006950 response to stress; GO:0007154 cell communication; GO:0007165 signal transduction; GO:0008152 metabolic process; GO:0008283 cell proliferation; GO:0009058 biosynthetic process; GO:0009059 macromolecule b…	GO:0005622 intracellular; GO:0005623 cell; GO:0005737 cytoplasm; GO:0010494 cytoplasmic stress granule; GO:0032991 macromolecular complex; GO:0035770 ribonucleoprotein granule; GO:0036464 cytoplasmic ribonucleoprotein granule; GO:0043226 organelle; GO:0043228 non-membrane-bounded organelle; GO:0043229 intracellular organelle; GO:0043232 intracellular non-membrane-bounded organelle; GO:0044424 int…	GO:0000339 RNA cap binding; GO:0003676 nucleic acid binding; GO:0003723 RNA binding; GO:0003729 mRNA binding; GO:0003730 mRNA 3'-UTR binding; GO:0005488 binding; GO:0005515 protein binding; GO:0008190 eukaryotic initiation factor 4E binding; GO:0008494 translation activator activity; GO:0031369 translation initiation factor binding; GO:0045182 translation regulator activity; GO:0048027 mRNA 5'-UT…	PF05383	La domain	JO	KOG2590	RNA-binding protein LARP/SRO9 and related La domain proteins
Q6R327	1035	S	1.73	0.00158781	Up	Rapamycin-insensitive companion of mTOR OS=Homo sapiens OX=9606 GN=RICTOR PE=1 SV=1	RICTOR	0.999596	2.42419e-13	168.78	2	HNS(1)ESESVPSSMFILEDDR	0.4032	0.662	0.716	0.811	1.222	1.197	1.367	nucleus	K08267	RICTOR; rapamycin-insensitive companion of mTOR	map04150 mTOR signaling pathway	GO:0001932 regulation of protein phosphorylation; GO:0001934 positive regulation of protein phosphorylation; GO:0001936 regulation of endothelial cell proliferation; GO:0001938 positive regulation of endothelial cell proliferation; GO:0006464 cellular protein modification process; GO:0006468 protein phosphorylation; GO:0006793 phosphorus metabolic process; GO:0006796 phosphate-containing compound…	GO:0005622 intracellular; GO:0005623 cell; GO:0005737 cytoplasm; GO:0005829 cytosol; GO:0031932 TORC2 complex; GO:0032991 macromolecular complex; GO:0038201 TOR complex; GO:0044424 intracellular part; GO:0044444 cytoplasmic part; GO:0044464 cell part;	GO:0005488 binding; GO:0005515 protein binding; GO:0008047 enzyme activator activity; GO:0019899 enzyme binding; GO:0019900 kinase binding; GO:0019901 protein kinase binding; GO:0030234 enzyme regulator activity; GO:0043021 ribonucleoprotein complex binding; GO:0043022 ribosome binding; GO:0044877 macromolecular complex binding; GO:0098772 molecular function regulator;			D	KOG3694	Protein required for meiosis
Q6VN20	490	S	1.632	0.011006	Up	Ran-binding protein 10 OS=Homo sapiens OX=9606 GN=RANBP10 PE=1 SV=1	RANBP10	1	4.77349e-50	261.8	3	HEDLQT(1)DES(1)S(1)MDDRHPR	-0.67094	0.779	0.646	0.844	1.408	1.21	1.085	nucleus	K23334	RANBP9_10, RANBPM; Ran-binding protein 9/10		GO:0000226 microtubule cytoskeleton organization; GO:0006996 organelle organization; GO:0007010 cytoskeleton organization; GO:0007017 microtubule-based process; GO:0009987 cellular process; GO:0016043 cellular component organization; GO:0065007 biological regulation; GO:0065009 regulation of molecular function; GO:0071840 cellular component organization or biogenesis;	GO:0005622 intracellular; GO:0005623 cell; GO:0005737 cytoplasm; GO:0005829 cytosol; GO:0044424 intracellular part; GO:0044444 cytoplasmic part; GO:0044464 cell part;	GO:0005085 guanyl-nucleotide exchange factor activity; GO:0005087 Ran guanyl-nucleotide exchange factor activity; GO:0005088 Ras guanyl-nucleotide exchange factor activity; GO:0005488 binding; GO:0005515 protein binding; GO:0008092 cytoskeletal protein binding; GO:0008536 Ran GTPase binding; GO:0015631 tubulin binding; GO:0017016 Ras GTPase binding; GO:0019899 enzyme binding; GO:0031267 small GTP…	PF08513; PF10607	LisH; CTLH/CRA C-terminal to LisH motif domain	S	KOG1477	SPRY domain-containing proteins
Q6W2J9	336	S	2.318	0.0019441	Up	BCL-6 corepressor OS=Homo sapiens OX=9606 GN=BCOR PE=1 SV=1	BCOR	0.999998	0.000230069	109.82	3	AVTSGLPGDTALLLPPS(1)PR	-2.9001	0.508	0.658	0.698	1.422	1.288	1.61	nucleus	K23215	BCOR; bcl-6 corepressor		GO:0000122 negative regulation of transcription from RNA polymerase II promoter; GO:0000414 regulation of histone H3-K36 methylation; GO:0000415 negative regulation of histone H3-K36 methylation; GO:0006325 chromatin organization; GO:0006355 regulation of transcription, DNA-templated; GO:0006357 regulation of transcription from RNA polymerase II promoter; GO:0006464 cellular protein modification …	GO:0005622 intracellular; GO:0005623 cell; GO:0005634 nucleus; GO:0043226 organelle; GO:0043227 membrane-bounded organelle; GO:0043229 intracellular organelle; GO:0043231 intracellular membrane-bounded organelle; GO:0044424 intracellular part; GO:0044464 cell part;	GO:0000976 transcription regulatory region sequence-specific DNA binding; GO:0000977 RNA polymerase II regulatory region sequence-specific DNA binding; GO:0001012 RNA polymerase II regulatory region DNA binding; GO:0001067 regulatory region nucleic acid binding; GO:0003676 nucleic acid binding; GO:0003677 DNA binding; GO:0003690 double-stranded DNA binding; GO:0003712 transcription cofactor activ…
Q6WCQ1	269	S	1.72	0.0309727	Up	Myosin phosphatase Rho-interacting protein OS=Homo sapiens OX=9606 GN=MPRIP PE=1 SV=3	MPRIP	0.999993	0.000638365	95.656	2	VESGYFS(1)LEK	0.11837	0.633	0.798	0.926	1.384		1.319	nucleus	K23792				GO:0005622 intracellular; GO:0005623 cell; GO:0005737 cytoplasm; GO:0005829 cytosol; GO:0005856 cytoskeleton; GO:0015629 actin cytoskeleton; GO:0043226 organelle; GO:0043228 non-membrane-bounded organelle; GO:0043229 intracellular organelle; GO:0043232 intracellular non-membrane-bounded organelle; GO:0044424 intracellular part; GO:0044444 cytoplasmic part; GO:0044464 cell part;	GO:0005488 binding; GO:0005515 protein binding; GO:0042802 identical protein binding;	PF00169	PH domain	Z	KOG4807	F-actin binding protein, regulates actin cytoskeletal organization
Q6WKZ4	529	S	1.68	0.0433727	Up	Rab11 family-interacting protein 1 OS=Homo sapiens OX=9606 GN=RAB11FIP1 PE=1 SV=3	RAB11FIP1	0.998993	0.000564732	128.41	2	SEPRPPIS(0.001)S(0.999)PR	-0.53376	0.728	0.647	0.904	1.327	1.55	0.951	nucleus	K12484	RAB11FIP1_2_5; Rab11 family-interacting protein 1/2/5	map04144 Endocytosis	GO:0002791 regulation of peptide secretion; GO:0002792 negative regulation of peptide secretion; GO:0006810 transport; GO:0006887 exocytosis; GO:0009987 cellular process; GO:0010646 regulation of cell communication; GO:0010648 negative regulation of cell communication; GO:0010817 regulation of hormone levels; GO:0016192 vesicle-mediated transport; GO:0023051 regulation of signaling; GO:0023057 ne…	GO:0005622 intracellular; GO:0005623 cell; GO:0005737 cytoplasm; GO:0005829 cytosol; GO:0012506 vesicle membrane; GO:0016020 membrane; GO:0030139 endocytic vesicle; GO:0030659 cytoplasmic vesicle membrane; GO:0030666 endocytic vesicle membrane; GO:0030670 phagocytic vesicle membrane; GO:0031090 organelle membrane; GO:0031410 cytoplasmic vesicle; GO:0031982 vesicle; GO:0043226 organelle; GO:004322…	GO:0005488 binding; GO:0005515 protein binding; GO:0017016 Ras GTPase binding; GO:0017137 Rab GTPase binding; GO:0019899 enzyme binding; GO:0031267 small GTPase binding; GO:0051020 GTPase binding;	PF00168	C2 domain
Q6Y7W6	30	S	3.883	0.00532315	Up	GRB10-interacting GYF protein 2 OS=Homo sapiens OX=9606 GN=GIGYF2 PE=1 SV=1	GIGYF2	0.999998	4.20973e-17	172.54	2	ALSSGGSIT(0.004)S(0.996)PPLS(1)PALPK	0.90564	0.305	0.383	0.609	1.305	2.153	1.578	nucleus	K18730	GIGYF; PERQ amino acid-rich with GYF domain-containing protein		GO:0000075 cell cycle checkpoint; GO:0000077 DNA damage checkpoint; GO:0000278 mitotic cell cycle; GO:0001894 tissue homeostasis; GO:0003008 system process; GO:0006417 regulation of translation; GO:0006807 nitrogen compound metabolic process; GO:0006950 response to stress; GO:0006974 cellular response to DNA damage stimulus; GO:0007049 cell cycle; GO:0007093 mitotic cell cycle checkpoint; GO:0007…	GO:0005622 intracellular; GO:0005623 cell; GO:0005737 cytoplasm; GO:0005768 endosome; GO:0005783 endoplasmic reticulum; GO:0005794 Golgi apparatus; GO:0005829 cytosol; GO:0010494 cytoplasmic stress granule; GO:0012505 endomembrane system; GO:0016020 membrane; GO:0016021 integral component of membrane; GO:0030425 dendrite; GO:0031224 intrinsic component of membrane; GO:0031410 cytoplasmic vesicle;…	GO:0005488 binding; GO:0005515 protein binding; GO:0070064 proline-rich region binding;	PF02213	GYF domain	K	KOG1862	GYF domain containing proteins
Q6ZRV2	1025	S	2.14	0.00520664	Up	Protein FAM83H OS=Homo sapiens OX=9606 GN=FAM83H PE=1 SV=3	FAM83H	0.997277	1.10876e-20	215.11	2	LS(0.003)S(0.997)ATANALYSSNLR	-1.8774		0.543	0.692	1.372	1.217	1.375	nucleus				GO:0006996 organelle organization; GO:0007010 cytoskeleton organization; GO:0008104 protein localization; GO:0009987 cellular process; GO:0016043 cellular component organization; GO:0030334 regulation of cell migration; GO:0030335 positive regulation of cell migration; GO:0032879 regulation of localization; GO:0033036 macromolecule localization; GO:0033365 protein localization to organelle; GO:00…		GO:0005488 binding; GO:0005515 protein binding; GO:0019215 intermediate filament binding; GO:0019899 enzyme binding; GO:0019900 kinase binding; GO:0019901 protein kinase binding; GO:0044877 macromolecular complex binding; GO:1990254 keratin filament binding;
Q6ZSZ5	1348	S	2.477	0.039829	Up	Rho guanine nucleotide exchange factor 18 OS=Homo sapiens OX=9606 GN=ARHGEF18 PE=1 SV=4	ARHGEF18	0.949848	1.23957e-26	181.24	3	AGGTALLPGPPAPSPLPAT(0.05)PLS(0.95)AK	-2.8045		0.338	0.716	1.296	1.31	1.31	nucleus	K21066	ARHGEF18; A-kinase anchor protein 18	map04530 Tight junction	GO:0006996 organelle organization; GO:0007010 cytoskeleton organization; GO:0007154 cell communication; GO:0007165 signal transduction; GO:0007264 small GTPase mediated signal transduction; GO:0008360 regulation of cell shape; GO:0009987 cellular process; GO:0016043 cellular component organization; GO:0022603 regulation of anatomical structure morphogenesis; GO:0022604 regulation of cell morphoge…	GO:0005622 intracellular; GO:0005623 cell; GO:0005737 cytoplasm; GO:0005829 cytosol; GO:0005886 plasma membrane; GO:0016020 membrane; GO:0044424 intracellular part; GO:0044444 cytoplasmic part; GO:0044464 cell part; GO:0045177 apical part of cell; GO:0071944 cell periphery;	GO:0005085 guanyl-nucleotide exchange factor activity; GO:0005488 binding; GO:0005515 protein binding; GO:0019899 enzyme binding; GO:0051020 GTPase binding; GO:0098772 molecular function regulator;	PF00621	RhoGEF domain	T	KOG3520	Predicted guanine nucleotide exchange factor
Q7KZF4	10	S	1.53	0.0170627	Up	Staphylococcal nuclease domain-containing protein 1 OS=Homo sapiens OX=9606 GN=SND1 PE=1 SV=1	SND1	0.814857	8.62315e-12	105.71	2	AS(0.034)S(0.084)AQS(0.006)GGS(0.815)S(0.06)GGPAVPTVQR	-1.4379	0.65	0.805	0.942	1.285	1.212	1.171	cytoplasm	K15979	SND1; staphylococcal nuclease domain-containing protein 1	map05203 Viral carcinogenesis	GO:0006139 nucleobase-containing compound metabolic process; GO:0006401 RNA catabolic process; GO:0006725 cellular aromatic compound metabolic process; GO:0006807 nitrogen compound metabolic process; GO:0008152 metabolic process; GO:0009056 catabolic process; GO:0009057 macromolecule catabolic process; GO:0009889 regulation of biosynthetic process; GO:0009891 positive regulation of biosynthetic p…	GO:0005622 intracellular; GO:0005623 cell; GO:0005634 nucleus; GO:0005737 cytoplasm; GO:0005829 cytosol; GO:0043226 organelle; GO:0043227 membrane-bounded organelle; GO:0043229 intracellular organelle; GO:0043231 intracellular membrane-bounded organelle; GO:0044424 intracellular part; GO:0044444 cytoplasmic part; GO:0044464 cell part; GO:0097433 dense body;	GO:0003712 transcription cofactor activity; GO:0003713 transcription coactivator activity; GO:0003824 catalytic activity; GO:0004518 nuclease activity; GO:0016787 hydrolase activity; GO:0016788 hydrolase activity, acting on ester bonds;	PF00565; PF00567	Staphylococcal nuclease homologue; Tudor domain	K	KOG2039	Transcriptional coactivator p100
Q7KZI7	619	S	1.665	0.0104003	Up	Serine/threonine-protein kinase MARK2 OS=Homo sapiens OX=9606 GN=MARK2 PE=1 SV=2	MARK2	0.980231	9.21801e-12	165.87	2	DQQNLPYGVTPAS(0.98)PS(0.014)GHS(0.006)QGR	-1.6704	0.658	0.779	0.842	1.133	1.485	1.177	nucleus	K08798	MARK; MAP/microtubule affinity-regulating kinase [EC:2.7.11.1]		GO:0000422 mitophagy; GO:0001764 neuron migration; GO:0001932 regulation of protein phosphorylation; GO:0001934 positive regulation of protein phosphorylation; GO:0006464 cellular protein modification process; GO:0006468 protein phosphorylation; GO:0006793 phosphorus metabolic process; GO:0006796 phosphate-containing compound metabolic process; GO:0006807 nitrogen compound metabolic process; GO:0…	GO:0005622 intracellular; GO:0005623 cell; GO:0005634 nucleus; GO:0005654 nucleoplasm; GO:0005737 cytoplasm; GO:0005739 mitochondrion; GO:0005856 cytoskeleton; GO:0005884 actin filament; GO:0005886 plasma membrane; GO:0005938 cell cortex; GO:0015629 actin cytoskeleton; GO:0016020 membrane; GO:0016328 lateral plasma membrane; GO:0030425 dendrite; GO:0031974 membrane-enclosed lumen; GO:0031981 nucl…	GO:0000166 nucleotide binding; GO:0000287 magnesium ion binding; GO:0003824 catalytic activity; GO:0004672 protein kinase activity; GO:0004674 protein serine/threonine kinase activity; GO:0005488 binding; GO:0005515 protein binding; GO:0005524 ATP binding; GO:0008047 enzyme activator activity; GO:0008092 cytoskeletal protein binding; GO:0008144 drug binding; GO:0016301 kinase activity; GO:0016740…	PF00069; PF00627; PF02149	Protein kinase domain; UBA/TS-N domain; Kinase associated domain 1	T	KOG0586	Serine/threonine protein kinase
Q7KZI7	40	S	1.772	0.0468503	Up	Serine/threonine-protein kinase MARK2 OS=Homo sapiens OX=9606 GN=MARK2 PE=1 SV=2	MARK2	0.993342	0.00012519	101.43	3	GRNS(0.993)AT(0.006)SADEQPHIGNYR	2.7041	0.637	0.704	0.845	1.046	1.056	1.771	nucleus	K08798	MARK; MAP/microtubule affinity-regulating kinase [EC:2.7.11.1]		GO:0000422 mitophagy; GO:0001764 neuron migration; GO:0001932 regulation of protein phosphorylation; GO:0001934 positive regulation of protein phosphorylation; GO:0006464 cellular protein modification process; GO:0006468 protein phosphorylation; GO:0006793 phosphorus metabolic process; GO:0006796 phosphate-containing compound metabolic process; GO:0006807 nitrogen compound metabolic process; GO:0…	GO:0005622 intracellular; GO:0005623 cell; GO:0005634 nucleus; GO:0005654 nucleoplasm; GO:0005737 cytoplasm; GO:0005739 mitochondrion; GO:0005856 cytoskeleton; GO:0005884 actin filament; GO:0005886 plasma membrane; GO:0005938 cell cortex; GO:0015629 actin cytoskeleton; GO:0016020 membrane; GO:0016328 lateral plasma membrane; GO:0030425 dendrite; GO:0031974 membrane-enclosed lumen; GO:0031981 nucl…	GO:0000166 nucleotide binding; GO:0000287 magnesium ion binding; GO:0003824 catalytic activity; GO:0004672 protein kinase activity; GO:0004674 protein serine/threonine kinase activity; GO:0005488 binding; GO:0005515 protein binding; GO:0005524 ATP binding; GO:0008047 enzyme activator activity; GO:0008092 cytoskeletal protein binding; GO:0008144 drug binding; GO:0016301 kinase activity; GO:0016740…	PF00069; PF00627; PF02149	Protein kinase domain; UBA/TS-N domain; Kinase associated domain 1	T	KOG0586	Serine/threonine protein kinase
Q7L1W4	246	S	0.641	0.0302043	Down	Volume-regulated anion channel subunit LRRC8D OS=Homo sapiens OX=9606 GN=LRRC8D PE=1 SV=1	LRRC8D	0.999854	9.15828e-88	309.15	2	HVSTSSDEGS(1)PSASTPMINK	0.10637	1.154	1.123	1.597	0.946	0.772	0.765	nucleus	K22038	LRRC8; volume-regulated anion channel		GO:0006810 transport; GO:0006811 ion transport; GO:0006820 anion transport; GO:0007154 cell communication; GO:0007165 signal transduction; GO:0009987 cellular process; GO:0015698 inorganic anion transport; GO:0023052 signaling; GO:0034220 ion transmembrane transport; GO:0050789 regulation of biological process; GO:0050794 regulation of cellular process; GO:0050896 response to stimulus; GO:0051179…	GO:0005622 intracellular; GO:0005623 cell; GO:0005737 cytoplasm; GO:0005886 plasma membrane; GO:0005887 integral component of plasma membrane; GO:0016020 membrane; GO:0016021 integral component of membrane; GO:0031224 intrinsic component of membrane; GO:0031226 intrinsic component of plasma membrane; GO:0032991 macromolecular complex; GO:0034702 ion channel complex; GO:0044424 intracellular part;…	GO:0005215 transporter activity; GO:0005216 ion channel activity; GO:0005225 volume-sensitive anion channel activity; GO:0005253 anion channel activity; GO:0008509 anion transmembrane transporter activity; GO:0015075 ion transmembrane transporter activity; GO:0015103 inorganic anion transmembrane transporter activity; GO:0015267 channel activity; GO:0015318 inorganic solute uptake transmembrane t…			S	KOG0619	FOG: Leucine rich repeat
Q7Z4V5	454	S	1.973	0.00760223	Up	Hepatoma-derived growth factor-related protein 2 OS=Homo sapiens OX=9606 GN=HDGFL2 PE=1 SV=1	HDGFL2	1	0.000398682	163.59	3	KRS(1)EGFSMDR	-6.1034	0.569	0.749		1.34	1.24	1.32	nucleus				GO:0001558 regulation of cell growth; GO:0030307 positive regulation of cell growth; GO:0040008 regulation of growth; GO:0045927 positive regulation of growth; GO:0048518 positive regulation of biological process; GO:0048522 positive regulation of cellular process; GO:0050789 regulation of biological process; GO:0050794 regulation of cellular process; GO:0051128 regulation of cellular component o…	GO:0005622 intracellular; GO:0005623 cell; GO:0005634 nucleus; GO:0043226 organelle; GO:0043227 membrane-bounded organelle; GO:0043229 intracellular organelle; GO:0043231 intracellular membrane-bounded organelle; GO:0044424 intracellular part; GO:0044464 cell part;	GO:0003682 chromatin binding; GO:0005488 binding;	PF00855	PWWP domain	K	KOG1904	Transcription coactivator
Q7Z5K2	904	S	1.695	0.0410178	Up	Wings apart-like protein homolog OS=Homo sapiens OX=9606 GN=WAPL PE=1 SV=1	WAPL	1	4.22142e-05	110.09	3	AEDS(1)ICLADSKPLPHQNVTNHVGK	-0.087574		0.672	0.839	1.266		1.295	nucleus				GO:0000003 reproduction; GO:0000070 mitotic sister chromatid segregation; GO:0000278 mitotic cell cycle; GO:0000280 nuclear division; GO:0000819 sister chromatid segregation; GO:0006275 regulation of DNA replication; GO:0006996 organelle organization; GO:0007049 cell cycle; GO:0007059 chromosome segregation; GO:0007062 sister chromatid cohesion; GO:0007063 regulation of sister chromatid cohesion;…	GO:0000228 nuclear chromosome; GO:0000775 chromosome, centromeric region; GO:0000785 chromatin; GO:0000793 condensed chromosome; GO:0000794 condensed nuclear chromosome; GO:0000795 synaptonemal complex; GO:0005622 intracellular; GO:0005623 cell; GO:0005634 nucleus; GO:0005654 nucleoplasm; GO:0005694 chromosome; GO:0005737 cytoplasm; GO:0005829 cytosol; GO:0008278 cohesin complex; GO:0031974 membr…				D	KOG2152	Sister chromatid cohesion protein
Q7Z5K2	459	S	0.307	0.017473	Down	Wings apart-like protein homolog OS=Homo sapiens OX=9606 GN=WAPL PE=1 SV=1	WAPL	1	1.69971e-27	158.27	2	YFGFDDLS(1)ES(1)EDDEDDDCQVER	3.4413	1.727	1.744	1.08	0.743	0.336	0.316	nucleus				GO:0000003 reproduction; GO:0000070 mitotic sister chromatid segregation; GO:0000278 mitotic cell cycle; GO:0000280 nuclear division; GO:0000819 sister chromatid segregation; GO:0006275 regulation of DNA replication; GO:0006996 organelle organization; GO:0007049 cell cycle; GO:0007059 chromosome segregation; GO:0007062 sister chromatid cohesion; GO:0007063 regulation of sister chromatid cohesion;…	GO:0000228 nuclear chromosome; GO:0000775 chromosome, centromeric region; GO:0000785 chromatin; GO:0000793 condensed chromosome; GO:0000794 condensed nuclear chromosome; GO:0000795 synaptonemal complex; GO:0005622 intracellular; GO:0005623 cell; GO:0005634 nucleus; GO:0005654 nucleoplasm; GO:0005694 chromosome; GO:0005737 cytoplasm; GO:0005829 cytosol; GO:0008278 cohesin complex; GO:0031974 membr…				D	KOG2152	Sister chromatid cohesion protein
Q86SQ0	157	S	3.998	0.025187	Up	Pleckstrin homology-like domain family B member 2 OS=Homo sapiens OX=9606 GN=PHLDB2 PE=1 SV=2	PHLDB2	0.999999	1.58623e-05	118.07	3	HKS(1)HDNVYSLGGLEGR	1.2932		0.385	0.574	1.713	2.121		nucleus	K23794			GO:0000226 microtubule cytoskeleton organization; GO:0001952 regulation of cell-matrix adhesion; GO:0001953 negative regulation of cell-matrix adhesion; GO:0006996 organelle organization; GO:0007010 cytoskeleton organization; GO:0007017 microtubule-based process; GO:0007162 negative regulation of cell adhesion; GO:0008104 protein localization; GO:0009987 cellular process; GO:0010470 regulation of…	GO:0005622 intracellular; GO:0005623 cell; GO:0005737 cytoplasm; GO:0005829 cytosol; GO:0005856 cytoskeleton; GO:0005886 plasma membrane; GO:0005938 cell cortex; GO:0016020 membrane; GO:0031252 cell leading edge; GO:0043226 organelle; GO:0043228 non-membrane-bounded organelle; GO:0043229 intracellular organelle; GO:0043232 intracellular non-membrane-bounded organelle; GO:0044424 intracellular par…		PF00169	PH domain
Q86SQ0	513	S	1.635	0.0072819	Up	Pleckstrin homology-like domain family B member 2 OS=Homo sapiens OX=9606 GN=PHLDB2 PE=1 SV=2	PHLDB2	1	2.20988e-129	324.75	3	KDS(1)LPDADLASCGSLSQSSASFFTPR	-1.0058	0.679	0.865	0.862	1.387	1.379	1.167	nucleus	K23794			GO:0000226 microtubule cytoskeleton organization; GO:0001952 regulation of cell-matrix adhesion; GO:0001953 negative regulation of cell-matrix adhesion; GO:0006996 organelle organization; GO:0007010 cytoskeleton organization; GO:0007017 microtubule-based process; GO:0007162 negative regulation of cell adhesion; GO:0008104 protein localization; GO:0009987 cellular process; GO:0010470 regulation of…	GO:0005622 intracellular; GO:0005623 cell; GO:0005737 cytoplasm; GO:0005829 cytosol; GO:0005856 cytoskeleton; GO:0005886 plasma membrane; GO:0005938 cell cortex; GO:0016020 membrane; GO:0031252 cell leading edge; GO:0043226 organelle; GO:0043228 non-membrane-bounded organelle; GO:0043229 intracellular organelle; GO:0043232 intracellular non-membrane-bounded organelle; GO:0044424 intracellular par…		PF00169	PH domain
Q86SQ0	415	S	2.543	0.0205233	Up	Pleckstrin homology-like domain family B member 2 OS=Homo sapiens OX=9606 GN=PHLDB2 PE=1 SV=2	PHLDB2	0.999659	0.00123187	132.93	2	KSS(1)ISSISGR	-1.7194	0.446	0.718		1.369	1.754	1.317	nucleus	K23794			GO:0000226 microtubule cytoskeleton organization; GO:0001952 regulation of cell-matrix adhesion; GO:0001953 negative regulation of cell-matrix adhesion; GO:0006996 organelle organization; GO:0007010 cytoskeleton organization; GO:0007017 microtubule-based process; GO:0007162 negative regulation of cell adhesion; GO:0008104 protein localization; GO:0009987 cellular process; GO:0010470 regulation of…	GO:0005622 intracellular; GO:0005623 cell; GO:0005737 cytoplasm; GO:0005829 cytosol; GO:0005856 cytoskeleton; GO:0005886 plasma membrane; GO:0005938 cell cortex; GO:0016020 membrane; GO:0031252 cell leading edge; GO:0043226 organelle; GO:0043228 non-membrane-bounded organelle; GO:0043229 intracellular organelle; GO:0043232 intracellular non-membrane-bounded organelle; GO:0044424 intracellular par…		PF00169	PH domain
Q86SQ0	418	S	2.387	0.00349016	Up	Pleckstrin homology-like domain family B member 2 OS=Homo sapiens OX=9606 GN=PHLDB2 PE=1 SV=2	PHLDB2	0.972574	0.00123187	132.93	2	KS(0.011)S(0.989)IS(0.027)S(0.973)ISGR	-1.97	0.498	0.623	0.817	1.512	1.595	1.519	nucleus	K23794			GO:0000226 microtubule cytoskeleton organization; GO:0001952 regulation of cell-matrix adhesion; GO:0001953 negative regulation of cell-matrix adhesion; GO:0006996 organelle organization; GO:0007010 cytoskeleton organization; GO:0007017 microtubule-based process; GO:0007162 negative regulation of cell adhesion; GO:0008104 protein localization; GO:0009987 cellular process; GO:0010470 regulation of…	GO:0005622 intracellular; GO:0005623 cell; GO:0005737 cytoplasm; GO:0005829 cytosol; GO:0005856 cytoskeleton; GO:0005886 plasma membrane; GO:0005938 cell cortex; GO:0016020 membrane; GO:0031252 cell leading edge; GO:0043226 organelle; GO:0043228 non-membrane-bounded organelle; GO:0043229 intracellular organelle; GO:0043232 intracellular non-membrane-bounded organelle; GO:0044424 intracellular par…		PF00169	PH domain
Q86SQ0	242	S	3.624	0.00572444	Up	Pleckstrin homology-like domain family B member 2 OS=Homo sapiens OX=9606 GN=PHLDB2 PE=1 SV=2	PHLDB2	0.995905	3.57984e-07	126.42	2	KYS(0.996)S(0.003)S(0.001)SLSHMGAYSR	-2.3544	0.332	0.428	0.718	1.86	2.03	1.466	nucleus	K23794			GO:0000226 microtubule cytoskeleton organization; GO:0001952 regulation of cell-matrix adhesion; GO:0001953 negative regulation of cell-matrix adhesion; GO:0006996 organelle organization; GO:0007010 cytoskeleton organization; GO:0007017 microtubule-based process; GO:0007162 negative regulation of cell adhesion; GO:0008104 protein localization; GO:0009987 cellular process; GO:0010470 regulation of…	GO:0005622 intracellular; GO:0005623 cell; GO:0005737 cytoplasm; GO:0005829 cytosol; GO:0005856 cytoskeleton; GO:0005886 plasma membrane; GO:0005938 cell cortex; GO:0016020 membrane; GO:0031252 cell leading edge; GO:0043226 organelle; GO:0043228 non-membrane-bounded organelle; GO:0043229 intracellular organelle; GO:0043232 intracellular non-membrane-bounded organelle; GO:0044424 intracellular par…		PF00169	PH domain
Q86SQ0	468	S	3.36	0.0335439	Up	Pleckstrin homology-like domain family B member 2 OS=Homo sapiens OX=9606 GN=PHLDB2 PE=1 SV=2	PHLDB2	0.977098	5.32295e-10	199.51	2	LS(0.977)T(0.023)GTTVEDVQK	0.81112	0.274		0.687	1.542	1.81	1.491	nucleus	K23794			GO:0000226 microtubule cytoskeleton organization; GO:0001952 regulation of cell-matrix adhesion; GO:0001953 negative regulation of cell-matrix adhesion; GO:0006996 organelle organization; GO:0007010 cytoskeleton organization; GO:0007017 microtubule-based process; GO:0007162 negative regulation of cell adhesion; GO:0008104 protein localization; GO:0009987 cellular process; GO:0010470 regulation of…	GO:0005622 intracellular; GO:0005623 cell; GO:0005737 cytoplasm; GO:0005829 cytosol; GO:0005856 cytoskeleton; GO:0005886 plasma membrane; GO:0005938 cell cortex; GO:0016020 membrane; GO:0031252 cell leading edge; GO:0043226 organelle; GO:0043228 non-membrane-bounded organelle; GO:0043229 intracellular organelle; GO:0043232 intracellular non-membrane-bounded organelle; GO:0044424 intracellular par…		PF00169	PH domain
Q86SQ0	387	S	1.818	0.00935881	Up	Pleckstrin homology-like domain family B member 2 OS=Homo sapiens OX=9606 GN=PHLDB2 PE=1 SV=2	PHLDB2	1	2.13444e-20	170.08	2	NFS(1)CGS(1)VEFDEADLESLR	-0.022943	0.606	0.787	0.879	1.21	1.521	1.399	nucleus	K23794			GO:0000226 microtubule cytoskeleton organization; GO:0001952 regulation of cell-matrix adhesion; GO:0001953 negative regulation of cell-matrix adhesion; GO:0006996 organelle organization; GO:0007010 cytoskeleton organization; GO:0007017 microtubule-based process; GO:0007162 negative regulation of cell adhesion; GO:0008104 protein localization; GO:0009987 cellular process; GO:0010470 regulation of…	GO:0005622 intracellular; GO:0005623 cell; GO:0005737 cytoplasm; GO:0005829 cytosol; GO:0005856 cytoskeleton; GO:0005886 plasma membrane; GO:0005938 cell cortex; GO:0016020 membrane; GO:0031252 cell leading edge; GO:0043226 organelle; GO:0043228 non-membrane-bounded organelle; GO:0043229 intracellular organelle; GO:0043232 intracellular non-membrane-bounded organelle; GO:0044424 intracellular par…		PF00169	PH domain
Q86SQ0	980	S	2.607	0.00926739	Up	Pleckstrin homology-like domain family B member 2 OS=Homo sapiens OX=9606 GN=PHLDB2 PE=1 SV=2	PHLDB2	0.999992	1.43282e-62	248.92	3	TAS(1)ESNVYLNSFHYPDHSYK	0.28994	0.416	0.633	0.796	1.72	1.755	1.335	nucleus	K23794			GO:0000226 microtubule cytoskeleton organization; GO:0001952 regulation of cell-matrix adhesion; GO:0001953 negative regulation of cell-matrix adhesion; GO:0006996 organelle organization; GO:0007010 cytoskeleton organization; GO:0007017 microtubule-based process; GO:0007162 negative regulation of cell adhesion; GO:0008104 protein localization; GO:0009987 cellular process; GO:0010470 regulation of…	GO:0005622 intracellular; GO:0005623 cell; GO:0005737 cytoplasm; GO:0005829 cytosol; GO:0005856 cytoskeleton; GO:0005886 plasma membrane; GO:0005938 cell cortex; GO:0016020 membrane; GO:0031252 cell leading edge; GO:0043226 organelle; GO:0043228 non-membrane-bounded organelle; GO:0043229 intracellular organelle; GO:0043232 intracellular non-membrane-bounded organelle; GO:0044424 intracellular par…		PF00169	PH domain
Q86SQ0	334	S	1.791	0.0148182	Up	Pleckstrin homology-like domain family B member 2 OS=Homo sapiens OX=9606 GN=PHLDB2 PE=1 SV=2	PHLDB2	0.998484	2.3337e-30	196.41	2	TSASEGNPYVSSTLS(0.001)VPAS(0.998)PR	1.218	0.673		0.817	1.33	1.496	1.177	nucleus	K23794			GO:0000226 microtubule cytoskeleton organization; GO:0001952 regulation of cell-matrix adhesion; GO:0001953 negative regulation of cell-matrix adhesion; GO:0006996 organelle organization; GO:0007010 cytoskeleton organization; GO:0007017 microtubule-based process; GO:0007162 negative regulation of cell adhesion; GO:0008104 protein localization; GO:0009987 cellular process; GO:0010470 regulation of…	GO:0005622 intracellular; GO:0005623 cell; GO:0005737 cytoplasm; GO:0005829 cytosol; GO:0005856 cytoskeleton; GO:0005886 plasma membrane; GO:0005938 cell cortex; GO:0016020 membrane; GO:0031252 cell leading edge; GO:0043226 organelle; GO:0043228 non-membrane-bounded organelle; GO:0043229 intracellular organelle; GO:0043232 intracellular non-membrane-bounded organelle; GO:0044424 intracellular par…		PF00169	PH domain
Q86SQ0	909	S	1.853	0.0335374	Up	Pleckstrin homology-like domain family B member 2 OS=Homo sapiens OX=9606 GN=PHLDB2 PE=1 SV=2	PHLDB2	0.985342	0.000278542	98.328	2	T(0.001)T(0.001)S(0.003)S(0.006)IS(0.985)PHFS(0.001)S(0.001)AT(0.003)MGR	-1.2661	0.661	0.835		1.398	1.374		nucleus	K23794			GO:0000226 microtubule cytoskeleton organization; GO:0001952 regulation of cell-matrix adhesion; GO:0001953 negative regulation of cell-matrix adhesion; GO:0006996 organelle organization; GO:0007010 cytoskeleton organization; GO:0007017 microtubule-based process; GO:0007162 negative regulation of cell adhesion; GO:0008104 protein localization; GO:0009987 cellular process; GO:0010470 regulation of…	GO:0005622 intracellular; GO:0005623 cell; GO:0005737 cytoplasm; GO:0005829 cytosol; GO:0005856 cytoskeleton; GO:0005886 plasma membrane; GO:0005938 cell cortex; GO:0016020 membrane; GO:0031252 cell leading edge; GO:0043226 organelle; GO:0043228 non-membrane-bounded organelle; GO:0043229 intracellular organelle; GO:0043232 intracellular non-membrane-bounded organelle; GO:0044424 intracellular par…		PF00169	PH domain
Q86TC9	818	S	1.532	0.029541	Up	Myopalladin OS=Homo sapiens OX=9606 GN=MYPN PE=1 SV=2	MYPN	0.996848	5.51174e-11	191.95	2	CVS(1)PIPVS(0.997)PT(0.002)S(0.001)R	0.68466	0.634	0.763	0.986	1.303	1.2	1.148	nucleus	K22028	MYPN; myopalladin		GO:0006996 organelle organization; GO:0007010 cytoskeleton organization; GO:0007275 multicellular organism development; GO:0007507 heart development; GO:0009653 anatomical structure morphogenesis; GO:0009888 tissue development; GO:0009987 cellular process; GO:0010927 cellular component assembly involved in morphogenesis; GO:0014706 striated muscle tissue development; GO:0016043 cellular component…	GO:0005622 intracellular; GO:0005623 cell; GO:0005634 nucleus; GO:0005737 cytoplasm; GO:0030016 myofibril; GO:0030017 sarcomere; GO:0030018 Z disc; GO:0031674 I band; GO:0043226 organelle; GO:0043227 membrane-bounded organelle; GO:0043228 non-membrane-bounded organelle; GO:0043229 intracellular organelle; GO:0043231 intracellular membrane-bounded organelle; GO:0043232 intracellular non-membrane-b…	GO:0003779 actin binding; GO:0005488 binding; GO:0005515 protein binding; GO:0008092 cytoskeletal protein binding; GO:0017124 SH3 domain binding; GO:0019904 protein domain specific binding; GO:0042805 actinin binding; GO:0044877 macromolecular complex binding; GO:0051015 actin filament binding; GO:0051371 muscle alpha-actinin binding; GO:0051393 alpha-actinin binding;	PF07679	Immunoglobulin I-set domain
Q86TC9	108	S	1.528	0.00870548	Up	Myopalladin OS=Homo sapiens OX=9606 GN=MYPN PE=1 SV=2	MYPN	1	1.41788e-10	146.37	2	HS(1)PNLSFEPNFCQDNPR	1.3108	0.679	0.911	0.799	1.161	1.283	1.207	nucleus	K22028	MYPN; myopalladin		GO:0006996 organelle organization; GO:0007010 cytoskeleton organization; GO:0007275 multicellular organism development; GO:0007507 heart development; GO:0009653 anatomical structure morphogenesis; GO:0009888 tissue development; GO:0009987 cellular process; GO:0010927 cellular component assembly involved in morphogenesis; GO:0014706 striated muscle tissue development; GO:0016043 cellular component…	GO:0005622 intracellular; GO:0005623 cell; GO:0005634 nucleus; GO:0005737 cytoplasm; GO:0030016 myofibril; GO:0030017 sarcomere; GO:0030018 Z disc; GO:0031674 I band; GO:0043226 organelle; GO:0043227 membrane-bounded organelle; GO:0043228 non-membrane-bounded organelle; GO:0043229 intracellular organelle; GO:0043231 intracellular membrane-bounded organelle; GO:0043232 intracellular non-membrane-b…	GO:0003779 actin binding; GO:0005488 binding; GO:0005515 protein binding; GO:0008092 cytoskeletal protein binding; GO:0017124 SH3 domain binding; GO:0019904 protein domain specific binding; GO:0042805 actinin binding; GO:0044877 macromolecular complex binding; GO:0051015 actin filament binding; GO:0051371 muscle alpha-actinin binding; GO:0051393 alpha-actinin binding;	PF07679	Immunoglobulin I-set domain
Q86U86	498	S	4.585	0.000224054	Up	Protein polybromo-1 OS=Homo sapiens OX=9606 GN=PBRM1 PE=1 SV=1	PBRM1	0.999994	5.1369e-101	249.06	2	RDDIEDGDS(1)MISSATSDTGSAK	-0.39367	0.362	0.388	0.333	1.415	2.033	1.518	nucleus	K11757	PBRM1, PB1; protein polybromo-1	map05225 Hepatocellular carcinoma	GO:0000278 mitotic cell cycle; GO:0006325 chromatin organization; GO:0006338 chromatin remodeling; GO:0006996 organelle organization; GO:0007049 cell cycle; GO:0008285 negative regulation of cell proliferation; GO:0009987 cellular process; GO:0016043 cellular component organization; GO:0042127 regulation of cell proliferation; GO:0048519 negative regulation of biological process; GO:0048523 negat…	GO:0000228 nuclear chromosome; GO:0005622 intracellular; GO:0005623 cell; GO:0005634 nucleus; GO:0005654 nucleoplasm; GO:0005694 chromosome; GO:0031974 membrane-enclosed lumen; GO:0031981 nuclear lumen; GO:0043226 organelle; GO:0043227 membrane-bounded organelle; GO:0043228 non-membrane-bounded organelle; GO:0043229 intracellular organelle; GO:0043231 intracellular membrane-bounded organelle; GO:…	GO:0003682 chromatin binding; GO:0005488 binding;	PF00439; PF01426; PF00505	Bromodomain; BAH domain; HMG (high mobility group) box	K	KOG1827	Chromatin remodeling complex RSC, subunit RSC1/Polybromo and related proteins
[truncated: 237 more rows]
