# Supplementary material for: The Salmonella T3SS1 effector IpaJ is regulated by ItrA and inhibits the MAPK signaling pathway
Source: PLoS Pathog. 2022 Dec 7;18(12):e1011005. doi: 10.1371/journal.ppat.1011005 (PMC9728880; doi:10.1371/journal.ppat.1011005)
Supplement: S7 Table — (A) Motif analysis of phosphorylated proteins; (B) Annotation of phosphorylated motifs. (XLSX) [file ppat.1011005.s014.xlsx]

## Sheet: A
	Table S7. The motifs of phosphorylated proteins
	A. Motif analysis of phosphorylated proteins
	Motif Logo				Motif	Motif Score	Foreground		Background		Fold Increase
							Matches	Size	Matches	Size
					xxxxPx_S_PxxxKx	39.67	102	17708	327	879890	15.5
					xxxxPx_S_PxxxRx	38.09	127	17606	487	879563	13.0
					xxxxPx_S_Pxxxxx	32.00	1057	17479	6568	879076	8.1
					xxxRxx_S_PxPxxx	42.94	131	16422	448	872508	15.5
					xxxxxx_S_PxxxRR	40.58	105	16291	387	872060	14.5
					xxxxxx_S_PxKxxx	32.00	495	16186	2559	871673	10.4
					xxxxxx_S_PxRxxx	32.00	453	15691	3145	869114	8.0
					xxxRSx_S_Pxxxxx	39.15	105	15238	414	865969	14.4
					xxxxxx_S_PxxxxK	32.00	346	15133	2350	865555	8.4
					Kxxxxx_S_Pxxxxx	31.61	295	14787	2099	863205	8.2
					xxxxxx_S_PxxxxR	28.62	311	14492	2454	861106	7.5
					xxxxxK_S_Pxxxxx	29.34	219	14181	1594	858652	8.3
					xxxRxx_S_Pxxxxx	28.04	224	13962	1744	857058	7.9
					xxxxxx_S_PxxxRx	26.88	239	13738	2009	855314	7.4
					xxxxxR_S_Pxxxxx	26.92	216	13499	1823	853305	7.5
					xxxxxx_S_PxxKxx	25.69	179	13283	1534	851482	7.5
					xxxRRx_S_xSxxxx	43.92	100	13104	554	849948	11.7
					xLxRSx_S_xxxxxx	42.98	97	13004	571	849394	11.1
					xxxxxx_S_DDExxx	45.89	115	12907	351	848823	21.5
					xxxxxx_S_PxxSxx	26.54	409	12792	4311	848472	6.3
					xRxRxx_S_xDxxxx	39.16	55	12383	251	844161	14.9
					xxxxxx_S_DxExEx	41.85	127	12328	525	843910	16.6
					xRxRxx_S_xxSxxx	40.23	80	12201	516	843385	10.7
					xxxRRx_S_xxxxxx	32.00	372	12121	3249	842869	8.0
					xxxxxx_S_EEExxx	48.00	155	11749	1054	839620	10.5
					xxxxxx_S_DxEExx	48.00	84	11594	410	838566	14.8
					xxKxxx_S_Pxxxxx	24.38	135	11510	1217	838156	8.1
					xxxxxx_S_ExEExx	48.00	91	11375	580	836939	11.5
					xKxxxx_S_Pxxxxx	24.10	126	11284	1160	836359	8.1
					xxxRxx_S_xSxxDx	39.77	48	11158	275	835199	13.1
					xxxRSx_S_xxxxxx	32.00	334	11110	4806	834924	5.2
					xxxxxx_S_DEExxx	41.13	84	10776	395	830118	16.4
					xRxxxx_S_Pxxxxx	24.77	149	10692	1453	829723	8.0
					xxxxxx_S_DSExxx	43.81	55	10543	425	828270	10.2
					xxxRxx_S_xSxxxx	32.00	242	10488	3865	827845	4.9
					xxxxRx_S_Pxxxxx	24.98	148	10246	1488	823980	8.0
					xxxxxx_S_ExExEx	42.75	59	10098	456	822492	10.5
					xxxxxD_S_ExExxx	40.34	49	10039	287	822036	14.0
					xxxxxx_S_xDEExx	40.06	37	9990	283	821749	10.8
					xxxxxx_S_PxSxxx	32.00	195	9953	3023	821466	5.3
					xxxxxx_S_DxEDxx	41.82	31	9758	163	818443	16.0
					RxxSxx_S_xxxxxx	32.00	210	9727	5404	818280	3.3
					xxxxxx_S_xEEExx	38.13	52	9517	611	812876	7.3
					xxxxxx_S_GDExxx	38.30	29	9465	165	812265	15.1
					xxxxxx_S_DEDxxx	45.45	61	9436	335	812100	15.7
					xxxxxx_S_DxExxx	32.00	147	9375	1947	811765	6.5
					xxxxxR_S_xSPxxx	38.28	31	9228	401	809818	6.8
					xxxxSx_S_Pxxxxx	32.00	204	9197	2750	809417	6.5
					xxxxxx_S_DSDxxx	46.83	60	8993	467	806667	11.5
					xxxxxx_S_xEDDxx	38.44	30	8933	206	806200	13.1
					xxxRKx_S_xxxxxx	32.00	176	8903	2434	805994	6.5
					xxxxxx_S_xEDExx	38.31	37	8727	335	803560	10.2
					xxxRxx_S_xExxxx	32.00	147	8690	2513	803225	5.4
					xxxxxx_S_xSExxx	32.00	149	8543	4985	800712	2.8
					xxxxxx_S_DDDxxx	48.00	64	8394	252	795727	24.1
					xxxxxx_S_Pxxxxx	16.00	961	8330	18353	795475	5.0
					xxxxxx_S_xxSDxE	44.68	46	7369	496	777122	9.8
					xxxRxx_S_xDSxxx	42.08	26	7323	183	776626	15.1
					xxxxRx_S_xxSxxx	32.00	124	7297	3978	776443	3.3
					xxxxxx_S_xPxSPx	44.32	65	7173	800	772465	8.7
					xxxxxD_S_DExxxx	38.49	22	7108	149	771665	16.0
					xxxxxx_S_xxDxEx	32.00	141	7086	2946	771516	5.2
					xxxxxx_S_EDExxx	38.35	36	6945	293	768570	13.6
					xxxxxD_S_xEExxx	37.79	23	6909	205	768277	12.5
					xxxxxx_S_xEDxxx	27.14	94	6886	2618	768072	4.0
					xxxRTx_S_xxxxxx	31.51	124	6792	2015	765454	6.9
					xxxxxD_S_xDxxxx	32.00	107	6668	2171	763439	5.6
					xxxxxx_S_xEExxx	27.34	126	6561	4090	761268	3.6
					xxxxxx_S_xxSExE	38.20	39	6435	550	757178	8.3
					xxxxSx_S_xDxxxx	26.38	89	6396	3760	756628	2.8
					xxxxxx_S_xxDExx	29.98	74	6307	1967	752868	4.5
					xxxxxx_S_SPxxxx	32.00	194	6233	7185	750901	3.3
					xxxxRx_S_xSxxxx	32.00	98	6039	3227	743716	3.7
					xRxRxx_S_xxxxxx	26.50	83	5941	1535	740489	6.7
					xxxxxG_S_xDxxxx	26.53	63	5858	2194	738954	3.6
					xxxRxx_S_xGxxxx	32.00	73	5795	1941	736760	4.8
					xxxxxx_S_ExDxxx	29.30	65	5722	1901	734819	4.4
					xxxxxx_S_xExExx	23.06	79	5657	3033	732918	3.4
					xxxxxx_S_xDExxx	25.65	54	5578	1489	729885	4.7
					xxxxxx_S_DxxxxE	24.95	60	5524	2246	728396	3.5
					xxxxxx_S_DxxxEx	25.69	57	5464	1947	726150	3.9
					xxxKRx_S_xxxxxx	32.00	92	5407	1908	724203	6.5
					xxxxxx_S_xGEExx	33.41	23	5315	262	722295	11.9
					xxxxxD_S_Dxxxxx	29.75	64	5292	1552	722033	5.6
					xxxxxx_S_ExExxx	29.47	73	5228	2558	720481	3.9
					xxxxSx_S_xExxxx	22.21	80	5155	3625	717923	3.1
					xxxRxx_S_xDxxxx	27.08	56	5075	952	714298	8.3
					xxxxxx_S_xSPxxx	32.00	115	5019	5126	713346	3.2
					xxxRxx_S_xxSxxx	27.12	54	4904	1956	708220	4.0
					xxxxxx_S_ExGxxx	25.38	68	4850	2982	706264	3.3
					xxRxxx_S_Fxxxxx	23.76	43	4782	1477	703282	4.3
					xxxRxx_S_xxExxx	28.44	46	4739	1198	701805	5.7
					xxxxxD_S_xxExxx	22.97	48	4693	1751	700607	4.1
					xxxxxx_S_xxxDxD	26.42	58	4645	1946	698856	4.5
					xxxxxx_S_DxxxDx	22.67	39	4587	1414	696910	4.2
					xxxxxx_S_xExxxx	16.00	352	4548	32103	695496	1.7
					RxxRxx_S_xxxxxx	24.36	37	4196	1160	663393	5.0
					xxxxxx_S_DxDxxx	24.79	39	4159	1106	662233	5.6
					xxxxRH_S_xxxxxx	22.71	28	4120	747	661127	6.0
					xxxKxx_S_xDxxxx	22.88	40	4092	1345	660380	4.8
					xxxRxD_S_xxxxxx	22.92	24	4052	653	659035	6.0
					xxxxRx_S_xxxxxx	16.00	274	4028	24118	658382	1.9
					xxxRxx_S_xPxxxx	22.33	42	3754	1269	634264	5.6
					xxxDxx_S_xxSxxx	26.33	68	3712	3440	632995	3.4
					xxRxSx_S_xxxxxx	23.17	57	3644	3202	629555	3.1
					xxxRxx_S_xTxxxx	22.05	34	3587	1070	626353	5.5
					xRxxxx_S_xSxxxx	24.10	60	3553	3279	625283	3.2
					xxxxxx_S_xDxxxx	16.00	226	3493	22156	622004	1.8
					xxxxxG_S_xxxxxx	15.92	362	3267	42622	599848	1.6
					xxxxxD_S_xxxxxx	16.00	239	2905	25680	557226	1.8
					xLxKxx_S_xxxxxx	23.15	59	2666	3370	531546	3.5
					xxxRxx_S_xxxxxx	15.94	131	2607	11885	528176	2.2
					xxxxxH_S_xxxxxx	16.00	159	2476	16148	516291	2.1
					xxxxSx_S_xxxxxx	14.09	365	2317	52654	500143	1.5
					xxxxxx_S_xxExxx	12.28	186	1952	24524	447489	1.7
					xxxxxR_S_xSxxxx	19.84	40	1766	2568	422965	3.7
					DxxSxx_S_xxxxxx	20.06	35	1726	1974	420397	4.3
					xxxDxE_S_xxxxxx	16.01	26	1691	1303	418423	4.9
					xxxxxx_S_xxSxxx	9.83	266	1665	45291	417120	1.5
					xxxxxx_S_xxxSPx	15.24	36	1399	2476	371829	3.9
					xxxxxx_S_xxGSxx	13.69	39	1363	2891	369353	3.7
					xxxxxx_S_xKKxxx	13.57	32	1324	2119	366462	4.2
					xxxxxx_S_xxRxxx	6.58	133	1292	23853	364343	1.6
					xxxKxx_S_xxxxxx	8.05	110	1159	18234	340490	1.8
					xxxxxx_S_Dxxxxx	7.03	74	1049	11720	322256	1.9
					xxxxxx_S_Exxxxx	7.59	98	975	17356	310536	1.8
					Rxxxxx_S_xxxxxx	6.09	72	877	13068	293180	1.8
					xxxxPx_T_PPxxxx	39.62	72	2375	499	562022	34.1
					xxxxPx_T_Pxxxxx	32.00	249	2303	3831	561523	15.8
					xxxxxx_T_PPxxxx	32.00	214	2054	2715	557692	21.4
					xxxxxx_T_PxKxxx	32.00	125	1840	1551	554977	24.3
					xxxxxx_T_PTxxxx	23.86	83	1715	1953	553426	13.7
					xxxxxK_T_PExxxx	32.32	23	1632	153	551473	50.8
					xxxxxx_T_PxRxxx	22.05	56	1609	1398	551320	13.7
					xxxRxx_T_Pxxxxx	22.80	56	1553	1402	549922	14.1
					xxxxxx_T_Pxxxxx	16.00	437	1497	24679	548520	6.5
					xxxRxx_T_xExPxx	42.23	64	1060	1627	523841	19.4
					xxxxxD_T_DxExxx	39.76	21	996	141	522214	78.1
					xxxxxx_T_SPxxxx	32.00	73	975	3673	522073	10.6
					xxxRxx_T_xSxxxx	29.20	35	902	2218	518400	9.1
					xxxxxx_T_DxExxx	32.00	54	867	1930	516182	16.7
					xxxRRx_T_xxxxxx	23.92	25	813	1576	514252	10.0
					xxxxSP_T_xxxxxx	26.23	35	788	3151	512676	7.2
					xxxxxD_T_xDxxxx	23.78	21	753	1239	509525	11.5
					xxxRxx_T_xxxxxx	11.60	76	732	21749	508286	2.4
					xxxxxx_T_DxDxxx	20.40	22	656	1559	486537	10.5
					xxxxxx_T_xSPxxx	20.95	30	634	3126	484978	7.3
					xxxxxx_T_xExxxx	10.67	91	604	34501	481852	2.1
					xxxxxx_T_xDxxxx	9.15	59	513	21347	447351	2.4
					xxxxxx_T_xPxxxx	9.85	67	454	26965	426004	2.3
					xxxxxx_T_xSxxEx	16.97	21	387	2771	399039	7.8
					xxxxxD_T_xxxxxx	8.27	45	366	18575	396268	2.6
					xxxxxx_T_Sxxxxx	6.16	59	321	35842	377693	1.9

## Sheet: B
B. Annotation of phosphorylated motifs
Protein accession	Position	Amino acid	Motif logo
A0A0B4J2F2	435	S	xxxxPx_S_Pxxxxx
A0A0B4J2F2	437	S	xxxxSx_S_xxxxxx
A0A0B4J2F2	534	S	xxxxxx_S_PxRxxx
A0A1B0GTH6	245	S	RxxSxx_S_xxxxxx
A0AVK6	102	S	xxxxxx_S_GDExxx
A0AVK6	71	S	xxxxxx_S_PxxxxR
A0FGR8	755	S	xxxxxx_S_xxSxxx
A0FGR8	758	S	xxxxxx_S_xxSxxx
A0FGR8	691	S	xxxxxx_S_xSPxxx
A0FGR8	693	S	Kxxxxx_S_Pxxxxx
A0FGR8	738	S	xLxRSx_S_xxxxxx
A0FGR8	739	S	xxRxSx_S_xxxxxx
A0FGR8	743	S	xxxxxx_S_Pxxxxx
A0FGR8	748	S	xxxxxx_S_xxExxx
A0FGR9	697	S	xxxxPx_S_PxxxKx
A0JLT2	226	S	Kxxxxx_S_Pxxxxx
A0JNW5	414	S	xxxxxx_S_PxKxxx
A0JNW5	418	S	xxxxPx_S_Pxxxxx
A0JNW5	922	S	xxxRxx_S_xTxxxx
A0MZ66	619	S	xxxxxx_S_xExxxx
A0MZ66	494	S	xxxxSx_S_Pxxxxx
A0MZ66	249	S	xxxKRx_S_xxxxxx
A0MZ66	506	S	xxxxSx_S_xxxxxx
A0MZ66	534	S	xxxxSx_S_Pxxxxx
A1A4S6	643	S	xxxxxx_S_Pxxxxx
A1A4S6	589	S	xxxxxx_S_xSPxxx
A1A4S6	591	S	xxxxSx_S_Pxxxxx
A1L020	338	S	xxxRxx_S_xGxxxx
A1L170	222	S	xxxRRx_S_xxxxxx
A1L170	223	S	xxxxxx_S_PxxxxR
A1L170	249	S	xxxxxx_S_PxxxxR
A1L170	18	S	xxxxSx_S_xxxxxx
A1L390	576	S	xxxxxx_S_xEEExx
A1L390	577	S	xxxxxx_S_EEExxx
A1L390	962	S	xxxxxK_S_Pxxxxx
A1L390	759	S	xxxRxx_S_xPxxxx
A1L390	614	S	RxxSxx_S_xxxxxx
A1L390	1154	S	xKxxxx_S_Pxxxxx
A1L390	1169	S	xxxxPx_S_Pxxxxx
A1L390	76	S	xxxxPx_S_PxxxRx
A1L390	827	S	xxxxxx_S_PxKxxx
A1L390	1000	S	xxxxxx_S_PxKxxx
A1L390	1037	S	xxxxxR_S_Pxxxxx
A1L390	1040	S	xxxxPx_S_Pxxxxx
A1L390	741	S	xxxRRx_S_xSxxxx
A1L390	1079	S	xxxxxR_S_xSxxxx
A1L390	1081	S	xxxRSx_S_xxxxxx
A1L390	631	S	Kxxxxx_S_Pxxxxx
A1L390	640	S	xxxRSx_S_xxxxxx
A1L390	643	S	RxxSxx_S_xxxxxx
A1L390	647	S	xxxxxx_S_ExGxxx
A1X283	291	S	xxxxPx_S_Pxxxxx
A2A2Y4	416	S	xxxxxx_S_PxKxxx
A2A2Y4	429	S	xxxxxx_S_EEExxx
A2A2Y4	24	S	xxxRSx_S_xxxxxx
A2A2Y4	27	S	RxxSxx_S_xxxxxx
A2A3K4	438	S	xxxxPx_S_Pxxxxx
A2A3K4	392	S	xxxRRx_S_xSxxxx
A2AJT9	78	S	xxxxxx_S_PxxxxR
A2AJT9	80	S	xxxRSx_S_Pxxxxx
A2AJT9	15	S	xxxxxR_S_xSPxxx
A2AJT9	17	S	xxxRxx_S_PxPxxx
A2AJT9	31	S	xxxxRH_S_xxxxxx
A2AJT9	402	S	xxxxxx_S_PxxxxK
A2AJT9	192	S	xxxRRx_S_xxxxxx
A2AJT9	139	S	Kxxxxx_S_Pxxxxx
A2RRD8	452	S	xxxxxx_S_PxxxxR
A2RRP1	473	S	xxxxxx_S_DSDxxx
A2RRP1	475	S	xxxxxx_S_DxExxx
A2RU67	62	S	xxxxxx_S_DxExxx
A2VDJ0	1093	S	xxxxxx_S_Exxxxx
A3KN83	794	S	xxxKxx_S_xDxxxx
A3KN83	214	S	xxxRSx_S_Pxxxxx
A4D1P6	256	S	xxxxSx_S_Pxxxxx
A4D1S0	177	S	xxxRxx_S_xGxxxx
A4D1S0	204	S	xxxxRx_S_Pxxxxx
A4D1S0	215	S	xxxxPx_S_PxxxRx
A4D1S0	143	S	xxxxxx_S_PxxxxR
A4D1S0	158	S	xxxxPx_S_PxxxRx
A4FU69	359	S	xxxxxx_S_Exxxxx
A5YKK6	1061	S	xxxxxx_S_xKKxxx
A6H8Y1	1883	S	xxxxxx_S_DxExEx
A6H8Y1	2044	S	xxxxxx_S_Pxxxxx
A6NCL7	405	S	xxxRKx_S_xxxxxx
A6NCL7	416	S	xxxRRx_S_xxxxxx
A6ND36	356	S	xxxxxx_S_xDExxx
A6ND36	634	S	xxxRRx_S_xxxxxx
A6ND36	610	S	xxxRRx_S_xxxxxx
A6ND36	614	S	xxxxxx_S_xSExxx
A6NDB9	143	S	xxxKRx_S_xxxxxx
A6NDB9	155	S	xxxxPx_S_PxxxRx
A6NDB9	420	S	xxxxxx_S_PxxxxK
A6NDB9	375	S	xxxxxx_S_Pxxxxx
A6NDB9	124	S	xxxRxx_S_xSxxxx
A6NDB9	303	S	xxxxxx_S_PxxxxR
A6NFI3	10	S	xxxxPx_S_Pxxxxx
A6NFI3	112	S	xxxxxx_S_PxxxxK
A6NFI3	540	S	xxxxxx_S_ExGxxx
A6NGB9	149	S	xxxxPx_S_Pxxxxx
A6NGC4	235	S	xxxxPx_S_PxxxKx
A6NHR9	1974	S	xxxxRx_S_Pxxxxx
A6NHR9	293	S	xxxRxx_S_xSxxxx
A6NI28	587	S	xxxxxx_S_xxGSxx
A6NKD9	216	S	xxxxxx_S_Pxxxxx
A6NKD9	246	S	xxxxRx_S_xxxxxx
A6NKF1	402	S	xxxxPx_S_Pxxxxx
A6NM28	203	S	xxxRxx_S_xExxxx
A6NM28	175	S	xxxxxx_S_xExxxx
A6NM28	400	S	xxxxxx_S_PxRxxx
A7E2V4	1267	S	xxxxSx_S_xxxxxx
A7E2V4	1130	S	xxxxxx_S_PxRxxx
A7E2V4	1155	S	xxxxxx_S_SPxxxx
A7E2V4	1156	S	xxxxxx_S_PxxxRR
A7E2V4	48	S	xxxRKx_S_xxxxxx
A7E2V4	53	S	xxxxPx_S_Pxxxxx
A7E2V4	1092	S	xxxxPx_S_Pxxxxx
A7E2V4	567	S	xxxRRx_S_xxxxxx
A7KAX9	856	S	xxxxPx_S_PxxxKx
A7KAX9	1203	S	xxxxxx_S_PxRxxx
A7KAX9	706	S	xxxxxx_S_xExxxx
A7KAX9	709	S	xxxxxx_S_xxSxxx
A7KAX9	892	S	xxxxxx_S_PxxxxK
A7MCY6	504	S	xxxxPx_S_Pxxxxx
A7MCY6	385	S	xxxxxR_S_Pxxxxx
A7MCY6	388	S	xxxxPx_S_Pxxxxx
A8CG34	674	S	xxxxxx_S_PxxKxx
A8CG34	355	S	xxxxxx_S_xxSxxx
A8CG34	358	S	xxxxxx_S_xDxxxx
A8CG34	322	S	xRxRxx_S_xxSxxx
A8CG34	323	S	xRxxxx_S_xSxxxx
A8CG34	325	S	RxxSxx_S_xxxxxx
A8CG34	328	S	xxxxxH_S_xxxxxx
A8CG34	246	S	xxxxxx_S_PxxxRx
A8CG34	411	S	xxxxxx_S_SPxxxx
A8CG34	412	S	xxxxxx_S_PxxSxx
A8CG34	81	S	xxRxxx_S_Fxxxxx
A8CG34	275	S	xxxxxx_S_PxSxxx
A8CG34	2	S	xxxxxx_S_Pxxxxx
A8CG34	935	S	xxxxxK_S_Pxxxxx
A8CG34	373	S	RxxSxx_S_xxxxxx
A8CG34	95	S	xxxxxx_S_PxxKxx
A8K855	200	S	xxxxxx_S_PxRxxx
A8K855	212	S	xxxxxx_S_PxxxxK
A8MPP1	204	S	xxxxxx_S_DEExxx
A8MQB3	58	S	xxxxxx_S_PxxxRx
A8MV81	8	S	xxxxxx_S_xDExxx
A8MVW0	789	S	xxxRRx_S_xxxxxx
A8MW92	584	S	xxxxxx_S_DxEDxx
P62308	66	S	xxxRxx_S_xxxxxx
B2RTY4	2464	S	xxxRxx_S_xxExxx
B2RTY4	1223	S	xxxRxx_S_xDxxxx
B2RTY4	1230	S	xxxxxx_S_PxKxxx
B2RTY4	2294	S	xxxxPx_S_PxxxRx
B2RTY4	1299	S	xxxxxx_S_PxxxRR
Q99613	9	S	xxxxxx_S_DxExEx
Q99613	11	S	xxxxxD_S_ExExxx
Q99613	166	S	xxxxxx_S_xDExxx
Q99613	178	S	xxxxxD_S_xxxxxx
Q99613	181	S	xxxxxG_S_xDxxxx
Q99613	182	S	xxxxxx_S_DEDxxx
Q99613	39	S	xxxxxx_S_ExEExx
B7ZBB8	166	S	xxxRxx_S_xPxxxx
B7ZBB8	84	S	xxxRxx_S_xSxxxx
B7ZBB8	86	S	xxxRSx_S_xxxxxx
C9J069	856	S	xxxxxx_S_PxRxxx
C9JH25	533	S	xxxxxG_S_xxxxxx
C9JI98	175	S	xxxxxG_S_xxxxxx
C9JLW8	21	S	xxxxPx_S_Pxxxxx
Q01628	10	S	xxxxxx_S_PxxSxx
C9JR72	38	S	xxxxxx_S_xxRxxx
Q13765	166	S	xxxxxx_S_EEExxx
E9PB15	157	S	xxxxxD_S_Dxxxxx
E9PB15	159	S	xxxxxD_S_xDxxxx
O00116	65	S	xxxRxx_S_xxxxxx
O00139	586	S	xxxxxx_S_PxRxxx
O00141	397	S	xxxxxx_S_xxxSPx
O00141	401	S	xxxxxK_S_Pxxxxx
O00141	74	S	xxxxxx_S_PxxSxx
O00148	37	S	xxxxxG_S_xxxxxx
O00148	40	S	xxxxxx_S_xxSxxx
O00151	130	S	xxxxxx_S_PxxSxx
O00151	90	S	xxxxxx_S_Pxxxxx
O00159	408	S	xxKxxx_S_Pxxxxx
O00161	20	S	xxxxxx_S_xExxxx
O00161	23	S	xxxxxx_S_xxRxxx
O00161	110	S	xxxxxx_S_Pxxxxx
O00170	159	S	xxxxxx_S_Pxxxxx
O00178	44	S	xxxxxD_S_Dxxxxx
O00178	47	S	xxxxxx_S_ExGxxx
O00178	580	S	xxxxxx_S_PxxSxx
O00178	12	S	xRxxxx_S_Pxxxxx
O00178	24	S	xxxxxx_S_SPxxxx
O00178	25	S	xxxxPx_S_PxxxRx
O00192	606	S	xxxxxG_S_xxxxxx
O00193	17	S	xxxRSx_S_Pxxxxx
O00203	276	S	xxxxxx_S_DDDxxx
O00203	609	S	xxxxxx_S_PxKxxx
O00213	347	S	xxxxSx_S_Pxxxxx
O00213	205	S	xRxxxx_S_xSxxxx
O00220	463	S	xxxxxG_S_xxxxxx
O00220	466	S	xxxxxx_S_xExxxx
O00221	157	S	xxxxxD_S_xxExxx
O00221	183	S	xxxxxx_S_Pxxxxx
O00231	14	S	xxxRxx_S_xxSxxx
O00255	492	S	xxxRRx_S_xxxxxx
O00257	415	S	xRxRxx_S_xxxxxx
O00257	467	S	xxxxxx_S_xxDExx
O00257	291	S	xxxxxx_S_PxxxxR
O00257	434	S	xxxRSx_S_xxxxxx
O00257	442	S	xxxxxx_S_PxxxRx
O00264	181	S	xxxxxx_S_DxEExx
O00264	190	S	xxxKxx_S_xxxxxx
O00264	57	S	xxxxxx_S_DDDxxx
O00267	666	S	xxxxPx_S_Pxxxxx
O00267	671	S	xxxRxx_S_Pxxxxx
O00267	32	S	xxxxRx_S_xxxxxx
O00267	36	S	xxxxxx_S_ExEExx
O00268	543	S	xxxxxR_S_Pxxxxx
O00273	315	S	xxxxxx_S_Pxxxxx
O00273	28	S	xxxRxx_S_xExxxx
O00299	156	S	xxxxxx_S_xEDExx
O00303	258	S	xxxxxx_S_PxRxxx
O00308	211	S	xxxxxx_S_PxxxxR
O00358	308	S	xxxxPx_S_Pxxxxx
O00400	10	S	xxxxxD_S_xxxxxx
O00400	22	S	xxxxSx_S_xDxxxx
O00401	430	S	xxxRxx_S_xSxxDx
O00410	827	S	xxxxxx_S_xxDExx
O00418	27	S	xxxxxD_S_Dxxxxx
O00418	31	S	xxxxxx_S_DDExxx
O00418	462	S	xRxxxx_S_xSxxxx
O00418	445	S	xxxxxx_S_xxRxxx
O00418	470	S	xxxxxx_S_DEDxxx
O00418	474	S	xxxDxx_S_xxSxxx
O00418	477	S	xxxxxG_S_xxxxxx
O00418	18	S	xxxxxx_S_Pxxxxx
O00418	70	S	xxxxRx_S_xSxxxx
O00418	74	S	xxxxxx_S_PxxSxx
O00423	113	S	xxxxxx_S_PxxxxK
O00429	616	S	xxxxPx_S_Pxxxxx
O00443	108	S	xxxxxx_S_xExxxx
O00443	1553	S	xxxxSx_S_Pxxxxx
O00443	327	S	Rxxxxx_S_xxxxxx
O00443	338	S	xxxRSx_S_xxxxxx
O00443	1084	S	xxxRxx_S_xxxxxx
O00443	259	S	xxxxxx_S_PxSxxx
O00459	263	S	xxxxPx_S_Pxxxxx
O00461	538	S	xxxxxx_S_ExDxxx
O00470	196	S	xxxxxx_S_DSExxx
O00472	503	S	xxxxxx_S_PxxSxx
O00487	224	S	xxxxxx_S_xxExxx
O00499	296	S	xxxxxK_S_Pxxxxx
O00499	298	S	Kxxxxx_S_Pxxxxx
O00499	303	S	xxxxxx_S_Pxxxxx
O00499	331	S	xxxxPx_S_PxxxRx
O00505	56	S	xxxxxx_S_xEDxxx
O00505	60	S	xxxxxD_S_Dxxxxx
O00512	687	S	xxxxPx_S_Pxxxxx
O00512	278	S	xxxxxx_S_PxxxxK
O00512	104	S	xRxRxx_S_xDxxxx
O00522	276	S	xxxRSx_S_xxxxxx
O00541	307	S	xxxxxx_S_xxExxx
O00559	36	S	xRxRxx_S_xDxxxx
O00560	87	S	xxxxRx_S_xxxxxx
O00562	593	S	xxxRRx_S_xxxxxx
O00562	600	S	xxxxxx_S_Pxxxxx
O00562	300	S	xxxxxx_S_PxxSxx
O00566	61	S	xxxxxx_S_PxxKxx
O00566	242	S	xxxxxx_S_DEDxxx
O00566	163	S	Kxxxxx_S_Pxxxxx
O00566	167	S	xxxxxx_S_DEDxxx
O00566	171	S	xxxxxD_S_Dxxxxx
O00567	519	S	xxxxxx_S_xDxxxx
O00567	520	S	xxxxxx_S_DxEExx
O00567	314	S	xxxxxG_S_xxxxxx
O00567	513	S	xxxxxx_S_xEExxx
O00571	71	S	xxxxxx_S_xxSxxx
O00571	74	S	xxxxxG_S_xxxxxx
O00571	594	S	xxxxRx_S_xxxxxx
O00571	82	S	xxxRxx_S_xxxxxx
O00571	83	S	xxRxxx_S_Fxxxxx
O00571	102	S	xxxxxx_S_DxDxxx
O00571	611	S	xxxxSx_S_xxxxxx
O00571	612	S	xxxxSx_S_xxxxxx
O00592	520	S	xxxxxx_S_Exxxxx
O00629	60	S	xxxxxD_S_Dxxxxx
O00712	312	S	xxxxxx_S_PxxxxK
O00712	328	S	xxxxxx_S_PxxSxx
O00712	332	S	xxxxxx_S_SPxxxx
O00712	333	S	xxxxxx_S_PxxSxx
O00712	264	S	xLxRSx_S_xxxxxx
O00712	284	S	xxxxxx_S_Pxxxxx
O00712	292	S	xxxxxx_S_PxSxxx
O00712	295	S	xxxxPx_S_Pxxxxx
O00750	85	S	xxxRxx_S_xSxxxx
O00750	155	S	xxxxxx_S_Pxxxxx
O00750	308	S	xxxRRx_S_xxxxxx
O00764	285	S	xxxxRx_S_Pxxxxx
O00767	198	S	xxxxxG_S_xxxxxx
O14495	297	S	xxKxxx_S_Pxxxxx
O14497	363	S	xxxxPx_S_Pxxxxx
O14497	1751	S	xxxxRx_S_xxSxxx
O14497	1604	S	xxxxxK_S_Pxxxxx
O14497	1755	S	xxxxxx_S_Pxxxxx
O14523	662	S	xxxxSx_S_xDxxxx
O14523	59	S	xxxxxG_S_xxxxxx
O14523	464	S	xxxxxx_S_PxRxxx
O14523	468	S	xxxxxx_S_PxKxxx
O14523	470	S	xxxRSx_S_xxxxxx
O14523	613	S	xxxxxx_S_xxDxEx
O14523	619	S	xxxxxx_S_ExGxxx
O14523	374	S	xxxxxx_S_PxRxxx
O14524	368	S	xxxxxx_S_PxxSxx
O14526	585	S	xxxRxx_S_PxPxxx
O14544	70	S	xxxRSx_S_xxxxxx
O14545	325	S	xxxxxx_S_xSPxxx
O14545	327	S	xxxxSx_S_Pxxxxx
O14545	430	S	Rxxxxx_S_xxxxxx
O14545	409	S	xxxRxD_S_xxxxxx
O14545	415	S	xxxxxx_S_PxxxRR
O14545	480	S	xxxxPx_S_PxxxKx
O14545	470	S	xLxRSx_S_xxxxxx
O14576	179	S	xxxxxx_S_xEDExx
O14578	1971	S	xxxxxx_S_PxRxxx
O14578	582	S	xxxRRx_S_xxxxxx
O14578	440	S	xxxxxx_S_PxKxxx
O14578	1322	S	xxxxxR_S_Pxxxxx
O14578	1939	S	xxxxxx_S_SPxxxx
O14578	1940	S	xKxxxx_S_Pxxxxx
O14579	13	S	xxxxxx_S_xExxxx
O14579	99	S	xxxRRx_S_xxxxxx
O14595	5	S	xxxxxG_S_xxxxxx
O14613	141	S	xxxxxx_S_Pxxxxx
O14617	658	S	xxxxxx_S_xxDxEx
O14617	827	S	xxxxxx_S_xSPxxx
O14617	829	S	xxxxxx_S_PxKxxx
O14639	706	S	RxxRxx_S_xxxxxx
O14639	586	S	xxxKRx_S_xxxxxx
O14639	587	S	xxxRRx_S_xxxxxx
O14639	452	S	xxxRSx_S_xxxxxx
O14639	455	S	RxxSxx_S_xxxxxx
O14639	431	S	xxxRxx_S_PxPxxx
O14639	435	S	xxxxxx_S_xExxxx
O14640	600	S	xxxxxx_S_xSExxx
O14640	51	S	xxxxxx_S_xDxxxx
O14641	211	S	xxxxxx_S_DEExxx
O14641	170	S	xRxRxx_S_xxxxxx
O14646	1677	S	xxxxPx_S_PxxxRx
O14646	1385	S	xRxxxx_S_xSxxxx
O14646	215	S	xxxxxD_S_xEExxx
O14646	216	S	xxxxxx_S_xEDDxx
O14646	1096	S	xxxRRx_S_xSxxxx
O14646	1098	S	xxxxxx_S_DSDxxx
O14646	1100	S	xxxxxx_S_DxxxEx
O14646	1102	S	xxxxxx_S_xSExxx
O14646	1689	S	xxxxxR_S_Pxxxxx
O14646	1683	S	xxxxxx_S_PxxxRx
O14646	1687	S	xxxxxx_S_xSPxxx
O14646	90	S	xxxxxx_S_Pxxxxx
O14647	1386	S	xxxxxx_S_PxKxxx
O14647	129	S	xxxxxx_S_xxSxxx
O14647	130	S	xxxxxx_S_xSExxx
O14647	132	S	xxxxxx_S_ExGxxx
O14647	207	S	xxxxxD_S_xDxxxx
O14647	208	S	xxxxxx_S_DEDxxx
O14647	1364	S	xxxxxx_S_SPxxxx
O14647	1365	S	xxxxxx_S_PxxSxx
O14647	242	S	xxxxxD_S_xDxxxx
O14647	1789	S	xxxxPx_S_PxxxKx
O14647	1745	S	xxxRRx_S_xxxxxx
O14647	1728	S	xxxRRx_S_xxxxxx
O14647	1795	S	xxxxxK_S_Pxxxxx
O14647	1801	S	xxxxxK_S_Pxxxxx
O14647	1807	S	xxxxxR_S_Pxxxxx
O14662	35	S	xxxxxx_S_PxxxRx
O14668	164	S	xxxxRx_S_xxxxxx
O14672	740	S	xxxxRx_S_xxxxxx
O14681	326	S	xxxxxx_S_PxxSxx
O14681	330	S	xxxxxx_S_PxKxxx
O14683	14	S	xLxKxx_S_xxxxxx
O14686	4738	S	xxxRxx_S_Pxxxxx
O14686	2274	S	xxxxxx_S_Pxxxxx
O14686	3199	S	xxxxxx_S_PxSxxx
O14686	373	S	xxxxRx_S_Pxxxxx
O14686	1834	S	xxxDxE_S_xxxxxx
O14686	4849	S	Kxxxxx_S_Pxxxxx
O14686	1151	S	xxxxxx_S_Pxxxxx
O14686	3130	S	xxxRxx_S_Pxxxxx
O14686	4822	S	xxxxPx_S_Pxxxxx
O14686	2295	S	xxxxxx_S_SPxxxx
O14686	1671	S	xxxxPx_S_Pxxxxx
O14686	654	S	xxxxRx_S_Pxxxxx
O14686	468	S	xxxxRx_S_Pxxxxx
O14686	477	S	xxxxPx_S_Pxxxxx
O14686	1606	S	xxxxxx_S_PxxxRR
O14686	4359	S	xxxxRx_S_Pxxxxx
O14686	1180	S	xxxxxx_S_Pxxxxx
O14686	2640	S	xxxxxx_S_PxxxRx
O14713	11	S	xxxRxx_S_xSxxxx
O14730	125	S	xxxxxx_S_xxSExE
O14730	127	S	xxxxxx_S_xEDExx
O14730	128	S	xxxxxx_S_EDExxx
O14730	8	S	xxxxxx_S_Pxxxxx
O14733	35	S	xxxxxx_S_PxRxxx
O14733	61	S	xxxxxx_S_Pxxxxx
O14737	119	S	xxxxxx_S_DEDxxx
O14745	280	S	xxxxxx_S_Pxxxxx
O14745	288	S	xxxxxR_S_xSxxxx
O14745	290	S	xLxRSx_S_xxxxxx
O14745	291	S	xxxxxx_S_DxxxEx
O14745	294	S	xxxxxx_S_xExxxx
O14745	299	S	xxxxxx_S_xDxxxx
O14757	301	S	xxxxxx_S_PxxSxx
O14757	280	S	xRxRxx_S_xxxxxx
O14757	286	S	xxxxxx_S_PxxxxK
O14757	317	S	xxxxSx_S_xxxxxx
O14772	576	S	xxxxxx_S_xEExxx
O14776	834	S	xxxxSx_S_xxxxxx
O14776	638	S	xxxxxD_S_ExExxx
O14776	853	S	xxxxxx_S_ExExEx
O14777	69	S	xxxxRx_S_xxxxxx
O14777	77	S	xxxxSx_S_xxxxxx
O14787	355	S	xxxxxG_S_xDxxxx
O14795	254	S	xxxxxx_S_PxxxxR
O14795	176	S	xxxxxx_S_xEDxxx
O14802	24	S	xxxxxK_S_Pxxxxx
O14818	11	S	xxxxxx_S_Pxxxxx
O14828	32	S	xxxxRx_S_xxxxxx
O14828	76	S	xxxRxx_S_Pxxxxx
O14867	196	S	xxxxxx_S_Pxxxxx
O14867	445	S	xxxxxx_S_PxxxxR
O14874	31	S	xxxRxx_S_xSxxDx
O14874	33	S	xxxRSx_S_xxxxxx
O14879	237	S	xxxxxK_S_Pxxxxx
O14907	61	S	xxxxxx_S_ExGxxx
O14908	222	S	xxxDxx_S_xxSxxx
O14908	232	S	xxxRxx_S_xPxxxx
O14908	225	S	DxxSxx_S_xxxxxx
O14920	672	S	xxxxxx_S_PxSxxx
O14920	697	S	xxxxSx_S_xxxxxx
O14924	850	S	xxxxPx_S_Pxxxxx
P19105	19	S	RxxRxx_S_xxxxxx
O14964	240	S	xxxxxx_S_PxSxxx
O14974	299	S	xxxxxK_S_Pxxxxx
O14974	422	S	xxxxxx_S_PxxxxR
O14974	445	S	xxxxxG_S_xxxxxx
O14974	507	S	xxxRxx_S_xSxxxx
O14974	509	S	xxxxxx_S_DxEExx
O14974	618	S	xxxxxx_S_xExExx
O14974	995	S	xxxRRx_S_xxxxxx
O14974	862	S	xxxxxD_S_DExxxx
O14974	871	S	xxxxxx_S_DxEExx
O14974	910	S	xLxRSx_S_xxxxxx
O14974	668	S	xxxRRx_S_xxxxxx
O14974	409	S	xxxxPx_S_Pxxxxx
O14974	903	S	xxxRxD_S_xxxxxx
O14976	826	S	xxxRxx_S_xxSxxx
O14976	829	S	RxxSxx_S_xxxxxx
O14978	178	S	xxxxxx_S_PxRxxx
O14979	241	S	xxxxxx_S_PxxSxx
O14980	1031	S	xxxxxx_S_DxxxxE
O14980	389	S	xxxxxx_S_xSPxxx
O14980	391	S	xxxxxx_S_PxxSxx
O14980	1055	S	xxxRxx_S_xPxxxx
O14981	234	S	xxxxxx_S_xDxxxx
O14981	237	S	xxxxxD_S_xDxxxx
O15013	200	S	xxxxxx_S_xEExxx
O15013	1283	S	xxxxxx_S_xxGSxx
O15013	1284	S	xxxxSx_S_xxxxxx
O15013	1285	S	xxxxSx_S_xxxxxx
O15013	1287	S	xxxxxG_S_xxxxxx
O15013	1291	S	xxxxSx_S_xxxxxx
O15013	379	S	xxxRTx_S_xxxxxx
O15013	59	S	xxxxxx_S_GDExxx
O15014	758	S	xxxxxx_S_PxRxxx
O15014	1055	S	xLxKxx_S_xxxxxx
O15014	1199	S	xxxxxx_S_xxGSxx
O15014	358	S	xxxxxx_S_PxSxxx
O15014	361	S	xxxxxx_S_DxExxx
O15014	804	S	xxxxxx_S_Pxxxxx
O15014	576	S	xxxxPx_S_Pxxxxx
O15014	578	S	xxxxxx_S_PxxKxx
O15014	452	S	xxxxxx_S_xSExxx
O15014	413	S	xxxRRx_S_xxxxxx
O15014	467	S	xRxRxx_S_xxSxxx
O15014	842	S	xxxxxx_S_PxxSxx
O15014	846	S	xxxxxx_S_xxSxxx
O15014	849	S	xxxxxx_S_DxxxDx
O15015	930	S	xxxxxR_S_Pxxxxx
O15018	920	S	xxxRxx_S_xxxxxx
O15018	850	S	xxxxxx_S_PxxxxK
O15018	1270	S	xxxxPx_S_PxxxKx
O15021	1467	S	xxxRKx_S_xxxxxx
Q6P0Q8	230	S	xxxRRx_S_xxxxxx
Q6P0Q8	1399	S	xxxxPx_S_PxxxRx
O15021	1370	S	xxxRRx_S_xxxxxx
O15027	2073	S	xxxRxD_S_xxxxxx
O15027	2083	S	xxxxxx_S_PxxxxK
O15027	122	S	xxxxxx_S_PxSxxx
O15027	1069	S	xxxxxx_S_PxxxxK
O15027	2295	S	xxxRxx_S_xSxxxx
O15027	1305	S	xxxRxx_S_xxxxxx
O15027	1327	S	xxxxxG_S_xDxxxx
O15027	589	S	xxRxSx_S_xxxxxx
O15027	1964	S	xxxxxx_S_PxRxxx
O15027	1939	S	xxxxxx_S_PxxSxx
O15027	569	S	xKxxxx_S_Pxxxxx
O15027	1368	S	xxxxRx_S_xxSxxx
O15027	1369	S	xxxRRx_S_xSxxxx
O15027	1371	S	xxRxSx_S_xxxxxx
O15027	1372	S	RxxSxx_S_xxxxxx
O15027	1374	S	xxxxxH_S_xxxxxx
O15027	1389	S	xxxxxx_S_xExxxx
O15027	1398	S	xxxxxG_S_xxxxxx
O15027	1356	S	xxxxxx_S_xxSxxx
O15027	2022	S	xxxxxR_S_Pxxxxx
O15027	1347	S	xxxxRx_S_xxSxxx
O15027	1350	S	xxxxxH_S_xxxxxx
O15027	1353	S	xxxxxH_S_xxxxxx
O15027	2271	S	xxxxxx_S_xxGSxx
O15027	2291	S	xxxxxx_S_xxSxxx
O15031	1603	S	xxxxxx_S_xxGSxx
O15033	337	S	xxxxxx_S_xSExxx
O15037	10	S	xxxxPx_S_Pxxxxx
O15042	67	S	xxxxxx_S_Pxxxxx
O15042	236	S	xxxxxx_S_DSDxxx
O15042	238	S	xxxxxD_S_Dxxxxx
O15042	202	S	xxxxxx_S_xxExxx
O15042	485	S	xxxxxx_S_PxKxxx
O15047	508	S	xxxxxx_S_DxExEx
O15047	1152	S	xxxxxx_S_SPxxxx
O15047	1153	S	xxxxPx_S_Pxxxxx
O15047	1169	S	xxRxxx_S_Fxxxxx
O15047	470	S	xxxRxx_S_PxPxxx
O15047	464	S	xxxxPx_S_Pxxxxx
O15047	1103	S	xxxxxx_S_Pxxxxx
O15049	176	S	xxxxxx_S_xDExxx
O15056	1124	S	xxxxSx_S_xxxxxx
O15061	1181	S	xxxxxx_S_PxSxxx
O15061	653	S	xKxxxx_S_Pxxxxx
O15061	1044	S	xxxRxx_S_PxPxxx
O15061	1049	S	xxxxPx_S_Pxxxxx
O15061	429	S	xxxRxx_S_Pxxxxx
O15062	371	S	xxxxxx_S_PxxxxR
O15063	723	S	xxxxxx_S_Pxxxxx
O15067	215	S	xxxRxx_S_xxExxx
O15067	569	S	xxxxxx_S_PxRxxx
O15068	965	S	xxxxSx_S_xxxxxx
O15075	330	S	xxxxxK_S_Pxxxxx
O15075	337	S	xxxxPx_S_PxxxRx
Q8IUD2	191	S	xxxxxx_S_PxxKxx
O15084	1011	S	xxxxxx_S_xExxxx
O15085	232	S	xxxRxx_S_xSxxxx
O15085	1155	S	xxxxxx_S_xEEExx
O15085	150	S	xxxxxx_S_Pxxxxx
O15085	14	S	xxxRxx_S_xSxxxx
O15085	589	S	xxxxRx_S_xxSxxx
O15085	592	S	xxxxxG_S_xxxxxx
O15085	1295	S	xxxxRx_S_xxxxxx
O15085	1300	S	xxxxxx_S_PxxxRx
O15085	1519	S	xxxxxx_S_Pxxxxx
O15085	242	S	xxxxRx_S_xxSxxx
O15085	245	S	xxxxxx_S_DxxxDx
O15085	251	S	xxxxxx_S_PxxSxx
O15085	255	S	xxxxxx_S_PxxxxR
O15085	271	S	xxxxxG_S_xxxxxx
O15085	1413	S	xxxxxR_S_Pxxxxx
O15085	635	S	xxxRSx_S_xxxxxx
O15085	556	S	xxxxPx_S_PxxxKx
O15085	1480	S	xxxxxx_S_PxxKxx
O15090	745	S	xxxRxx_S_xGxxxx
O15090	748	S	RxxSxx_S_xxxxxx
O15111	576	S	xxxxRx_S_xxSxxx
O15119	371	S	xxxxxx_S_ExExxx
O15119	375	S	xxxxxx_S_DxExEx
O15119	438	S	xxxxRx_S_Pxxxxx
O15119	707	S	xxxxSx_S_Pxxxxx
O15126	112	S	Rxxxxx_S_xxxxxx
O15131	3	S	xxxxxx_S_PxKxxx
O15143	310	S	xxxxxx_S_xExxxx
O15143	311	S	xxxxxx_S_ExGxxx
O15156	3	S	xxxxxx_S_xEDDxx
O15164	654	S	xxxRxx_S_xxxxxx
O15164	1042	S	xxxRxx_S_xExxxx
O15164	1019	S	xxxRxx_S_xDxxxx
O15164	1025	S	xxxxxx_S_xxxDxD
O15164	1028	S	xxxxxx_S_DDDxxx
O15164	744	S	xxxxxx_S_DEExxx
O15164	209	S	xxKxxx_S_Pxxxxx
O15164	811	S	xxxxxK_S_Pxxxxx
O15164	660	S	xxxxxx_S_PxxSxx
O15164	667	S	xxxxxx_S_Pxxxxx
O15169	581	S	xxxxSx_S_xxxxxx
O15169	486	S	xxxxxx_S_PxxxxR
O15169	493	S	xxxxxR_S_Pxxxxx
O15169	77	S	xxxxSx_S_Pxxxxx
O15173	90	S	xxxxxx_S_PxxSxx
O15173	208	S	xxxxxx_S_Exxxxx
O15194	33	S	xxxxxx_S_xKKxxx
O15194	268	S	Rxxxxx_S_xxxxxx
O15209	599	S	xxxxxx_S_GDExxx
O15211	13	S	xxxxxx_S_Pxxxxx
O15211	409	S	xxxxxx_S_Pxxxxx
O15213	41	S	xxxxxx_S_PxxxRx
O15226	67	S	xxxxSx_S_xDxxxx
O15226	35	S	xxxRxx_S_xxxxxx
O15226	428	S	xxxxxx_S_SPxxxx
O15231	64	S	xRxRxx_S_xxSxxx
O15231	453	S	xxxRxx_S_Pxxxxx
O15231	519	S	xxxxxx_S_PxxSxx
O15231	465	S	xxxRRx_S_xxxxxx
O15231	468	S	RxxSxx_S_xxxxxx
O15234	35	S	xxxxxG_S_xxxxxx
O15234	148	S	xxxxRx_S_xxxxxx
O15234	117	S	xxxxxx_S_Exxxxx
O15234	265	S	xxxRxx_S_Pxxxxx
O15258	2	S	xxxxxx_S_ExDxxx
O15258	6	S	xxxxxD_S_xxExxx
O15258	95	S	xxxxxD_S_xDxxxx
O15297	40	S	xxxxxx_S_PxRxxx
O15344	90	S	xRxxxx_S_xSxxxx
O15344	92	S	xxxxxx_S_xPxSPx
O15344	96	S	xxxxPx_S_PxxxRx
O15344	511	S	xxxRxx_S_xSxxxx
O15350	333	S	Kxxxxx_S_Pxxxxx
O15350	412	S	xxxxxx_S_PxxKxx
O15355	527	S	xxxxxx_S_xExxxx
O15357	132	S	xxxxxx_S_DxExEx
O15357	1003	S	xxxxPx_S_Pxxxxx
O15357	1167	S	xxxRxx_S_xPxxxx
O15357	241	S	xxxxxx_S_PxxxRx
O15372	183	S	xxxxxx_S_PxxxxK
O15379	424	S	xxxxxx_S_DxExxx
O15381	207	S	xxxxxD_S_xDxxxx
O15381	210	S	xxxxxD_S_xxxxxx
O15381	211	S	xxxxxx_S_xxExxx
O15400	125	S	xxxxRx_S_xxxxxx
O15400	126	S	xRxRxx_S_xxSxxx
O15400	129	S	RxxSxx_S_xxxxxx
O15400	131	S	xxRxxx_S_Fxxxxx
O15400	45	S	xxxxxx_S_Pxxxxx
O15403	237	S	xxxxxD_S_xDxxxx
O15403	240	S	xxxxxD_S_xxExxx
O15403	247	S	xxxxxx_S_Pxxxxx
O15409	75	S	xxxxxx_S_PxxxxK
O15409	330	S	xxxRRx_S_xSxxxx
O15417	1857	S	xxxRxx_S_Pxxxxx
O15417	2543	S	xxxxPx_S_Pxxxxx
O15417	991	S	xxxxxx_S_PxxxxR
O15417	995	S	xxxxPx_S_Pxxxxx
O15417	999	S	xxxxxx_S_PxxxxK
O15417	416	S	xxxxPx_S_Pxxxxx
O15417	1989	S	xxxxxx_S_DDDxxx
O15417	1878	S	xxxxxx_S_Pxxxxx
O15417	1579	S	xxxxxx_S_EEExxx
O15417	2275	S	xxxxxx_S_xxRxxx
O15417	611	S	xxxxxK_S_Pxxxxx
O15417	2375	S	xxxxxK_S_Pxxxxx
O15417	263	S	xxxxRx_S_Pxxxxx
O15417	1127	S	xxxxxx_S_PxxKxx
O15417	1136	S	xxxxxx_S_PxKxxx
O15417	1038	S	xxxxPx_S_Pxxxxx
O15417	1359	S	xxxxxx_S_Pxxxxx
O15417	1540	S	xxxxxx_S_PxRxxx
O15427	436	S	xxxxxD_S_xxxxxx
O15438	908	S	xxxRxx_S_xxSxxx
O15438	911	S	RxxSxx_S_xxxxxx
O15439	655	S	xRxRxx_S_xxSxxx
O15439	668	S	xxxxRx_S_xxxxxx
O15440	64	S	xxxxxx_S_xxSxxx
O15440	67	S	xxxxxH_S_xxxxxx
O15440	36	S	xRxRxx_S_xxxxxx
O15440	14	S	Kxxxxx_S_Pxxxxx
O15440	553	S	xxxxxD_S_DExxxx
O15440	558	S	xxxxRx_S_Pxxxxx
O15440	504	S	xxxxxH_S_xxxxxx
O15440	505	S	xxxxxx_S_xxxSPx
O15440	509	S	xxxxxx_S_PxxxxK
O15440	1171	S	xxxxxx_S_xExxxx
O15446	488	S	xxxxxx_S_ExGxxx
O15446	490	S	xxxxxx_S_xEExxx
O15446	285	S	xxxxxx_S_PxKxxx
O15479	105	S	xxxxxK_S_Pxxxxx
O15479	191	S	xxxDxx_S_xxSxxx
O15498	172	S	xxxxxx_S_xSExxx
O15504	104	S	xxxxxx_S_xSPxxx
O15504	106	S	xxxxSx_S_Pxxxxx
O15504	305	S	xxxxxK_S_Pxxxxx
O15504	310	S	xxxxxx_S_xxSxxx
O15504	313	S	xxxxxx_S_PxxSxx
O15516	427	S	xxxxxx_S_PxxSxx
O15516	446	S	xxxxxx_S_xxSxxx
Q6A1A2	214	S	xxxRxx_S_xxxxxx
O15534	704	S	xxxxxx_S_Pxxxxx
O15541	84	S	xxxxxx_S_xEEExx
O15541	85	S	xxxxxx_S_EEExxx
O15541	6	S	xxxxxx_S_PxKxxx
O15541	43	S	xxxxxx_S_xxSxxx
O15541	45	S	xxxxxx_S_xxDExx
O15541	46	S	xxxxxx_S_xDExxx
O15541	47	S	xxxxSx_S_xExxxx
O15541	253	S	xxxxxx_S_DDExxx
O15550	761	S	xxxxxx_S_Pxxxxx
O15550	769	S	xxxxxK_S_Pxxxxx
O15550	814	S	xxxxxx_S_xxSxxx
O15550	818	S	xxxxxx_S_PxSxxx
O15550	829	S	xxxxxx_S_PxSxxx
O43149	2444	S	xxxxxx_S_Pxxxxx
O43149	1537	S	xRxRxx_S_xxSxxx
O43149	1540	S	RxxSxx_S_xxxxxx
O43149	1518	S	xxxxPx_S_Pxxxxx
O43150	701	S	xxxxxx_S_DDDxxx
O43156	828	S	xxxxxx_S_xxDxEx
O43159	62	S	xxxxxx_S_DxExEx
O43159	64	S	xxxxxx_S_EEExxx
O43159	126	S	xxxxxx_S_xEDExx
O43159	104	S	xxxxxx_S_DxExEx
O43159	106	S	xxxxxx_S_EEExxx
O43159	174	S	xxxxxx_S_xSPxxx
O43159	176	S	xxxxSx_S_Pxxxxx
O43159	223	S	xxKxxx_S_Pxxxxx
O43164	216	S	xxxxxx_S_Pxxxxx
O43164	323	S	xxxKxx_S_xxxxxx
O43164	308	S	xxxxxx_S_SPxxxx
O43164	309	S	xxxxxx_S_PxxxxR
O43164	253	S	xxxxxx_S_xExxxx
O43166	1568	S	xxxxPx_S_Pxxxxx
O43166	1508	S	xRxRxx_S_xxxxxx
O43166	1433	S	xxxxSx_S_Pxxxxx
O43166	1549	S	Kxxxxx_S_Pxxxxx
O43166	1149	S	xxxxRx_S_Pxxxxx
O43166	1151	S	xxRxSx_S_xxxxxx
O43166	1181	S	xxxxxx_S_PxxxxR
O43166	288	S	xxxRSx_S_xxxxxx
O43166	1585	S	xxxRxx_S_xExxxx
O43169	4	S	xxxxxG_S_xxxxxx
O43172	483	S	xxxxxx_S_PxKxxx
O43194	396	S	Rxxxxx_S_xxxxxx
O43194	427	S	xxxxSx_S_xExxxx
O43194	430	S	xxxxxx_S_xExxxx
O43194	380	S	xxxxxH_S_xxxxxx
O43236	325	S	xxxxxx_S_DEDxxx
O43237	194	S	xxxxxx_S_PxRxxx
O43237	407	S	xxxxxx_S_PxxxxK
O43237	487	S	xxxxxx_S_xExExx
O43237	443	S	xxKxxx_S_Pxxxxx
O43237	446	S	xxxxPx_S_Pxxxxx
O43264	12	S	xxxxxH_S_xxxxxx
O43290	448	S	xxxRRx_S_xxxxxx
O43290	596	S	xxxxxx_S_xxDxEx
O43290	598	S	xxxxxx_S_DxEExx
O43290	348	S	xxxRxx_S_xxxxxx
O43293	311	S	xxxxxH_S_xxxxxx
O43294	137	S	xxxxRx_S_xxSxxx
O43294	140	S	xxxxxx_S_SPxxxx
O43294	141	S	xxxxPx_S_Pxxxxx
O43294	143	S	xxxxSx_S_Pxxxxx
O43294	68	S	xxxxPx_S_Pxxxxx
O43294	403	S	xxxRRx_S_xxxxxx
O43294	194	S	xxxxSx_S_Pxxxxx
O43295	858	S	xRxRxx_S_xxxxxx
O43303	370	S	xxxxxx_S_xSPxxx
O43303	372	S	xxxxxx_S_PxxxRR
O43303	400	S	xxxxxx_S_PxxKxx
O43306	576	S	xxxRxx_S_xExxxx
O43306	54	S	xxxxPx_S_Pxxxxx
O43310	299	S	xxxxPx_S_Pxxxxx
O43314	38	S	xxxxxx_S_Pxxxxx
O43314	1180	S	xxxKxx_S_xxxxxx
O43314	1091	S	xxxKxx_S_xxxxxx
O43314	1074	S	xxxxSx_S_xxxxxx
O43314	1108	S	xxxxRx_S_xSxxxx
O43314	1006	S	xxxRRx_S_xxxxxx
O43314	1016	S	xxxxPx_S_Pxxxxx
O43314	492	S	xxxxxx_S_xEEExx
O43314	493	S	xxxxxx_S_EEExxx
O43318	389	S	xxxKRx_S_xxxxxx
O43318	439	S	xxxRRx_S_xxxxxx
O43347	191	S	xxxxxx_S_PxxxxR
O43347	12	S	xxxxxx_S_PxSxxx
O43347	15	S	xxxxPx_S_Pxxxxx
O43353	178	S	xxxxSx_S_xxxxxx
O43353	529	S	xxxxxR_S_Pxxxxx
O43365	263	S	xxxxxx_S_PxRxxx
O43379	1123	S	xxxxxK_S_Pxxxxx
O43379	32	S	xxxxxx_S_SPxxxx
O43379	33	S	xRxxxx_S_Pxxxxx
O43379	1070	S	xxxxxx_S_PxRxxx
O43379	49	S	xxxxRx_S_xxSxxx
O43379	1348	S	xxxxPx_S_Pxxxxx
O43379	1226	S	xxRxSx_S_xxxxxx
O43379	1228	S	xxxRSx_S_xxxxxx
O43390	252	S	xxxxxG_S_xxxxxx
O43395	133	S	xxxxxx_S_PxxxxK
O43395	619	S	xxxxxx_S_DEExxx
O43396	113	S	xxxxxx_S_xEDxxx
O43399	3	S	xxxxxD_S_xxxxxx
O43399	12	S	xxxxxx_S_PxKxxx
O43399	19	S	xxxxxx_S_DxxxDx
O43399	21	S	xxxxxD_S_xxxxxx
O43399	161	S	xxxxRx_S_xxxxxx
O43399	166	S	xxxxxx_S_xEDxxx
O43399	96	S	xxxxSx_S_xxxxxx
O43399	149	S	xxxxxG_S_xxxxxx
O43422	141	S	xxxxxx_S_EEExxx
O43426	1565	S	xxxxxx_S_Pxxxxx
O43426	1391	S	xxxxxx_S_SPxxxx
O43426	1053	S	xxxxxx_S_PxxSxx
O43432	1156	S	xxxxxG_S_xxxxxx
O43432	1409	S	xxxxxx_S_PxxSxx
O43432	230	S	xxxxxx_S_PxxxxR
O43432	232	S	xxxxSx_S_Pxxxxx
O43432	495	S	xxxxxR_S_Pxxxxx
O43435	327	S	xRxxxx_S_Pxxxxx
O43439	551	S	xxxxxx_S_PxxxxR
O43439	409	S	xxxRxx_S_Pxxxxx
O43439	33	S	xxxxPx_S_PxxxKx
O43439	577	S	xxxxxx_S_Pxxxxx
O43439	264	S	Kxxxxx_S_Pxxxxx
O43463	391	S	xxxxPx_S_Pxxxxx
O43482	48	S	xxxxxx_S_Pxxxxx
O43482	225	S	xxxxxx_S_xxExxx
O43488	255	S	xxxxxx_S_xxExxx
O43491	715	S	xxxxxx_S_PxSxxx
O43491	718	S	xxxxxG_S_xxxxxx
O43491	39	S	xxxxxx_S_DxExEx
O43491	58	S	xxxxxx_S_xxRxxx
O43491	647	S	xxxxxx_S_xSExxx
O43491	87	S	xLxKxx_S_xxxxxx
O43491	550	S	xxxxSx_S_xDxxxx
O43493	71	S	xxxxxx_S_xExxxx
O43493	298	S	xxxxxx_S_xEExxx
O43513	194	S	xxxxxD_S_xxxxxx
O43521	87	S	xxxRRx_S_xxxxxx
O43521	77	S	xxxxxR_S_Pxxxxx
O43521	94	S	xLxRSx_S_xxxxxx
O43524	284	S	xxxxxx_S_PxxxxK
O43524	7	S	xxxxPx_S_Pxxxxx
O43524	12	S	xxxxPx_S_Pxxxxx
O43524	294	S	xxxxPx_S_Pxxxxx
O43572	52	S	xxxxxx_S_PxKxxx
O43572	96	S	xLxKxx_S_xxxxxx
O43572	187	S	xxxxPx_S_Pxxxxx
O43583	73	S	Kxxxxx_S_Pxxxxx
O43583	81	S	xxxxxx_S_Exxxxx
O43598	10	S	xxxxxR_S_xSxxxx
O43598	169	S	xxxxxx_S_Pxxxxx
O43609	95	S	xxxRxx_S_xxxxxx
O43610	274	S	xxxRKx_S_xxxxxx
O43615	185	S	xxxxxx_S_xKKxxx
O43663	513	S	xxxxxx_S_PxSxxx
O43670	346	S	xxxxxx_S_xxSxxx
O43683	655	S	xRxxxx_S_Pxxxxx
O43683	661	S	xxxxxK_S_Pxxxxx
O43683	307	S	xxxxxx_S_xEDxxx
O43683	314	S	xxxxxx_S_xExxxx
O43683	563	S	xxxRxx_S_xPxxxx
O43683	640	S	xxxxxD_S_xEExxx
O43683	596	S	xxxxPx_S_Pxxxxx
O43683	593	S	xKxxxx_S_Pxxxxx
O43684	325	S	xxxxPx_S_Pxxxxx
O43684	211	S	xxxxxx_S_PxxxxK
O43707	159	S	xxxxxx_S_xEExxx
O43719	676	S	xxxxxx_S_DxxxxE
O43719	579	S	xxxxxx_S_ExExxx
O43719	624	S	xxxxxD_S_DExxxx
O43719	597	S	xxxxxx_S_xxSExE
O43719	600	S	xxxxxx_S_ExExxx
O43719	607	S	xxxxxG_S_xxxxxx
O43719	544	S	xxxxxD_S_ExExxx
O43719	548	S	xxxxxx_S_DEDxxx
O43719	485	S	xxxxxx_S_ExGxxx
O43719	494	S	xxxxxx_S_xEDxxx
O43719	498	S	xxxxxx_S_PxKxxx
O43719	452	S	xxxxxx_S_SPxxxx
O43719	453	S	xxxxxx_S_PxKxxx
O43719	702	S	xxxxxx_S_xExxxx
O43719	713	S	xxxxxx_S_xExxxx
O43719	714	S	xxxxxx_S_Exxxxx
O43719	481	S	xxxxSx_S_xxxxxx
O43719	403	S	xRxRxx_S_xxxxxx
O43719	409	S	xxxxSx_S_xxxxxx
O43719	721	S	xxxxxD_S_DExxxx
O43719	387	S	xLxRSx_S_xxxxxx
O43719	445	S	xxxxxx_S_Exxxxx
O43719	642	S	xxxxxx_S_xExExx
O43719	616	S	xxxxxx_S_ExExxx
O43741	183	S	xxxxxx_S_SPxxxx
O43741	184	S	xRxxxx_S_Pxxxxx
O43741	39	S	xxxxxG_S_xDxxxx
O43752	2	S	xxxxxx_S_xEDxxx
O43765	77	S	xxxxxx_S_PxRxxx
O43772	9	S	xxxxPx_S_Pxxxxx
O43815	376	S	xxxxxx_S_PxRxxx
O43815	245	S	xxxxxx_S_DEDxxx
O43815	227	S	xxxxxD_S_xxxxxx
O43815	137	S	xxxxxD_S_DExxxx
O43818	50	S	xxxxxx_S_xxSExE
O43818	51	S	xxxxxx_S_DxExEx
O43818	53	S	xxxxxD_S_ExExxx
O43818	57	S	xxxxSx_S_xxxxxx
O43823	182	S	xxxxxG_S_xDxxxx
O43823	339	S	xxxxxx_S_xDEExx
O43823	685	S	xxxxxx_S_xDxxxx
O43823	323	S	xxxRxx_S_xGxxxx
O43823	328	S	xxxxxx_S_ExDxxx
O43829	233	S	xxxxxG_S_xxxxxx
O43847	94	S	xxxRRx_S_xSxxxx
O43847	86	S	xxxxxx_S_EEExxx
O43852	44	S	xxxxxx_S_xxxDxD
O43865	68	S	xLxRSx_S_xxxxxx
O43865	85	S	xxxxxx_S_DDExxx
O43896	494	S	xxxxxx_S_PxKxxx
O43896	674	S	xxxxxD_S_Dxxxxx
O43896	676	S	xxxxxD_S_xDxxxx
O43896	910	S	xxxRxx_S_xxxxxx
O43896	915	S	xxxxPx_S_Pxxxxx
O43896	295	S	xxxKRx_S_xxxxxx
O43896	1033	S	xxxRRx_S_xxxxxx
O43900	482	S	xxxxxx_S_ExGxxx
O43900	437	S	xxxxRH_S_xxxxxx
O43900	475	S	xxxxRx_S_xxxxxx
O43929	10	S	xxxxSx_S_xxxxxx
O43933	1209	S	xxxRxx_S_xSxxDx
O43933	1211	S	xxxRSx_S_xxxxxx
O43933	1181	S	xxxRxx_S_xExxxx
O60216	175	S	xxxRxx_S_xxExxx
O60229	1799	S	xxxxRx_S_xxxxxx
O75962	1779	S	xxxxxx_S_PxRxxx
O60231	103	S	xxxxxx_S_xExxxx
O60231	106	S	xxxxxx_S_xEExxx
O60231	107	S	xxxxxx_S_xExxxx
O60231	160	S	xxxxxx_S_ExExEx
O60232	103	S	xxxxxx_S_xSExxx
O60232	78	S	xxxxxD_S_Dxxxxx
O60237	735	S	xxxxPx_S_PxxxRx
O60237	687	S	xxxxxx_S_PxKxxx
O60237	504	S	xxxxxx_S_xxDxEx
O60237	447	S	xxxxxG_S_xxxxxx
O60237	645	S	xxxxRx_S_xxxxxx
O60238	117	S	xxxxxx_S_xxSExE
O60238	118	S	xxxxxx_S_xSExxx
O60238	120	S	xxxxxx_S_EEExxx
O60238	82	S	xxxxxx_S_xxSxxx
O60238	62	S	xxxxxx_S_xxSxxx
O60238	164	S	xRxxxx_S_xSxxxx
O60238	166	S	xxxRSx_S_xxxxxx
O60238	168	S	xxxxSx_S_xxxxxx
O60239	376	S	xxxxxx_S_Pxxxxx
O60244	617	S	xxxRKx_S_xxxxxx
O60244	1136	S	xxxxxx_S_Pxxxxx
O60244	977	S	xxxRRx_S_xxxxxx
O60244	986	S	xxxxPx_S_Pxxxxx
O60256	227	S	xxxxxx_S_PxxxRx
O60256	219	S	xxxDxE_S_xxxxxx
O60264	66	S	xxxxxx_S_PxKxxx
O60264	116	S	xxxxPx_S_PxxxKx
O60269	424	S	xxxxxx_S_xDxxxx
O60269	140	S	xxxRxx_S_xSxxxx
O60271	493	S	xxxxxD_S_Dxxxxx
O60271	265	S	xxxDxx_S_xxSxxx
O60271	268	S	DxxSxx_S_xxxxxx
O60271	203	S	xxxRxx_S_xGxxxx
O60271	109	S	xxxxxx_S_xExExx
O60271	185	S	xxxxxG_S_xxxxxx
O60271	194	S	xxxxxH_S_xxxxxx
O60271	329	S	xxxRxx_S_xGxxxx
O60271	332	S	RxxSxx_S_xxxxxx
O60271	594	S	xxxxRx_S_xxSxxx
O60271	730	S	xxxRxx_S_xSxxDx
O60271	733	S	RxxSxx_S_xxxxxx
O60271	358	S	xxxKxx_S_xxxxxx
O60271	251	S	xxKxxx_S_Pxxxxx
O60271	311	S	xxxxxx_S_xxSxxx
O60271	588	S	xxxxxx_S_xKKxxx
O60291	523	S	xxxxxx_S_SPxxxx
O60291	524	S	xxxxxx_S_PxxxxR
O60291	506	S	xxxxxx_S_PxxxxR
O60291	460	S	xxxxPx_S_Pxxxxx
O60292	100	S	RxxSxx_S_xxxxxx
O60292	1382	S	xxxxxx_S_xxSxxx
O60292	1364	S	xxxRxx_S_PxPxxx
O60292	1144	S	xxxxxx_S_PxxxxR
O60292	146	S	xxxRRx_S_xxxxxx
O60292	317	S	xxxxxR_S_Pxxxxx
O60292	172	S	xxxRSx_S_xxxxxx
O60292	1544	S	xxxRxx_S_xExxxx
O60292	1547	S	RxxSxx_S_xxxxxx
O60293	655	S	xxxxPx_S_Pxxxxx
O60293	15	S	xxxxxx_S_Pxxxxx
O60293	28	S	xxxxxx_S_DDDxxx
O60293	998	S	Kxxxxx_S_Pxxxxx
O60293	1301	S	xxxxxx_S_xxSDxE
O60293	1303	S	xxxxxx_S_xDEExx
O60293	1304	S	xxxxxx_S_DEExxx
O60293	948	S	xxxxxx_S_SPxxxx
O60293	949	S	xxxxxx_S_PxxxxR
O60293	953	S	xxxxxx_S_PxKxxx
O60293	352	S	xxxRRx_S_xSxxxx
O60293	1046	S	xxxRRx_S_xxxxxx
O60293	502	S	xRxRxx_S_xDxxxx
O60293	42	S	xRxRxx_S_xxSxxx
O60293	714	S	xxxxxD_S_xDxxxx
O60293	717	S	xxxxxx_S_xxDxEx
O60293	719	S	xxxxxx_S_DxExxx
O60293	805	S	xxxxxx_S_PxxSxx
O60293	809	S	xxxxxx_S_DxExxx
O60303	97	S	xxxRSx_S_xxxxxx
O60303	453	S	xxxxxx_S_PxKxxx
O60303	460	S	xxxxxx_S_DxEDxx
O60307	348	S	xxxxPx_S_Pxxxxx
O60307	774	S	xxxRxx_S_Pxxxxx
O60307	85	S	xxxRRx_S_xxxxxx
O60307	728	S	xxxRSx_S_xxxxxx
O60307	1215	S	xxxxxx_S_PxxxRx
O60307	134	S	xxxxxx_S_xExxxx
O60307	146	S	xxxxxx_S_PxxxxR
O60307	709	S	xxxxxx_S_xSExxx
O60318	527	S	xxxxxx_S_Pxxxxx
O60318	538	S	xxxxxx_S_PxxKxx
O60318	1926	S	Kxxxxx_S_Pxxxxx
O60333	1659	S	xxxRxx_S_PxPxxx
O60333	1598	S	xxxRxx_S_xxxxxx
O60333	1487	S	xRxRxx_S_xxxxxx
O60333	1613	S	xKxxxx_S_Pxxxxx
O60333	1454	S	xxxxxx_S_PxxxRR
O60333	1057	S	xxxxxx_S_xEExxx
O60341	69	S	Kxxxxx_S_Pxxxxx
O60341	131	S	xxxxxx_S_EDExxx
O60341	137	S	xxxxxx_S_EEExxx
O60341	166	S	xxxxxx_S_ExEExx
O60341	849	S	xxxxxx_S_Pxxxxx
O60343	341	S	xRxRxx_S_xxSxxx
O60343	588	S	xRxRxx_S_xDxxxx
O60343	754	S	RxxSxx_S_xxxxxx
O60346	425	S	xxxxxx_S_PxxxxR
O60346	317	S	xxxRxx_S_PxPxxx
O60346	336	S	xxxxxx_S_PxxxRx
O60346	345	S	xxxxxx_S_DxExxx
O60346	353	S	xxxxSx_S_Pxxxxx
O60346	412	S	xxxxxx_S_PxxxxK
O60353	519	S	xxxxSx_S_xxxxxx
O60353	620	S	xxxxPx_S_Pxxxxx
O60353	548	S	xxxKxx_S_xxxxxx
O60353	629	S	xxxxxx_S_xExxxx
O60353	653	S	xxxxRx_S_Pxxxxx
O60437	14	S	xxxxxx_S_PxxxxR
O60437	931	S	xxxxxx_S_xxRxxx
O60437	1657	S	xxxxRx_S_xxxxxx
O60447	776	S	xxxxxx_S_ExExEx
O60447	778	S	xxxxxx_S_ExExxx
O60469	1478	S	xxxxxx_S_xExExx
O60488	57	S	xxxxPx_S_Pxxxxx
O60488	674	S	xxKxxx_S_Pxxxxx
O60488	447	S	xxxxPx_S_PxxxRx
O60493	72	S	xxxRRx_S_xxxxxx
O60499	108	S	xKxxxx_S_Pxxxxx
O60499	132	S	Kxxxxx_S_Pxxxxx
O60499	134	S	xxxxSx_S_xxxxxx
O60502	505	S	xxxxxx_S_xxExxx
O60502	511	S	xxxxxK_S_Pxxxxx
O60502	364	S	xxxxxx_S_DEDxxx
O60503	27	S	xxxxSx_S_xxxxxx
O60503	1307	S	xxxxxx_S_PxRxxx
O60503	1257	S	xxxxxx_S_xSPxxx
O60503	49	S	xxxxxx_S_xxSxxx
O60503	60	S	xxxxxD_S_xxxxxx
O60504	395	S	xxxxxx_S_Pxxxxx
O60504	606	S	xxxxxx_S_PxxSxx
O60504	544	S	xxxxxx_S_SPxxxx
O60504	545	S	xxxxPx_S_PxxxRx
O60504	530	S	xxxxPx_S_Pxxxxx
O60508	43	S	xxxxxK_S_Pxxxxx
O60524	747	S	xxxxxx_S_xEDExx
O60524	748	S	xxxxxx_S_ExExEx
O60524	831	S	xxxxxx_S_DxxxxE
O60524	798	S	xxxxxx_S_xEExxx
O60524	417	S	xxxxxx_S_EEExxx
O60547	14	S	xxxxxG_S_xDxxxx
O60548	96	S	xxxxxx_S_Pxxxxx
O60551	38	S	xxxxxx_S_Pxxxxx
O60566	670	S	xxxxxx_S_Pxxxxx
O60566	543	S	xxxxxK_S_Pxxxxx
O60566	1043	S	Kxxxxx_S_Pxxxxx
O60573	13	S	xxxxxD_S_xDxxxx
O60583	601	S	xxxxxR_S_Pxxxxx
O60583	549	S	xxxxxx_S_PxxxRx
O60583	480	S	xxxxxx_S_PxKxxx
O60610	22	S	xxxxxR_S_Pxxxxx
O60610	1254	S	xxxxxx_S_Exxxxx
O95263	446	S	xxxRxx_S_xTxxxx
O60658	20	S	xxxxxx_S_Pxxxxx
O60658	457	S	xxxRRx_S_xxxxxx
O60664	91	S	xxxxxx_S_xSExxx
O60664	167	S	xxxKxx_S_xxxxxx
O60664	31	S	xxxRxx_S_xPxxxx
O60669	472	S	xxxxxx_S_ExExxx
O60675	25	S	xxxxxx_S_DDExxx
O60678	25	S	xxxxxx_S_DxxxEx
O60678	27	S	xxxxxx_S_GDExxx
O60678	77	S	xxxxxD_S_xxxxxx
O60684	6	S	xxxxxx_S_PxKxxx
O60716	252	S	xxxRxx_S_xxxxxx
O60716	920	S	xxxxxx_S_xDxxxx
O60716	346	S	xxxxRx_S_xxSxxx
O60716	349	S	xxxxxx_S_xDxxxx
O60716	352	S	xxxxxD_S_xxxxxx
O60716	230	S	xxxxxG_S_xxxxxx
O60716	320	S	xxxRxx_S_xExxxx
O60716	861	S	xxxRSx_S_xxxxxx
O60716	864	S	RxxSxx_S_xxxxxx
O60716	268	S	xxxxxG_S_xxxxxx
O60716	269	S	xxxxxx_S_xDxxxx
O60749	365	S	xxxRxx_S_xxxxxx
O60749	185	S	xxxRRx_S_xxxxxx
O60749	117	S	xRxxxx_S_xSxxxx
O60749	119	S	xxxxSx_S_xxxxxx
O60749	226	S	xxxxxD_S_xxxxxx
O60762	9	S	xxxxxx_S_PxxxRR
O60763	942	S	xxxxxx_S_xDxxxx
O60763	952	S	xxxxxx_S_xDxxxx
O60784	355	S	xxxxxx_S_xExxxx
O60784	160	S	xxxxxx_S_Pxxxxx
O60784	462	S	xxxxxx_S_Pxxxxx
Q99880	37	S	xxxRxx_S_xSxxxx
O60825	466	S	xxxRRx_S_xxxxxx
O60825	483	S	xRxRxx_S_xxSxxx
O60825	493	S	xxxxPx_S_Pxxxxx
O60828	247	S	xxxxxx_S_PxxxxR
O60832	485	S	xxxxxx_S_xxExxx
O60832	494	S	xxxxxD_S_Dxxxxx
O60832	513	S	xxxxxx_S_Exxxxx
O60832	451	S	xxxxxx_S_xSExxx
O60832	453	S	xxxxxx_S_xxDExx
O60832	455	S	xxxxSx_S_xExxxx
O60832	21	S	xxxxRx_S_xxxxxx
O60841	588	S	xxxKxx_S_xDxxxx
O60841	589	S	xxxxxx_S_DSExxx
O60841	591	S	xxxxxx_S_ExDxxx
O60841	595	S	xxxxxx_S_DDDxxx
O60841	1168	S	xxxxxx_S_PxxxxR
O60841	182	S	xRxRxx_S_xxxxxx
O60841	183	S	xxxxxx_S_xExxxx
O60841	186	S	xxxxxx_S_GDExxx
O60841	190	S	xxxxxx_S_xExxxx
O60841	107	S	xxxKxx_S_xDxxxx
O60841	113	S	xxxxxx_S_xExExx
O60841	164	S	xxxxxx_S_xEDExx
O60841	214	S	xxxxxx_S_xxxDxD
O60841	9	S	xxxKxx_S_xDxxxx
O60841	135	S	xxxxxx_S_xxxDxD
O60841	137	S	xxxxxx_S_DDDxxx
O60884	394	S	xxxxxx_S_xDEExx
O60884	395	S	xxxxxx_S_DEExxx
O60884	399	S	xxxDxE_S_xxxxxx
O60885	1083	S	xxxxxx_S_Pxxxxx
O60885	1051	S	xxxxxx_S_Dxxxxx
O60885	1117	S	Kxxxxx_S_Pxxxxx
O60885	470	S	xxxxxx_S_Pxxxxx
O60885	1045	S	xxxxxx_S_Pxxxxx
O60885	1126	S	xxxxPx_S_Pxxxxx
O60885	601	S	xxxxxx_S_EEExxx
O60890	652	S	xxxxxx_S_PxRxxx
O60907	45	S	xxxxxx_S_PxxxxK
O60927	73	S	xxxxxx_S_xxExxx
O60927	74	S	xxxxxx_S_xxSDxE
O60927	77	S	xxxxxx_S_DxExEx
O60930	76	S	xxxxxx_S_PxxSxx
O60934	509	S	xxxxxx_S_ExExxx
O60934	432	S	xxxxxx_S_PxKxxx
O60934	604	S	xxxxxx_S_DxxxxE
O60934	397	S	xxxRxx_S_xDxxxx
O60934	343	S	xxxxSx_S_xxxxxx
O60941	394	S	xxxxxx_S_PxRxxx
O75015	169	S	xxxxxG_S_xxxxxx
O75030	414	S	xxxxxx_S_PxxxxR
O75030	491	S	xxxxxx_S_Pxxxxx
O75030	504	S	xxxxxx_S_PxxSxx
O75030	516	S	xxxRRx_S_xSxxxx
O75044	1013	S	xxxRSx_S_xxxxxx
O75044	854	S	xxxRSx_S_xxxxxx
O75044	427	S	xxxxxx_S_Exxxxx
O75044	1053	S	xKxxxx_S_Pxxxxx
O75044	1061	S	xxxxxx_S_PxxxxK
O75044	990	S	xxxxxx_S_xPxSPx
O75044	994	S	xxxxPx_S_Pxxxxx
O75052	374	S	xxxxxD_S_xxExxx
O75052	188	S	xxxDxE_S_xxxxxx
O75052	192	S	xxxxRx_S_xxSxxx
O75052	266	S	xxxxxx_S_Pxxxxx
O75054	1177	S	xxxxxx_S_Pxxxxx
O75061	566	S	xRxxxx_S_xSxxxx
O75061	570	S	xxxxSx_S_Pxxxxx
O75064	1092	S	xxxxxR_S_Pxxxxx
O75113	226	S	xxxxxx_S_xDExxx
O75113	300	S	xxxxxx_S_xExxxx
O75113	288	S	xxxRRx_S_xSxxxx
O75116	425	S	xxxxSx_S_Pxxxxx
O75116	1374	S	xxxxxx_S_xxRxxx
O75116	1134	S	xxxDxx_S_xxSxxx
O75116	1137	S	xxxxxG_S_xxxxxx
O75122	430	S	Rxxxxx_S_xxxxxx
O75122	1012	S	xxxxxx_S_SPxxxx
O75122	1013	S	xxxxxx_S_PxSxxx
O75122	360	S	xxxxxx_S_xxGSxx
O75122	1029	S	xxxxxx_S_PxxKxx
O75122	955	S	xxxxxx_S_xEDxxx
O75122	525	S	xxRxSx_S_xxxxxx
O75122	455	S	xxxxSx_S_xxxxxx
O75122	459	S	xxxxxG_S_xxxxxx
O75122	22	S	xxxRxx_S_xxSxxx
O75122	370	S	xLxRSx_S_xxxxxx
O75122	326	S	xxRxSx_S_xxxxxx
O75122	327	S	xxxxSx_S_xExxxx
O75122	621	S	xxxxxx_S_DDDxxx
O75128	347	S	xxxxPx_S_Pxxxxx
O75128	1227	S	RxxSxx_S_xxxxxx
O75128	269	S	xxxxPx_S_Pxxxxx
O75128	271	S	xxxxSx_S_xxxxxx
O75128	741	S	xxxxxx_S_Pxxxxx
O75128	962	S	xxxRKx_S_xxxxxx
O75128	235	S	xxxRKx_S_xxxxxx
O75128	815	S	xxxxPx_S_Pxxxxx
O75128	1142	S	xxxxxx_S_xxExxx
O75128	566	S	xxxxxG_S_xDxxxx
O75128	864	S	xxxRRx_S_xxxxxx
O75128	260	S	xxxRSx_S_xxxxxx
O75128	917	S	Kxxxxx_S_Pxxxxx
O75128	440	S	xxxxxx_S_DxDxxx
O75128	455	S	xxxxxK_S_Pxxxxx
O75131	243	S	Kxxxxx_S_Pxxxxx
O75140	579	S	xxxxxx_S_xExxxx
O75140	503	S	xxxxxx_S_PxxxxR
O75143	361	S	xxxxRx_S_Pxxxxx
O75143	355	S	xxxxSx_S_xExxxx
O75145	17	S	xxxRRx_S_xxxxxx
O75145	1164	S	xxxxxx_S_PxxxxR
O75147	10	S	xxxxxx_S_PxxxxR
O75147	120	S	xxxxxx_S_PxSxxx
O75151	655	S	xxxxPx_S_Pxxxxx
O75151	458	S	xxxxxx_S_xDExxx
O75151	681	S	xxxxxx_S_xDxxxx
O75151	882	S	xxxxxx_S_DEDxxx
O75151	474	S	xxxxPx_S_Pxxxxx
O75151	539	S	Kxxxxx_S_Pxxxxx
O75151	899	S	xxxRKx_S_xxxxxx
O75151	905	S	xxxxPx_S_Pxxxxx
O75151	625	S	xxxxxx_S_PxxxxK
O75151	705	S	xxxRxx_S_xxxxxx
O75152	738	S	xxxxxx_S_Pxxxxx
O75152	290	S	xxxRKx_S_xxxxxx
O75152	758	S	xxxRRx_S_xxxxxx
O75152	759	S	xxxRxx_S_xSxxxx
O75152	761	S	RxxSxx_S_xxxxxx
O75152	768	S	xxxxxx_S_xEDDxx
O75152	132	S	xxxxxx_S_Pxxxxx
O75152	108	S	xxxxPx_S_Pxxxxx
O75152	149	S	xxxxxx_S_Pxxxxx
O75152	171	S	xxxxxx_S_ExGxxx
O75152	495	S	xxxxxx_S_Pxxxxx
O75153	664	S	xxxxxx_S_EEExxx
O75157	206	S	xxxRxx_S_xxxxxx
O75157	598	S	xxxRRx_S_xxxxxx
O75161	142	S	xxxxPx_S_Pxxxxx
O75161	513	S	xxxxPx_S_Pxxxxx
O75164	421	S	xxxxxx_S_xExxxx
O75164	616	S	xxxxxx_S_DDExxx
O75167	560	S	xxxRKx_S_xxxxxx
O75167	522	S	xxxRRx_S_xxxxxx
O75170	771	S	xxxRxx_S_Pxxxxx
O75170	289	S	xxxxxD_S_xxxxxx
O75175	299	S	xxxxxx_S_PxKxxx
O75179	2401	S	xxxRxx_S_PxPxxx
O75179	1940	S	xxxxxx_S_Pxxxxx
O75179	19	S	xxxxxx_S_Pxxxxx
O75179	2041	S	xxxxxx_S_xPxSPx
O75179	2042	S	xxxxxx_S_PxSxxx
O75179	2044	S	xxxxxx_S_SPxxxx
O75179	2045	S	xxxxPx_S_Pxxxxx
O75179	2047	S	xxxxSx_S_Pxxxxx
O75179	1639	S	xKxxxx_S_Pxxxxx
O75179	1709	S	xxxxxx_S_PxRxxx
O75179	1457	S	xxxKxx_S_xxxxxx
O75179	2059	S	xxxxRx_S_Pxxxxx
O75179	2067	S	xxxxxx_S_PxKxxx
O75179	2489	S	xxxRxx_S_xPxxxx
O75179	1696	S	xxxxxx_S_PxxSxx
O75179	803	S	xxxxxx_S_PxSxxx
O75182	740	S	xxxxxx_S_Pxxxxx
O75182	122	S	xxxxxx_S_PxxSxx
O75182	279	S	xxxRxx_S_xPxxxx
O75190	277	S	xxxxxx_S_EEExxx
O75190	15	S	xxxxxx_S_PxxxxK
O75223	136	S	xxxxPx_S_PxxxKx
O75324	49	S	xxxDxE_S_xxxxxx
O75351	102	S	xxxxxx_S_DxExEx
O75362	662	S	xxxxxx_S_PxxKxx
O75362	407	S	xxxxxx_S_PxxSxx
O75362	593	S	xxxxxx_S_PxxKxx
O75362	327	S	xxxxxx_S_xSExxx
O75362	329	S	xxxxxx_S_ExExxx
O75362	974	S	xxxRxx_S_xSxxDx
O75362	441	S	xxxxxG_S_xDxxxx
O75362	445	S	xxxxxG_S_xDxxxx
O75367	170	S	xxxKxx_S_xDxxxx
O75367	173	S	xxxxxD_S_xxExxx
O75369	2107	S	RxxRxx_S_xxxxxx
O75369	1433	S	xxxxxG_S_xxxxxx
O75369	2135	S	xxxxxx_S_Pxxxxx
O75369	983	S	xxxxxx_S_PxRxxx
O75369	2478	S	xxxRxx_S_Pxxxxx
O75369	2481	S	RxxSxx_S_xxxxxx
P21333	2143	S	xxxxxx_S_xxRxxx
O75369	1505	S	xxxxPx_S_PxxxKx
O75369	2465	S	xxxxxx_S_PxKxxx
O75376	1472	S	xxKxxx_S_Pxxxxx
O75376	1533	S	xxxxxK_S_Pxxxxx
O75376	1545	S	xxxxSx_S_Pxxxxx
O75376	1263	S	xxxxRx_S_Pxxxxx
O75376	1281	S	xxxxxx_S_PxxxxK
O75376	158	S	xxxxPx_S_Pxxxxx
O75376	172	S	xxxxxx_S_PxKxxx
O75376	1450	S	xRxRxx_S_xxSxxx
O75376	2335	S	xxxxRx_S_xSxxxx
O75376	2337	S	xxxxxK_S_Pxxxxx
O75376	1195	S	xxxxxx_S_SPxxxx
O75376	1196	S	xxxxxx_S_PxKxxx
O75376	1756	S	xxxxxx_S_PxxxxR
O75376	1758	S	xxxRSx_S_Pxxxxx
O75376	2355	S	RxxSxx_S_xxxxxx
O75376	2358	S	xxxxxx_S_ExDxxx
O75376	1111	S	xKxxxx_S_Pxxxxx
O75376	224	S	xxxxPx_S_Pxxxxx
O75376	70	S	xxxRRx_S_xxxxxx
O75376	97	S	xxxxxx_S_Pxxxxx
O75376	2151	S	xxxxPx_S_Pxxxxx
O75376	2184	S	xxxxxR_S_Pxxxxx
O75376	999	S	xxxxxx_S_PxRxxx
O75376	2102	S	Kxxxxx_S_Pxxxxx
O75376	2120	S	xxxxRx_S_Pxxxxx
O75376	1977	S	xxxxxx_S_PxxSxx
O75376	1980	S	xxxxxx_S_SPxxxx
O75376	1981	S	xxxxxx_S_Pxxxxx
O75379	17	S	xxxxxG_S_xxxxxx
O75379	30	S	xxxxxx_S_DxEExx
O75381	232	S	xxxxPx_S_PxxxKx
O75381	335	S	xxxxxx_S_xxDxEx
O75381	275	S	xxxxxx_S_PxKxxx
O75381	44	S	xxxxxx_S_PxxxRR
O75382	7	S	xxxRxx_S_PxPxxx
O75382	454	S	xxxRRx_S_xxxxxx
O75382	437	S	xxxxxK_S_Pxxxxx
O75385	495	S	xxxRKx_S_xxxxxx
O75385	556	S	xxxRxx_S_xPxxxx
O75385	775	S	xRxRxx_S_xxxxxx
O75385	450	S	xxxxxx_S_Pxxxxx
O75385	623	S	xxxxxx_S_PxKxxx
O75385	469	S	xxxxxx_S_PxxxxR
O75385	403	S	xxxRxx_S_PxPxxx
O75385	638	S	xxxKxx_S_xxxxxx
O75391	114	S	xxxxxx_S_DEExxx
O75391	219	S	xxxxxx_S_xEExxx
O75391	158	S	xxxxxx_S_PxxxxK
O75391	202	S	xxxxxx_S_xEExxx
O75396	177	S	xxxxSx_S_xxxxxx
O75396	137	S	xxxxxG_S_xxxxxx
O75398	176	S	xxxxPx_S_Pxxxxx
O75400	809	S	xxxxxH_S_xxxxxx
O75400	933	S	xxxxxx_S_xSExxx
O75400	935	S	xxxxxx_S_xxSExE
O75400	938	S	xxxxxx_S_ExExEx
O75400	787	S	xxxxxx_S_Exxxxx
O75400	883	S	xxxRxx_S_xSxxxx
O75400	885	S	xRxxxx_S_Pxxxxx
O75400	888	S	xxxxxx_S_DxExEx
O75400	34	S	xxxRRx_S_xSxxxx
O75400	151	S	xxxxxK_S_Pxxxxx
O75410	248	S	xxxxxx_S_Dxxxxx
O75410	591	S	xxxxxx_S_Pxxxxx
O75410	276	S	xxxxxx_S_Pxxxxx
O75410	300	S	xxxxxx_S_Dxxxxx
O75410	305	S	xxxxxD_S_xxExxx
O75410	287	S	xxxxxK_S_Pxxxxx
O75410	44	S	xxxxxD_S_xxExxx
O75410	153	S	xxxRxx_S_xExxxx
O75410	131	S	xxxxxH_S_xxxxxx
O75417	1786	S	xKxxxx_S_Pxxxxx
O75420	24	S	xxxxxx_S_PxxSxx
O75420	28	S	xxxxPx_S_PxxxKx
O75420	406	S	xRxxxx_S_Pxxxxx
O75420	755	S	xxxxxx_S_SPxxxx
O75420	756	S	xxxxPx_S_Pxxxxx
O75420	230	S	xxxRSx_S_Pxxxxx
O75420	137	S	xxxxxx_S_xEExxx
O75420	638	S	xxxRSx_S_xxxxxx
O75420	157	S	xxxRSx_S_xxxxxx
O75420	862	S	xxxxxx_S_SPxxxx
O75420	538	S	xxxxxx_S_Pxxxxx
O75427	25	S	xxxxPx_S_Pxxxxx
O75427	281	S	xRxxxx_S_Pxxxxx
O75427	380	S	xxxxxx_S_PxxxxR
O75427	432	S	xxxRKx_S_xxxxxx
O75427	346	S	xxxxxG_S_xDxxxx
O75427	506	S	xxxRxx_S_xxxxxx
O75427	304	S	xxxxxx_S_xDxxxx
O75436	315	S	xxxRxx_S_Pxxxxx
O75446	131	S	xRxRxx_S_xDxxxx
O75446	138	S	xxxxxx_S_Pxxxxx
O75448	862	S	xxxRxx_S_xxExxx
O75448	873	S	xxxxxx_S_Pxxxxx
O75449	170	S	xxxxxK_S_Pxxxxx
O75449	109	S	xxxRxx_S_PxPxxx
O75475	129	S	xxxxxx_S_xEDxxx
O75475	526	S	xxxxxD_S_xxxxxx
O75475	116	S	xxxKxx_S_xxxxxx
O75475	118	S	xxxxxx_S_xEDxxx
O75475	102	S	xxxxxx_S_xxSxxx
O75475	105	S	xxxxxx_S_xDxxxx
O75475	106	S	xxxxxx_S_DxExEx
O75475	513	S	xxxxxx_S_xEExxx
O75475	514	S	xxxxxx_S_xExExx
O75475	206	S	xxxxxx_S_ExDxxx
O75475	271	S	xxxxxx_S_xxDxEx
O75475	273	S	xxxxxx_S_DxExEx
O75475	275	S	xxxxxx_S_EEExxx
O75494	23	S	xxxxxx_S_xDxxxx
O75494	133	S	xRxRxx_S_xDxxxx
O75494	158	S	xxxRxx_S_xSxxDx
O75494	160	S	xxxRSx_S_xxxxxx
O75494	131	S	xxxRSx_S_xxxxxx
O75494	156	S	xxxxRx_S_xSxxxx
O75494	129	S	xxxRRx_S_xSxxxx
O75509	541	S	xxxxxx_S_PxxxxK
O75528	298	S	xxxxxx_S_PxxxxK
O75530	34	S	xxxxxx_S_GDExxx
O75533	216	S	xxxKxx_S_xxxxxx
O75533	217	S	xxxKxx_S_xDxxxx
O75533	488	S	xxxxxx_S_Pxxxxx
O75533	129	S	xxxxxx_S_PxRxxx
O75534	422	S	xxxxxH_S_xxxxxx
O75534	116	S	xxxxxK_S_Pxxxxx
O75534	123	S	xxxxxx_S_PxxSxx
O75534	276	S	xxxKxx_S_xxxxxx
O75554	262	S	xxxxxx_S_DxExxx
O75563	6	S	xxxxxx_S_xxSxxx
O75569	18	S	xxxRxD_S_xxxxxx
O75581	1444	S	xxxRxx_S_xxSxxx
O75581	1490	S	xxxxPx_S_PxxxRx
O75592	2812	S	xxxRxx_S_PxPxxx
O75592	3932	S	xxxxxx_S_PxxxxK
O75592	2920	S	xxxRxx_S_Pxxxxx
O75592	2687	S	xxxxPx_S_Pxxxxx
O75592	2334	S	xxxxPx_S_Pxxxxx
O75592	2353	S	xxxxxx_S_Pxxxxx
O75592	178	S	xxxxxx_S_xxxDxD
O75592	181	S	xxxxxx_S_DSDxxx
O75592	183	S	xxxxxx_S_DxExEx
O75592	1624	S	xxxxxx_S_xExxxx
O75592	3505	S	xRxRxx_S_xDxxxx
O75592	2871	S	xxxRSx_S_xxxxxx
O75592	2789	S	xxxRSx_S_Pxxxxx
O75592	3478	S	xxxRSx_S_xxxxxx
O75616	173	S	xxxxxx_S_PxKxxx
O75626	288	S	xxxRxx_S_Pxxxxx
O75643	225	S	xxxxxx_S_DDDxxx
O75665	951	S	xxxxxx_S_xxSxxx
O75665	827	S	xxxxxx_S_xExxxx
O75665	789	S	xxxxxx_S_Pxxxxx
O75665	774	S	xxxxxx_S_PxxxRx
O75665	986	S	xxxxxG_S_xxxxxx
O75665	686	S	xxxxxx_S_PxRxxx
O75665	663	S	xxxxxK_S_Pxxxxx
O75665	669	S	xxxxxK_S_Pxxxxx
O75665	735	S	xxxRRx_S_xxxxxx
O75665	762	S	xRxxxx_S_Pxxxxx
O75665	1011	S	xxxxxD_S_xxxxxx
O75674	323	S	xxxxxx_S_PxxxRx
O75676	678	S	xxxxxG_S_xxxxxx
O75676	343	S	xxxxxx_S_PxxSxx
O75676	347	S	xxxxPx_S_Pxxxxx
O75676	682	S	xxxxRx_S_Pxxxxx
O75683	138	S	xxxxxx_S_PxxxxK
O75683	74	S	Kxxxxx_S_Pxxxxx
O75691	2601	S	xxxxxx_S_DxEExx
O75691	2637	S	xxxxxx_S_PxxxxK
O75691	2254	S	xxxxxx_S_xxSxxx
O75691	2257	S	xxxxxx_S_Exxxxx
O75694	992	S	xxxxPx_S_PxxxKx
O75717	407	S	xxxxxG_S_xxxxxx
O75717	868	S	xxxxxx_S_xExxxx
O75717	374	S	xRxRxx_S_xxxxxx
O75717	383	S	xxxxxx_S_xDxxxx
O75717	958	S	xxxxxK_S_Pxxxxx
O75717	1090	S	xxxxxx_S_xExExx
O75764	115	S	xxxxxx_S_PxRxxx
O75781	124	S	xxxxxx_S_PxKxxx
O75781	116	S	xxxxxx_S_PxRxxx
O75781	152	S	xxxKRx_S_xxxxxx
O75781	162	S	xxxxxx_S_PxxKxx
O75808	456	S	xxxRRx_S_xxxxxx
O75815	338	S	xxxxxx_S_Exxxxx
O75815	269	S	xxxxxx_S_PxxxRx
O75815	363	S	xxxxPx_S_Pxxxxx
O75815	83	S	Kxxxxx_S_Pxxxxx
O75815	290	S	xxxKRx_S_xxxxxx
O75815	78	S	xxxxxK_S_Pxxxxx
O75815	32	S	xxxxxx_S_PxxxxR
O75815	375	S	xxxxxx_S_PxxxRR
O75821	42	S	xxxxxx_S_Pxxxxx
O75822	11	S	xxxxxD_S_Dxxxxx
O75822	13	S	xxxxxD_S_xDxxxx
O75822	127	S	xxxxxx_S_DxExxx
O75844	298	S	xxxxxD_S_xxExxx
O75864	561	S	xxxxxx_S_PxRxxx
O75896	50	S	xxxRRx_S_xxxxxx
O75901	17	S	xxxxxx_S_PxKxxx
O75907	18	S	xxxRxx_S_xGxxxx
O75909	340	S	xxxxxx_S_PxxxxK
O75909	9	S	xxKxxx_S_Pxxxxx
O75909	324	S	xxxxxx_S_PxxSxx
O75909	328	S	xxxxxx_S_SPxxxx
O75909	329	S	xxxxPx_S_PxxxKx
O75925	503	S	xxxxxx_S_PxSxxx
O75925	488	S	xxxxPx_S_PxxxKx
O75925	510	S	xxxRTx_S_xxxxxx
O75928	499	S	xxxxxx_S_PxKxxx
O75940	201	S	Kxxxxx_S_Pxxxxx
O75955	163	S	xxxxxH_S_xxxxxx
O75955	385	S	xxxxxG_S_xxxxxx
O75955	19	S	xxxxxR_S_Pxxxxx
O75962	2455	S	xxxxxx_S_PxxSxx
O75962	2459	S	xxxxxx_S_PxxSxx
O75962	2440	S	xxxxRx_S_xxxxxx
O75962	2477	S	xxxxPx_S_Pxxxxx
O75962	2429	S	xxxxxx_S_PxxxxK
O75962	2492	S	xxxxPx_S_Pxxxxx
O75962	1785	S	xxxRRx_S_xxxxxx
O75962	1786	S	xxxRxx_S_xxxxxx
O75962	1723	S	xxxxSx_S_xxxxxx
O75962	1724	S	xxxxxx_S_xExExx
O75970	483	S	xKxxxx_S_Pxxxxx
O75970	802	S	xxxxxD_S_xxxxxx
O75970	230	S	xxxxxx_S_PxxxRx
O75970	1595	S	xxxxSx_S_Pxxxxx
O75970	1249	S	xxxxxK_S_Pxxxxx
O75970	790	S	xxxxPx_S_Pxxxxx
O75970	1078	S	xxxRRx_S_xxxxxx
O75970	354	S	xxxxxx_S_PxSxxx
O75971	96	S	xxxxxx_S_Dxxxxx
O76003	117	S	xxxRxx_S_xGxxxx
O76021	427	S	xxxxxx_S_PxKxxx
O76021	361	S	xxxxxx_S_EDExxx
O76021	443	S	xxxxxx_S_PxxxxK
O76021	469	S	xxxxSx_S_xxxxxx
O76021	392	S	xxxxxx_S_PxKxxx
O76021	396	S	Kxxxxx_S_Pxxxxx
O76021	400	S	xxxxxx_S_xxRxxx
O76021	92	S	xxxRSx_S_xxxxxx
O76024	32	S	xxxxxx_S_xExExx
O76031	610	S	xxxxxx_S_xEEExx
O76031	617	S	xxxxxD_S_xxExxx
O76039	407	S	xxxxxx_S_Pxxxxx
O76039	446	S	xxxxRH_S_xxxxxx
O76039	612	S	xxxxRH_S_xxxxxx
O76039	306	S	xxxxxx_S_PxRxxx
O76039	308	S	xLxRSx_S_xxxxxx
O76039	343	S	xxxRSx_S_xxxxxx
O76039	720	S	xxxRxx_S_PxPxxx
O76039	529	S	xxxxPx_S_PxxxRx
O76041	953	S	xRxxxx_S_Pxxxxx
O76064	157	S	xxxRKx_S_xxxxxx
O76074	86	S	xxxxxx_S_Pxxxxx
O76080	48	S	xxxxRx_S_Pxxxxx
O76094	621	S	xxxxxx_S_PxxxxR
O76094	625	S	xxxxPx_S_Pxxxxx
O94761	27	S	xRxRxx_S_xDxxxx
O94761	251	S	xxxRxx_S_PxPxxx
O94762	727	S	xxxxxx_S_PxKxxx
O94762	488	S	xxxDxx_S_xxSxxx
O94762	491	S	xxxxxx_S_GDExxx
O94762	815	S	xxxxxx_S_Pxxxxx
O94763	418	S	xRxRxx_S_xxSxxx
O94763	421	S	RxxSxx_S_xxxxxx
O94763	372	S	xRxRxx_S_xxSxxx
O94763	442	S	xxxRSx_S_xxxxxx
O94768	10	S	xRxxxx_S_xSxxxx
O94769	304	S	xxxxxR_S_Pxxxxx
O94776	52	S	xxxRxx_S_xSxxxx
O94776	433	S	xxxxxx_S_xSPxxx
O94776	435	S	xxxxSx_S_Pxxxxx
O94782	67	S	xxxxxx_S_PxxxxK
O94782	313	S	xxxxxx_S_PxKxxx
O94782	475	S	xxxxxx_S_PxxKxx
O94782	327	S	xxxxxx_S_PxxxxK
O94804	450	S	xxxxSx_S_xxxxxx
O94804	454	S	xxxRxx_S_xxxxxx
O94804	514	S	xxxxxG_S_xxxxxx
O94804	13	S	xxxxRx_S_xxxxxx
O94804	438	S	xxxxxx_S_PxxxRx
O94804	417	S	xxxRxx_S_xDxxxx
O94806	364	S	xxxxxx_S_Pxxxxx
O94806	731	S	xxxxxx_S_xxRxxx
O94806	252	S	xxxRxx_S_xSxxxx
O94806	41	S	xxxxRx_S_xxSxxx
O94806	44	S	xRxxxx_S_xSxxxx
O94806	543	S	xxxxxx_S_Pxxxxx
O94806	213	S	xRxRxx_S_xxSxxx
O94806	216	S	RxxSxx_S_xxxxxx
O94806	735	S	xxxxRx_S_xxxxxx
O94806	27	S	xxxxxx_S_PxxxxK
O94806	31	S	xxxxxx_S_Pxxxxx
O94806	391	S	xxxxxx_S_PxxSxx
O94806	395	S	xxxxSx_S_xxxxxx
O94808	244	S	RxxRxx_S_xxxxxx
O94811	18	S	xxxxPx_S_Pxxxxx
O94811	160	S	xxxxxx_S_PxxxRx
O94811	32	S	xxxxRx_S_xxSxxx
O94811	35	S	xxxxxx_S_Exxxxx
O94819	314	S	xxxxPx_S_Pxxxxx
O94826	91	S	xxxxRx_S_Pxxxxx
O94826	96	S	xxxxxG_S_xxxxxx
O94826	110	S	xxxxxx_S_xDxxxx
O94842	178	S	xxxxxx_S_PxxSxx
O94842	182	S	xxxxxx_S_xxExxx
O94851	515	S	xxxRKx_S_xxxxxx
O94851	932	S	xxxxxK_S_Pxxxxx
O94854	442	S	xxxxPx_S_Pxxxxx
O94854	181	S	xxxKxx_S_xxxxxx
O94854	77	S	xxxKxx_S_xDxxxx
O94854	666	S	xxxRRx_S_xSxxxx
O94864	108	S	xxxxPx_S_Pxxxxx
O94868	664	S	xxxxxx_S_SPxxxx
O94868	669	S	xxxxxx_S_PxKxxx
O94874	458	S	xxxxxx_S_DDExxx
O94875	166	S	xxKxxx_S_Pxxxxx
O94875	230	S	xxxRxx_S_xxxxxx
O94875	235	S	xxxxxx_S_xDxxxx
O94875	259	S	xxxRRx_S_xxxxxx
O94875	299	S	Kxxxxx_S_Pxxxxx
O94875	302	S	xxxxPx_S_PxxxKx
O94875	154	S	xLxKxx_S_xxxxxx
O94875	278	S	xxxxxx_S_PxRxxx
O94876	382	S	xxxxxG_S_xDxxxx
O94880	530	S	xxxxxx_S_PxxxxR
O94880	835	S	xxxRKx_S_xxxxxx
O94880	280	S	xxxxxx_S_xxDxEx
O94880	290	S	xxxxxD_S_xxxxxx
O94880	302	S	xxxxxD_S_xxxxxx
O94880	84	S	xxxxxx_S_xEEExx
O94887	428	S	xxxxSx_S_xxxxxx
O94887	439	S	xxxxxx_S_PxxxRR
O94888	280	S	xxxRSx_S_xxxxxx
O94888	288	S	xxxxxD_S_xxExxx
O94901	48	S	xxxxxx_S_PxxxRR
O94901	138	S	xxxxxx_S_xxRxxx
O94903	244	S	xxxxxG_S_xxxxxx
O94906	143	S	xxxxxx_S_Dxxxxx
O94910	1356	S	xxxxxx_S_xxDExx
O94913	705	S	xxxxxx_S_PxxxRx
O94913	624	S	xxxxRx_S_xxSxxx
O94913	1493	S	xxxxxx_S_PxKxxx
O94913	777	S	xxxxxx_S_Pxxxxx
O94913	1520	S	xxxxxx_S_PxxKxx
O94913	489	S	xxxxxR_S_Pxxxxx
O94913	494	S	xxxxxx_S_PxRxxx
O94913	487	S	RxxSxx_S_xxxxxx
O94913	728	S	xKxxxx_S_Pxxxxx
O94915	1337	S	xxxxxx_S_xxDxEx
O94915	1957	S	xxxRRx_S_xxxxxx
O94915	2272	S	xxxxxx_S_PxxSxx
O94915	1533	S	RxxSxx_S_xxxxxx
O94915	1539	S	xxxxxx_S_xEEExx
O94916	229	S	xxxxxD_S_xxxxxx
O94916	560	S	xxxxxx_S_SPxxxx
O94916	561	S	xxxxxx_S_PxRxxx
O94916	145	S	xxxxxx_S_Pxxxxx
O94921	119	S	xxxRRx_S_xxxxxx
O94921	123	S	xxxxPx_S_PxxxKx
O94921	126	S	xxxxPx_S_PxxxKx
O94921	95	S	xxxRxx_S_xxxxxx
O94921	24	S	xxxRxx_S_xSxxxx
O94921	78	S	xxxRTx_S_xxxxxx
O94929	373	S	xxxRxx_S_Pxxxxx
O94929	503	S	xxxRRx_S_xxxxxx
O94929	504	S	xxxRxx_S_xGxxxx
O94929	394	S	xxxxxx_S_PxxxxR
O94953	566	S	xxxxPx_S_Pxxxxx
O94964	1303	S	xxxRxx_S_Pxxxxx
O94964	1320	S	xxxxPx_S_Pxxxxx
O94964	1017	S	xxxxxx_S_PxxxRR
O94966	244	S	xxxxPx_S_PxxxRx
O94966	474	S	xxxxPx_S_Pxxxxx
O94967	297	S	xxxxPx_S_Pxxxxx
O94967	422	S	xxxxxx_S_xExxxx
O94967	304	S	xxxRxx_S_xDxxxx
O94967	359	S	xxxxSx_S_xxxxxx
O94967	374	S	xxxxxx_S_PxRxxx
O94967	344	S	xxxxxH_S_xxxxxx
O94972	454	S	xxxRxx_S_Pxxxxx
O94979	799	S	xxxxxx_S_Pxxxxx
O94979	527	S	xxxxxx_S_DxEExx
O94979	532	S	xxxxxx_S_Pxxxxx
O94979	1163	S	xRxxxx_S_Pxxxxx
O94986	133	S	xxxxxx_S_PxxKxx
O94986	1461	S	xxxRxx_S_Pxxxxx
O94988	856	S	xxxxxx_S_PxxxRR
O94988	597	S	xxxxxx_S_PxxxRx
O94992	233	S	xxxxxx_S_DxxxDx
O94992	237	S	xxxxxx_S_DDDxxx
O94992	252	S	xxxxxG_S_xxxxxx
O94992	66	S	xxxxxx_S_xExxxx
O95049	112	S	xxxxxx_S_DEDxxx
O95049	203	S	xxxRRx_S_xxxxxx
O95049	338	S	xxxRRx_S_xxxxxx
O95049	339	S	xxxRxx_S_xDSxxx
O95049	342	S	RxxSxx_S_xxxxxx
O95049	346	S	xxxRTx_S_xxxxxx
O95049	319	S	xxxxxR_S_Pxxxxx
O95049	164	S	xxxxxR_S_Pxxxxx
O95049	591	S	xxxxxx_S_xEDxxx
O95049	856	S	xxxxxx_S_PxxxxR
O95049	905	S	xxxxxx_S_xDExxx
O95049	906	S	xxxxxx_S_DEDxxx
O95049	371	S	RxxSxx_S_xxxxxx
O95067	92	S	xxxxxx_S_Pxxxxx
O95070	5	S	xxxxxH_S_xxxxxx
O95070	12	S	xxxxxG_S_xxxxxx
O95071	2241	S	xxxRxx_S_xExxxx
O95071	2483	S	xRxRxx_S_xxSxxx
O95071	2486	S	RxxSxx_S_xxxxxx
O95071	1549	S	xxxRRx_S_xSxxxx
O95071	1308	S	xxxxxx_S_PxxSxx
O95071	2369	S	xxxRxx_S_xDxxxx
O95071	612	S	xxxxPx_S_Pxxxxx
O95071	327	S	xxxxxx_S_xDxxxx
O95104	154	S	xxxxxx_S_PxxxxK
O95104	656	S	xxxxPx_S_Pxxxxx
O95125	33	S	xxxRxx_S_xxxxxx
O95125	466	S	Kxxxxx_S_Pxxxxx
O95149	350	S	xKxxxx_S_Pxxxxx
O95149	75	S	xxxxxx_S_EEExxx
O95155	65	S	xxxxxx_S_Pxxxxx
O95155	1265	S	xRxxxx_S_Pxxxxx
O95155	31	S	xxxxxx_S_PxRxxx
O95155	803	S	xxxxxx_S_PxxxRx
O95155	141	S	xxxxxx_S_xxDxEx
O95155	143	S	xxxRSx_S_xxxxxx
O95155	124	S	xxxxxD_S_xxExxx
O95155	105	S	xLxRSx_S_xxxxxx
O95155	78	S	xxxRSx_S_xxxxxx
O95155	83	S	xxxxxx_S_xxSxxx
O95155	84	S	xxxxxx_S_xxSxxx
O95155	86	S	xxxxxx_S_xSPxxx
O95155	88	S	xxxxxx_S_PxxSxx
O95155	101	S	xxxxSx_S_xxxxxx
O95163	1171	S	xxxxxx_S_xxSxxx
O95163	1174	S	xxxxxx_S_xSExxx
O95163	471	S	xxxxxG_S_xxxxxx
O95163	867	S	xxxxxx_S_DxDxxx
O95168	26	S	xxxxxx_S_PxxxRx
O95197	30	S	xxxxxx_S_Pxxxxx
O95197	560	S	xxxxxx_S_DSExxx
O95197	575	S	xxxxxR_S_Pxxxxx
O95197	316	S	xxxRxx_S_xTxxxx
O95197	229	S	xxxxxx_S_PxKxxx
O95197	231	S	xxxxSx_S_xxxxxx
O95197	246	S	xxxxPx_S_Pxxxxx
O95201	292	S	xxxxxx_S_xEExxx
O95202	580	S	xxxxxx_S_xDxxxx
O95208	172	S	xxxxRx_S_xxxxxx
O95208	173	S	xxxRxx_S_xPxxxx
O95210	211	S	xxxRxx_S_xGxxxx
O95218	120	S	xxxxxx_S_DxExxx
O95218	153	S	xxxxxx_S_ExEExx
O95218	188	S	xxxxxx_S_EEExxx
O95218	193	S	xxxxxD_S_xxxxxx
O95218	280	S	xxxxxx_S_PxRxxx
O95232	425	S	xxxxxx_S_ExDxxx
O95235	532	S	xxxxxx_S_Pxxxxx
O95235	41	S	xxxxxx_S_xxSxxx
O95235	670	S	xxxxxG_S_xxxxxx
O95239	1225	S	xxxxxx_S_Pxxxxx
O95239	1013	S	xxxxxx_S_PxxSxx
O95239	1017	S	xxxxxx_S_xExxxx
O95239	815	S	xxxxxD_S_xxxxxx
O95239	394	S	xxxxxx_S_xxExxx
O95239	951	S	xxxxxx_S_xSExxx
O95239	1126	S	xxxxxD_S_xxxxxx
O95239	801	S	xxxRTx_S_xxxxxx
O95239	507	S	xxxxSx_S_xDxxxx
O95239	1051	S	xxxxxH_S_xxxxxx
O95243	387	S	xxxxxx_S_PxRxxx
O95243	318	S	xxxRSx_S_xxxxxx
O95248	1229	S	Kxxxxx_S_Pxxxxx
O95249	173	S	xxxxxx_S_DxxxxE
O95249	141	S	xxxxxG_S_xxxxxx
O95251	162	S	xxxxxD_S_xxxxxx
O95251	164	S	xxxDxx_S_xxSxxx
O95251	205	S	xxxRxx_S_xSxxxx
O95251	216	S	xxxxxx_S_xDExxx
O95251	57	S	xxxxxx_S_PxRxxx
O95251	10	S	xxxxxG_S_xxxxxx
O95251	124	S	xxxxxx_S_PxRxxx
O95251	99	S	xxxxxx_S_xxSExE
O95251	100	S	xxxxxx_S_xSExxx
O95251	102	S	xxxxxx_S_ExExxx
O95251	111	S	xxxxxx_S_DxExxx
O95263	407	S	xxxxxH_S_xxxxxx
O95263	351	S	xxxRRx_S_xxxxxx
O95279	266	S	xRxRxx_S_xxSxxx
O95292	146	S	xxxxxx_S_xxExxx
O95292	156	S	xxxxSx_S_xxxxxx
O95292	158	S	xxxxSx_S_xxxxxx
O95292	160	S	xxxxxx_S_xxDxEx
O95292	206	S	Kxxxxx_S_Pxxxxx
O95295	133	S	xxxxPx_S_Pxxxxx
O95297	204	S	xxxxxx_S_xSExxx
O95297	206	S	xxxxSx_S_xxxxxx
O95297	208	S	xxxxxx_S_xSPxxx
O95297	210	S	xxxxxx_S_PxKxxx
O95297	219	S	Kxxxxx_S_Pxxxxx
O95297	221	S	xxxxxx_S_DxExxx
O95297	260	S	xxxxSx_S_xxxxxx
O95297	229	S	xxxxxx_S_xxSxxx
O95359	2512	S	xxxxxx_S_Pxxxxx
O95359	2134	S	xxxRxx_S_xxxxxx
O95359	2317	S	xxxxPx_S_Pxxxxx
O95359	2321	S	xxxxPx_S_Pxxxxx
O95359	2359	S	xxKxxx_S_Pxxxxx
O95359	2567	S	xxxxRx_S_xSxxxx
O95359	2569	S	xxxxSx_S_Pxxxxx
O95359	2577	S	xxxxxx_S_xEExxx
O95359	2072	S	xxxRRx_S_xxxxxx
O95359	2440	S	Kxxxxx_S_Pxxxxx
O95359	2256	S	xxxxxx_S_PxKxxx
O95359	2394	S	xxxxxK_S_Pxxxxx
O95359	2226	S	xxxxxx_S_PxxxxK
O95361	60	S	xxxxxD_S_Dxxxxx
O95365	337	S	xxxxxx_S_DEExxx
O95365	526	S	xxxxPx_S_PxxxRx
O95365	549	S	xxxxxx_S_PxxxxR
O95373	79	S	xxxxxx_S_Pxxxxx
O95382	984	S	xxxxPx_S_Pxxxxx
O95391	235	S	xxxxxx_S_ExExEx
O95391	215	S	xxxxxx_S_Pxxxxx
O95396	47	S	xxxxPx_S_PxxxKx
O95400	46	S	xxxxxx_S_xxSDxE
O95400	49	S	xxxxxx_S_DxEExx
O95400	195	S	xxxxPx_S_Pxxxxx
O95402	447	S	xxxRxx_S_Pxxxxx
O95402	361	S	xxKxxx_S_Pxxxxx
O95402	470	S	xKxxxx_S_Pxxxxx
O95402	314	S	xxxxxx_S_Pxxxxx
O95402	535	S	xxxxPx_S_Pxxxxx
O95402	7	S	xxxxPx_S_PxxxRx
O95405	48	S	xxxxRx_S_xxxxxx
O95405	121	S	xxxRxx_S_xDxxxx
O95405	668	S	xxxxPx_S_Pxxxxx
O95405	306	S	xRxxxx_S_Pxxxxx
O95415	61	S	xxxxxH_S_xxxxxx
O95425	961	S	xxxxxD_S_xxExxx
O95425	50	S	xxxxPx_S_PxxxRx
O95425	673	S	xxxRxx_S_xSxxxx
O95425	238	S	xxxRxx_S_xxExxx
O95425	245	S	xxxxPx_S_Pxxxxx
O95425	707	S	xxxxxx_S_xDExxx
O95425	914	S	xxxxSx_S_xExxxx
O95425	920	S	xxxxxx_S_PxRxxx
O95425	259	S	xxxxxx_S_xSPxxx
O95425	221	S	xxxxxx_S_Pxxxxx
O95425	547	S	xxxRxx_S_xSxxxx
O95425	549	S	xxxRSx_S_xxxxxx
O95425	63	S	xxxxxx_S_DxxxEx
O95425	261	S	xxxxxR_S_Pxxxxx
O95425	263	S	xxxRSx_S_xxxxxx
O95425	270	S	xxxxxx_S_Pxxxxx
O95425	1322	S	xxxxPx_S_Pxxxxx
O95425	467	S	xxxxxx_S_PxxxxR
O95429	179	S	xxxxxx_S_PxxxxR
O95453	619	S	xxxxxx_S_PxxSxx
O95453	623	S	xxxxxG_S_xxxxxx
O95453	557	S	xxxRxx_S_xTxxxx
O95453	163	S	xxxxxx_S_PxxSxx
O95466	1031	S	xxxxPx_S_PxxxRx
O95466	211	S	xxxxxH_S_xxxxxx
O95466	184	S	xxxxxx_S_xEDxxx
O95466	624	S	xxxRRx_S_xxxxxx
O95471	206	S	xxxxSx_S_xxxxxx
O95477	2234	S	xxxKxx_S_xxxxxx
O95477	1296	S	xxxxxx_S_xxDxEx
O95487	1224	S	xxxxPx_S_Pxxxxx
O95503	280	S	xxxxxx_S_Pxxxxx
O95544	64	S	xxxRTx_S_xxxxxx
O95544	46	S	xRxxxx_S_xSxxxx
O95544	48	S	xxxRSx_S_xxxxxx
O95562	9	S	xxxxxx_S_xxDxEx
O95568	49	S	xxxRKx_S_xxxxxx
O95573	683	S	xxKxxx_S_Pxxxxx
O95602	1429	S	xxxxxx_S_EEExxx
O95602	240	S	xxxxxD_S_xxxxxx
O95613	2963	S	xxxxxx_S_DxDxxx
O95613	44	S	xxxRKx_S_xxxxxx
O95613	2214	S	xxxxxK_S_Pxxxxx
O95613	2352	S	xxxxRx_S_Pxxxxx
O95613	2177	S	xxxxPx_S_PxxxKx
O95625	1050	S	xxxxxx_S_xxExxx
O95628	432	S	xxxxxx_S_PxSxxx
O95628	324	S	xxxxxR_S_Pxxxxx
O95644	233	S	xxxxxx_S_PxxSxx
O95644	887	S	xxxxxx_S_PxxxxR
O95671	239	S	xxxxxx_S_DxExxx
O95671	21	S	xxxxxx_S_PxRxxx
O95674	21	S	xxxxxx_S_xSExxx
O95674	33	S	xxxxxx_S_DSExxx
O95677	361	S	xxKxxx_S_Pxxxxx
O95684	152	S	xxxxxx_S_xxxSPx
O95684	156	S	xxxxxx_S_PxKxxx
O95684	160	S	xxxxPx_S_Pxxxxx
O95685	46	S	xxxxPx_S_Pxxxxx
O95685	74	S	xxxxxx_S_xPxSPx
O95685	78	S	xxxxPx_S_Pxxxxx
O95685	25	S	xxxRSx_S_xxxxxx
O95685	28	S	RxxSxx_S_xxxxxx
O95696	852	S	xRxRxx_S_xxSxxx
O95696	18	S	xxxxPx_S_PxxxKx
O95696	21	S	xxxxxx_S_xxxSPx
O95696	25	S	xxxxxx_S_PxRxxx
O95696	128	S	xxxxxx_S_PxxxxR
O95696	808	S	xxxxxx_S_ExEExx
O95696	814	S	xxxxxx_S_PxKxxx
O95696	1052	S	xxxxxx_S_xxxDxD
O95696	1055	S	xxxxxx_S_DxDxxx
O95704	88	S	xxxRSx_S_xxxxxx
O95714	1577	S	xxxxxx_S_DxEExx
O95714	1588	S	xxxxPx_S_Pxxxxx
O95714	1942	S	xxxxxx_S_DxEDxx
O95714	1948	S	xxxxxD_S_ExExxx
O95714	542	S	xxxxxx_S_xxSxxx
O95747	325	S	Rxxxxx_S_xxxxxx
O95747	427	S	xxxxSx_S_xExxxx
O95747	339	S	xxxxxx_S_DDExxx
O95757	599	S	xxxxxx_S_xxExxx
O95757	508	S	xxxxxx_S_DxxxEx
O95757	74	S	xxxxxx_S_xDxxxx
O95757	579	S	xxxKxx_S_xDxxxx
O95758	56	S	xxxxPx_S_Pxxxxx
O95759	1036	S	xxxRxx_S_xGxxxx
O95759	1037	S	xxRxSx_S_xxxxxx
O95759	464	S	xxxxxx_S_PxSxxx
O95772	210	S	xxxxxx_S_PxxSxx
O95772	214	S	xxxxxx_S_ExGxxx
O95772	218	S	xxxxxx_S_xExExx
O95772	39	S	xxxRxx_S_xExxxx
O95772	193	S	xxxxxx_S_Exxxxx
O95772	18	S	xxxxxx_S_xxSxxx
O95772	27	S	xxxxxH_S_xxxxxx
O95785	1517	S	xxxxxx_S_PxxxxK
O95785	968	S	xxxxxK_S_Pxxxxx
O95785	1480	S	xxxKRx_S_xxxxxx
O95785	1309	S	xxxxxx_S_Pxxxxx
O95785	1314	S	xxxxPx_S_PxxxRx
O95785	983	S	xxxxPx_S_PxxxKx
O95785	1146	S	xxxxPx_S_Pxxxxx
O95785	996	S	xxxxxx_S_PxxKxx
O95785	1006	S	Kxxxxx_S_Pxxxxx
O95785	1010	S	xxxxxx_S_xSPxxx
O95785	1012	S	xxxxSx_S_Pxxxxx
O95785	1017	S	xxxxPx_S_Pxxxxx
O95785	1106	S	xxxxxx_S_PxxxxK
O95785	1127	S	xxxxxR_S_Pxxxxx
O95785	1134	S	xxxxxx_S_PxxKxx
O95789	730	S	xxxxxx_S_PxxxxK
O95793	278	S	xxKxxx_S_Pxxxxx
O95801	245	S	xxxxSx_S_xxxxxx
O95801	267	S	xxxxRx_S_xxxxxx
O95817	173	S	xxxRSx_S_Pxxxxx
O95817	195	S	xxxxRx_S_xxSxxx
O95817	289	S	xxxxxx_S_PxxxRx
O95817	291	S	xxxxxx_S_PxRxxx
O95817	377	S	xxxxPx_S_Pxxxxx
O95817	386	S	xxxxPx_S_Pxxxxx
O95819	805	S	xxxxxx_S_xxExxx
O95819	900	S	xxxRKx_S_xxxxxx
O95819	639	S	xxxRxx_S_Pxxxxx
O95819	629	S	xxxRxx_S_xSxxxx
O95819	631	S	xxxxxx_S_PxxxRR
O95831	268	S	xxxRSx_S_xxxxxx
O95835	181	S	xxxxxx_S_xExxxx
O95835	1111	S	xxxxxx_S_DEDxxx
O95835	613	S	xxxxxx_S_PxxxxK
O95835	278	S	xxxKRx_S_xxxxxx
O95835	464	S	xxxRSx_S_xxxxxx
O95936	646	S	xxxRxx_S_Pxxxxx
O95983	56	S	xxxxxG_S_xDxxxx
Q9NZH5	165	S	xxxxPx_S_Pxxxxx
O96007	20	S	xxxxPx_S_Pxxxxx
O96011	160	S	xxxxxG_S_xxxxxx
O96013	181	S	RxxRxx_S_xxxxxx
[truncated: 17,054 more rows]
